# Supplementary material for: Massively parallel single-cell B-cell receptor sequencing enables rapid discovery of diverse antigen-reactive antibodies
Source: Commun Biol. 2019 Aug 9;2:304. doi: 10.1038/s42003-019-0551-y (PMC6689056; doi:10.1038/s42003-019-0551-y)
Supplement: Supplementary file 3 — Supplementary Data [file 42003_2019_551_MOESM3_ESM.xlsx]

## Sheet: 1a – Samples
Sample	Libraries	Cells	Paired	Filtered	Paired [%]	Filtered [%]	Concordance [%]
Rat 1	8	50319	30347	15338	0.603092	0.505421	0.973244
Rat 2	8	63721	31107	15042	0.488175	0.483557	0.937799
Mouse 1	4	14903	9222	5448	0.618802	0.590761	0.975281
Mouse 2	4	13589	7599	4011	0.559202	0.527833	0.966292
Donor 1 (1)	4	22822	21487	15947	0.941504	0.74217	0.997654
Donor 1 (2)	4	18652	17529	12593	0.939792	0.718409	0.997473
Donor 2 (1)	4	19535	18142	12655	0.928692	0.697553	0.986143
Donor 2 (2)	4	15532	14124	9910	0.909348	0.701643	0.994695
Donor 3 (1)	4	18907	17339	11848	0.917068	0.683315	0.987427
Donor 3 (2)	4	23559	19525	13323	0.82877	0.682356	0.998902
Ova	4	10484	5745	3091	0.547978	0.538033	0.990202

## Sheet: 1b – Libraries
Sample	Library	Cells	Paired	Filtered	Paired [%]	Filtered [%]
Rat 1	LIB750006	5913	2580	1344	0.436327	0.52093
Rat 1	LIB750007	6221	4195	2123	0.674329	0.506079
Rat 1	LIB750008	6442	4166	2110	0.646694	0.506481
Rat 1	LIB750009	6099	4202	2087	0.688965	0.496668
Rat 1	LIB750010	6187	3808	1929	0.615484	0.506565
Rat 1	LIB750011	6648	3790	1860	0.570096	0.490765
Rat 1	LIB750012	6348	3678	1882	0.579395	0.511691
Rat 1	LIB750013	6461	3928	2003	0.607955	0.509929
Rat 2	LIB750014	5833	3071	1555	0.526487	0.50635
Rat 2	LIB750015	7824	4087	1945	0.522367	0.475899
Rat 2	LIB750016	8064	3574	1728	0.443204	0.483492
Rat 2	LIB750017	7605	4155	1930	0.546351	0.464501
Rat 2	LIB750018	8304	4996	2418	0.601638	0.483987
Rat 2	LIB750019	9698	4138	1907	0.426686	0.460851
Rat 2	LIB750020	9132	3336	1603	0.365309	0.480516
Rat 2	LIB750021	7261	3750	1956	0.516458	0.5216
Mouse 1	LIB1009952	3821	2123	1243	0.555614	0.585492
Mouse 1	LIB1009953	3627	2294	1396	0.632479	0.608544
Mouse 1	LIB1009954	3701	2085	1190	0.563361	0.570743
Mouse 1	LIB1009955	3754	2720	1619	0.72456	0.595221
Mouse 2	LIB1009956	3299	1615	845	0.489542	0.52322
Mouse 2	LIB1009957	3328	2158	1177	0.648438	0.545412
Mouse 2	LIB1009958	3357	1793	911	0.534108	0.508087
Mouse 2	LIB1009959	3605	2033	1078	0.563939	0.530251
Donor 1 (1)	LIB1114496	5695	5441	4023	0.955399	0.739386
Donor 1 (1)	LIB1114497	5437	5107	3788	0.939305	0.741727
Donor 1 (1)	LIB1114498	5689	5334	3962	0.937599	0.742782
Donor 1 (1)	LIB1114499	6001	5605	4174	0.934011	0.744692
Donor 2 (1)	LIB1114500	4908	4479	3089	0.912592	0.689663
Donor 2 (1)	LIB1114501	4662	4361	3113	0.935435	0.713827
Donor 2 (1)	LIB1114502	4855	4506	3178	0.928115	0.705282
Donor 2 (1)	LIB1114503	5110	4796	3275	0.938552	0.682861
Donor 3 (1)	LIB1114504	5065	4680	3159	0.923988	0.675
Donor 3 (1)	LIB1114505	3801	3523	2479	0.926861	0.703662
Donor 3 (1)	LIB1114506	5190	4720	3179	0.909441	0.673517
Donor 3 (1)	LIB1114507	4851	4416	3031	0.910328	0.686368
Donor 1 (2)	LIB1114520	4663	4335	3050	0.929659	0.703576
Donor 1 (2)	LIB1114521	4543	4247	3076	0.934845	0.724276
Donor 1 (2)	LIB1114522	4754	4508	3253	0.948254	0.721606
Donor 1 (2)	LIB1114523	4692	4439	3214	0.946078	0.724037
Donor 2 (2)	LIB1114524	3975	3621	2460	0.910943	0.67937
Donor 2 (2)	LIB1114525	3753	3523	2497	0.938716	0.708771
Donor 2 (2)	LIB1114526	3824	3570	2568	0.933577	0.719328
Donor 2 (2)	LIB1114527	3980	3410	2385	0.856784	0.699413
Donor 3 (2)	LIB1114528	5901	5138	3489	0.8707	0.679058
Donor 3 (2)	LIB1114529	6107	4740	3267	0.776159	0.689241
Donor 3 (2)	LIB1114530	5917	4890	3308	0.826432	0.676483
Donor 3 (2)	LIB1114531	5634	4757	3259	0.844338	0.685096
Ova	LIB1375096	2682	1442	772	0.537658	0.535368
Ova	LIB1375097	2467	1336	728	0.541548	0.54491
Ova	LIB1375098	2654	1595	873	0.60098	0.547335
Ova	LIB1375099	2681	1372	718	0.511749	0.523324

## Sheet: 2 – Rat 1
Cell	Library	VH	VHshm	JH	JHshm	HCDR3	HCDR3_DNA	Hcount	Hcertainty	VL	VLshm	JL	JLshm	LCDR3	LCDR3_DNA	Lcount	Lcertainty	Analyzed	Lineage	Size
HITS1030633	LIB750006	rIGHV8-17	3	rIGHJ2	26	ARGSFGVFDY	GCTCGGGGGTCTTTCGGGGTCTTTGATTAC	5561	0.99499	rIGKV3S11	3	rIGKJ2-1	1	QQSWNDPNT	CAGCAGAGTTGGAATGATCCGAACACG	31927	0.994518	Y	rIGHV8-17#30#rIGKV3S11#2	1
HITS1030634	LIB750006	rIGHV1-28	3	rIGHJ2	4	ARGVITTVVPFDY	GCAAGAGGGGTTATTACTACAGTGGTCCCCTTTGATTAC	396	1	rIGKV2S25	3	rIGKJ2-3	1	VQSTHAPYT	GTGCAAAGTACCCATGCTCCGTACACG	30638	0.999739	Y	rIGHV1-28#39#rIGKV2S25#1	1
HITS1030635	LIB750006	rIGHV1-43	4	rIGHJ4	23	ARSRSGVMDA	GCAAGATCCCGTTCTGGGGTTATGGATGCC	25	0.146199	rIGKV3S10	2	rIGKJ2-1	4	QQSWNDPT	CAGCAGAGTTGGAATGATCCCACG	10918	0.531652	N	NA	NA
HITS1030636	LIB750006	rIGHV5-35	6	rIGHJ2	6	ARNPFDY	GCAAGAAATCCTTTTGATTAC	50	0.234742	rIGKV6S8	2	rIGKJ1	3	LQYGSIPT	CTGCAGTATGGCTCCATTCCGACG	3035	0.234417	N	NA	NA
HITS1030637	LIB750006	rIGHV5-34	15	rIGHJ2	3	ARGGQLDY	GCAAGAGGGGGACAACTTGATTAC	362	0.747934	rIGKV6S7	5	rIGKJ1	0	LQHKSYPWT	CTGCAGCATAAGTCCTATCCGTGGACG	12518	0.804913	N	NA	NA
HITS1030638	LIB750006	rIGHV5U30d	1	rIGHJ2	3	ARHTMGITGYFDY	GCAAGACATACTATGGGTATAACGGGTTACTTTGATTAC	1767	0.967689	rIGKV22U25	2	rIGKJ5	0	LQRNSWPLT	TTGCAGCGTAATAGTTGGCCGCTCACG	14062	0.872928	Y	rIGHV5U30d#39#rIGKV22U25#1	3
HITS1030639	LIB750006	rIGHV5U30d	1	rIGHJ2	3	ARHTMGITGYFDY	GCAAGACATACTATGGGTATAACGGGTTACTTTGATTAC	1559	0.957029	rIGKV22U25	2	rIGKJ5	0	LQRNSWPLT	TTGCAGCGTAATAGTTGGCCGCTCACG	12345	0.832827	Y	rIGHV5U30d#39#rIGKV22U25#1	3
HITS1030640	LIB750006	rIGHV1-28	1	rIGHJ2	23	ARWGYSAYFDY	GCAAGATGGGGCTACAGTGCTTACTTTGATTAC	368	1	rIGKV22S7	3	rIGKJ2-1	3	LQHSGRPT	TTGCAGCATAGTGGTAGGCCCACG	13736	0.99041	Y	rIGHV1-28#33#rIGKV22S7#1	1
HITS1030643	LIB750006	rIGHV5-34	9	rIGHJ3	2	ARGNIGTTANWFAY	GCAAGAGGGAATATAGGTACAACTGCGAATTGGTTTGCTTAC	591	0.844286	rIGKV3S11	2	rIGKJ1	2	QQSWNDPRT	CAGCAGAGTTGGAATGATCCTCGGACG	6267	0.489992	N	NA	NA
HITS1030644	LIB750006	rIGHV8S18	6	rIGHJ3	4	ARSYYDGTYWFAF	GCTCGGAGTTATTATGATGGCACTTATTGGTTTGCTTTC	70	0.391061	rIGKV6S8	3	rIGKJ2-3	1	LQYGSIPYT	CTGCAGTATGGCTCCATTCCGTACACG	2431	0.257167	N	NA	NA
HITS1030645	LIB750006	rIGHV5-34	15	rIGHJ2	30	ARPTEGGY	GCAAGGCCCACTGAGGGTGGTTAC	459	1	rIGKV14S18	10	rIGKJ5	2	LQHNENLT	CTGCAGCATAATGAGAATCTCACG	6190	0.36237	N	NA	NA
HITS1030646	LIB750006	rIGHV5-34	9	rIGHJ3	3	ARGNNYGWFAF	GCAAGAGGGAACAACTACGGTTGGTTTGCTTTC	2536	1	rIGKV8S6	7	rIGKJ4	0	QQHYSYPFT	CAACAACATTACAGCTATCCATTCACG	4178	0.994525	Y	rIGHV5-34#33#rIGKV8S6#2	3
HITS1030647	LIB750006	rIGHV5-62	18	rIGHJ2	9	ARSNNMGIDY	GCAAGATCTAATAATATGGGTATAGATTAC	1018	1	rIGKV12U30	4	rIGKJ2-3	1	QQYNNYPYT	CAACAGTATAACAATTATCCGTACACG	23	0.0027845	N	NA	NA
HITS1030648	LIB750006	rIGHV1-38	18	rIGHJ2	21	ARLRLRXLFDY	GCAAGATTAAGACTACGGTAGCTGTTTGATTAC	56	1	rIGKV14S13	3	rIGKJ5	0	LQSKESPLT	CTACAGTCTAAAGAGTCCCCGCTCACG	11759	0.99115	N	NA	NA
HITS1030649	LIB750006	rIGHV5U30d	9	rIGHJ4	8	ARVWVEVMDA	GCAAGAGTGTGGGTTGAAGTTATGGATGCC	235	0.833333	rIGKV22S8	12	rIGKJ1	1	LQHNSGWT	CTTCAACATAACAGTGGGTGGACG	6144	0.770504	N	NA	NA
HITS1030650	LIB750006	rIGHV5U30d	1	rIGHJ2	1	ARHEGYYDGTYYFDY	GCAAGACATGAGGGTTACTATGATGGTACTTACTACTTTGATTAC	990	1	rIGKV1S21	1	rIGKJ2-1	4	GQGTQYPPT	GGCCAAGGTACACAGTATCCTCCCACG	4403	0.973254	Y	rIGHV5U30d#45#rIGKV1S21#1	1
HITS1030651	LIB750006	rIGHV4-2	4	rIGHJ1	16	ARLNYYDGTYYYVGYYWYFDF	GCAAGATTAAACTACTATGATGGTACTTATTACTACGTGGGGTACTACTGGTACTTTGACTTC	1379	0.991373	rIGKV12S36	3	rIGKJ1	0	QQYYDYPWT	CAACAGTATTACGATTATCCGTGGACG	6928	0.996691	Y	rIGHV4-2#63#rIGKV12S36#1	1
HITS1030652	LIB750006	rIGHV2S18	5	rIGHJ2	2	ARNPKFHNNFDY	GCCAGAAATCCCAAATTCCATAACAACTTTGATTAC	370	0.348071	rIGKV12U30	5	rIGKJ5	0	QQYNNYPLT	CAACAGTATAACAATTATCCGCTCACG	5367	0.632379	N	NA	NA
HITS1030656	LIB750006	rIGHV1-13	1	rIGHJ2	3	ARSSGTGFDY	GCTAGATCGAGCGGGACTGGCTTTGATTAC	11	0.211538	rIGKV10S5	4	rIGKJ4	0	QQYDSSPFT	CAACAGTATGATAGTTCTCCATTCACG	4204	0.647267	N	NA	NA
HITS1030657	LIB750006	rIGHV1-13	2	rIGHJ4	0	TRGAYPYYYVMDA	ACTAGAGGGGCCTACCCATATTACTATGTTATGGATGCC	65	0.878378	rIGKV6S8	3	rIGKJ1	0	LQYGSIPWT	CTGCAGTATGGCTCCATTCCGTGGACG	6097	0.706981	N	NA	NA
HITS1030658	LIB750006	rIGHV6-13	4	rIGHJ2	8	TTWVTTTH	ACTACATGGGTAACAACTACGCAC	43	0.483146	rIGKV3S6	6	rIGKJ4	0	QQSNELPFT	CAGCAGAGTAATGAACTTCCATTCACG	4826	0.560511	N	NA	NA
HITS1030659	LIB750006	rIGHV5-54	9	rIGHJ2	6	TKGRLDY	ACAAAAGGGAGACTGGATTAC	1472	1	rIGKV2S26	0	rIGKJ2-1	4	MQATHAPPT	ATGCAAGCTACCCATGCTCCTCCCACG	8376	0.997856	Y	rIGHV5-54#21#rIGKV2S26#1	1
HITS1030660	LIB750006	rIGHV1-24	0	rIGHJ3	5	ARSPGIRGFAY	GCAAGATCCCCGGGTATAAGGGGGTTTGCTTAC	214	0.718121	rIGKV12U81	0	rIGKJ5	2	QQAHSNPPT	CAACAGGCTCATAGTAATCCTCCCACG	3965	0.479386	N	NA	NA
HITS1030661	LIB750006	rIGHV6-13	4	rIGHJ2	11	TTNGYNY	ACTACCAATGGGTATAACTAC	33	0.257812	rIGKV16U47	9	rIGKJ5	2	QQYYEKPHT	CAACAGTATTATGAAAAACCACACACG	1392	0.256165	N	NA	NA
HITS1030662	LIB750006	rIGHV1-43	6	rIGHJ3	1	ARDLNWFAY	GCAAGAGACCTCAATTGGTTTGCTTAC	30	0.9375	rIGKV6S4	4	rIGKJ2-3	1	LQHNSYPYT	CTGCAGCATAACTCCTATCCGTACACG	3369	0.709413	N	NA	NA
HITS1030664	LIB750006	rIGHV4-2	9	rIGHJ2	7	TREGSGDY	ACAAGAGAGGGCAGTGGTGATTAC	648	1	rIGKV6S4	9	rIGKJ2-3	2	LQHNSYPYT	CTGCAGCATAATTCCTATCCGTACACG	9123	0.99989	Y	rIGHV4-2#24#rIGKV6S4#1	3
HITS1030665	LIB750006	rIGHV8-20	2	rIGHJ4	5	TRIGGTGDVMDA	ACTCGAATAGGTGGAACTGGGGATGTTATGGATGCC	837	0.935196	rIGKV12S8	5	rIGKJ1	0	QQSYKYPWT	CAACAGAGTTACAAGTATCCGTGGACG	4894	0.792038	N	NA	NA
HITS1030667	LIB750006	rIGHV10-5	0	rIGHJ2	7	TAANNYFDY	ACAGCAGCGAATAACTACTTTGATTAC	20	0.454545	rIGKV14S18	6	rIGKJ5	0	LQHNEYPLT	CTGCAGCATAATGAGTATCCGCTCACG	2235	0.282375	N	NA	NA
HITS1030668	LIB750006	rIGHV1-25	0	rIGHJ2	2	ARWGTFGPYYFDY	GCAAGGTGGGGGACTTTCGGGCCCTACTACTTTGATTAC	14	1	rIGKV14S13	2	rIGKJ5	0	LQSKESPLT	CTACAGTCTAAAGAGTCCCCGCTCACG	7752	0.877221	Y	rIGHV1-25#39#rIGKV14S13#1	1
HITS1030669	LIB750006	rIGHV3U2d	5	rIGHJ2	6	ASLFNYGGYSDY	GCAAGCCTATTTAACTACGGAGGGTATAGTGATTAC	417	0.816047	rIGKV14S19	6	rIGKJ4	0	LQHKQYPFT	CTACAGCATAAACAGTATCCATTCACG	2965	0.474856	N	NA	NA
HITS1030670	LIB750006	rIGHV5-46	7	rIGHJ3	7	TTLGPYGGFAY	ACAACACTAGGGCCCTACGGAGGATTTGCTTAC	602	1	rIGKV3S10	8	rIGKJ2-1	1	QQSWNDPNT	CAGCAGAGTTGGAATGATCCGAACACG	4051	0.993623	Y	rIGHV5-46#33#rIGKV3S10#1	1
HITS1030671	LIB750006	rIGHV2-65	1	rIGHJ3	0	ARDDGGYPYNWFAY	GCCAGAGATGACGGAGGGTATCCTTACAATTGGTTTGCTTAC	622	0.96136	rIGKV12S11	3	rIGKJ1	0	QQGYKYPWT	CAACAGGGTTACAAGTATCCGTGGACG	4832	0.998347	Y	rIGHV2-65#42#rIGKV12S11#1	1
HITS1030672	LIB750006	rIGHV5-35	18	rIGHJ3	3	ARGGDWFAY	GCAAGGGGGGGGGATTGGTTTGCTTAC	468	0.0725806	rIGKV12U78	5	rIGKJ1	0	LQSYSTPWT	CTACAGAGTTACAGTACTCCGTGGACG	1905	0.943536	N	NA	NA
HITS1030673	LIB750006	rIGHV5-31	9	rIGHJ2	5	TREKDNNYDY	ACAAGAGAGAAGGATAACAACTACGATTAC	571	0.99651	rIGKV12S8	1	rIGKJ1	2	QQSYKYPRT	CAACAGAGTTACAAGTATCCTCGGACG	3128	0.56718	N	NA	NA
HITS1030674	LIB750006	rIGHV5U30d	0	rIGHJ2	6	ARRVQLWDY	GCAAGACGCGTACAACTATGGGATTAC	39	0.263514	rIGKV14S18	6	rIGKJ5	0	LQHNEYPLT	CTGCAGCATAATGAGTATCCGCTCACG	2427	0.405175	N	NA	NA
HITS1030676	LIB750006	rIGHV5-34	7	rIGHJ2	1	ARQGTYYGYNYFDY	GCAAGACAAGGAACATACTATGGGTATAACTACTTTGATTAC	45	0.511364	rIGKV14S18	6	rIGKJ5	0	LQHNEYPLT	CTGCAGCATAATGAGTATCCGCTCACG	4497	0.616196	N	NA	NA
HITS1030677	LIB750006	rIGHV3U1d	0	rIGHJ2	7	ARYLPYYYSGLDY	GCAAGATATCTCCCATATTACTACAGTGGCCTTGATTAC	302	0.809651	rIGKV12S14	6	rIGKJ5	1	QQASSAPLT	CAACAGGCTTCTAGTGCTCCTCTCACG	5535	0.962776	Y	rIGHV3U1d#39#rIGKV12S14#1	1
HITS1030678	LIB750006	rIGHV2S13	9	rIGHJ2	4	NRRRLGPFDY	AACAGAAGGAGGCTGGGCCCCTTTGATTAC	232	0.991453	rIGKV3S6	7	rIGKJ4	0	QQSNELFT	CAGCAGAGTAATGAACTATTCACG	6659	0.991365	Y	rIGHV2S13#30#rIGKV3S6#1	1
HITS1030679	LIB750006	rIGHV1-6	5	rIGHJ2	21	TLNLDY	ACCCTCAACCTTGATTAC	37	0.246667	rIGKV12S38	1	rIGKJ1	2	LQGSKFPRT	CTACAGGGTTCCAAGTTTCCTCGGACG	2136	0.371996	N	NA	NA
HITS1030680	LIB750006	rIGHV7-14	1	rIGHJ1	17	ARDSDYGSYWYFDF	GCAAGAGATTCCGACTACGGTAGCTACTGGTACTTTGACTTC	49	1	rIGKV2S23	6	rIGKJ4	0	VQGTHAPFT	GTGCAAGGTACCCATGCTCCATTCACG	4820	0.641469	N	NA	NA
HITS1030682	LIB750006	rIGHV3U1d	4	rIGHJ2	9	VGGYNS	GTCGGCGGGTATAACTCC	80	0.606061	rIGKV3S10	4	rIGKJ1	1	QQSWNDWT	CAGCAGAGTTGGAATGATTGGACG	2686	0.614927	N	NA	NA
HITS1030683	LIB750006	rIGHV5U31d	0	rIGHJ2	10	ARHDYSGDVDY	GCAAGACATGACTACAGTGGTGACGTGGATTAC	81	0.36	rIGKV14S18	6	rIGKJ5	0	LQHNEYPLT	CTGCAGCATAATGAGTATCCGCTCACG	2563	0.439472	N	NA	NA
HITS1030685	LIB750006	rIGHV5-34	12	rIGHJ2	3	ARQTTVVPYFDY	GCAAGACAGACTACGGTAGTCCCCTACTTTGATTAC	485	0.939922	rIGKV6S4	4	rIGKJ1	1	LQHNSYPWT	CTGCAGCATAACTCCTATCCGTGGACG	4052	0.766408	N	NA	NA
HITS1030686	LIB750006	rIGHV10-5	1	rIGHJ2	4	TARGVTEGMGXFDY	ACAGCACGCGGTGTTACGGAGGGTATGGGGTAGTTTGATTAC	64	1	rIGKV15S2	12	rIGKJ1	3	YQYNSGWT	TATCAGTATAACAGTGGGTGGACG	5009	0.874476	N	NA	NA
HITS1030687	LIB750006	rIGHV5U30d	6	rIGHJ2	2	ARLGPTYYFDY	GCAAGACTAGGGCCTACGTACTACTTTGATTAC	149	0.949045	rIGKV3S10	2	rIGKJ4	3	QQSWNDPPT	CAGCAGAGTTGGAATGATCCTCCCACG	3264	0.725817	N	NA	NA
HITS1030690	LIB750006	rIGHV5-34	7	rIGHJ3	10	ARDGDDGTYYYLDWFAY	GCAAGAGATGGGGATGATGGTACTTATTACTACCTAGATTGGTTTGCTTAC	68	0.49635	rIGKV3S11	3	rIGKJ1	0	QQSWNDPWT	CAGCAGAGTTGGAATGATCCGTGGACG	2324	0.599587	N	NA	NA
HITS1030691	LIB750006	rIGHV11-4	4	rIGHJ4	20	TRVPTTHYVMDA	ACTAGAGTTCCAACTACACACTATGTTATGGATGCC	20	0.192308	rIGKV12S8	2	rIGKJ5	0	QQSYKYPLT	CAACAGAGTTACAAGTATCCGCTCACG	1816	0.403915	N	NA	NA
HITS1030694	LIB750006	rIGHV3U2d	3	rIGHJ4	1	ARFGGYYVMDA	GCAAGATTTGGGGGTTACTATGTTATGGATGCC	135	0.529412	rIGKV3S17	3	rIGKJ2-1	1	QQGLTFPNT	CAGCAAGGACTAACATTTCCGAACACG	1913	0.358575	N	NA	NA
HITS1030695	LIB750006	rIGHV8S18	5	rIGHJ2	2	ARINYGSHYFDY	GCTCGTATTAACTACGGTAGCCACTACTTTGATTAC	110	1	rIGKV12S11	3	rIGKJ2-3	1	QQGYKYPYT	CAACAGGGTTACAAGTATCCGTACACG	3097	0.663453	N	NA	NA
HITS1030697	LIB750006	rIGHV3-4	7	rIGHJ2	4	ARYAFYSGFFDY	GCAAGATATGCGTTCTACAGTGGTTTCTTTGATTAC	54	0.346154	rIGKV8S6	3	rIGKJ4	0	QQHYSYPFT	CAGCAGCATTACAGCTATCCATTCACG	1269	0.294568	N	NA	NA
HITS1030699	LIB750006	rIGHV1-57	19	rIGHJ3	3	ARGGYGGDWFAY	GCAAGAGGCGGCTATGGGGGGGATTGGTTTGCTTAC	20	1	rIGKV22S6	3	rIGKJ2-3	1	LQHNSFPYT	TTGCAGCATAATAGTTTTCCGTACACG	6057	0.879483	Y	rIGHV1-57#36#rIGKV22S6#1	1
HITS1030700	LIB750006	rIGHV3U1d	7	rIGHJ2	4	ARCDSPYGGYFDY	GCAAGATGTGATTCCCCCTACGGAGGGTACTTTGATTAT	229	0.70679	rIGKV6S11	10	rIGKJ5	2	LQYTYNPT	CTACAGTATACCTACAATCCCACG	5623	0.91238	N	NA	NA
HITS1030703	LIB750006	rIGHV8-20	7	rIGHJ3	4	ARSDYGGHTGFAY	GCTCGGTCAGACTACGGAGGCCATACGGGGTTTGCTTAC	274	0.848297	rIGKV6S11	1	rIGKJ1	2	LQYNYNPRT	CTACAGTATAACTACAATCCTCGGACG	3355	0.557031	N	NA	NA
HITS1030704	LIB750006	rIGHV5-62	6	rIGHJ3	2	ARTYYDGTYYYNWFAY	GCAAGAACCTACTATGATGGTACTTATTACTACAATTGGTTTGCTTAC	37	0.486842	rIGKV3S18	2	rIGKJ5	0	QQSRESPLT	CAGCAGAGTAGGGAGTCTCCGCTCACG	3382	0.446646	N	NA	NA
HITS1030705	LIB750006	rIGHV1-28	0	rIGHJ2	1	ARAGNNYLYYFDY	GCAAGAGCGGGGAACAACTACCTGTACTACTTTGATTAC	26	0.896552	rIGKV12S31	2	rIGKJ5	0	QQNYDSPLT	CAACAGAATTATGATAGTCCGCTCACG	3285	0.494878	N	NA	NA
HITS1030706	LIB750006	rIGHV8-20	5	rIGHJ2	16	ARIFSYSGPFDY	GCTCGGATATTTTCCTACAGTGGCCCATTTGATTAC	219	0.675926	rIGKV12S17	3	rIGKJ2-3	1	LQGYSAPYT	CTACAGGGTTATAGTGCTCCGTACACG	1522	0.347647	N	NA	NA
HITS1030708	LIB750006	rIGHV6-10	12	rIGHJ2	3	THPSVWELRNYFDY	ACGCACCCGTCAGTCTGGGAGCTCCGGAACTACTTTGATTAC	142	0.759358	rIGKV12S14	4	rIGKJ1	0	QQASSAPWT	CAACAGGCTTCTAGTGCTCCGTGGACG	4607	0.909216	N	NA	NA
HITS1030709	LIB750006	rIGHV1-28	0	rIGHJ1	2	ARLNDYYDGTYWYFDF	GCAAGACTGAATGATTACTATGATGGTACTTACTGGTACTTTGACTTC	31	0.322917	rIGKV6S11	3	rIGKJ2-1	1	LQYNYNPNT	CTACAGTATAACTACAATCCGAACACG	3077	0.376161	N	NA	NA
HITS1030710	LIB750006	rIGHV3U2d	5	rIGHJ1	18	ATERYYYDGTYYYGYWYFDF	GCAACCGAAAGATATTACTATGATGGTACTTATTACTACGGATACTGGTACTTTGACTTC	283	0.876161	rIGKV10S5	1	rIGKJ1	2	QQYDSSPRT	CAACAGTATGATAGTTCTCCTCGGACG	3860	0.993054	Y	rIGHV3U2d#60#rIGKV10S5#1	1
HITS1030712	LIB750006	rIGHV1-38	1	rIGHJ2	2	TRLEIYGYSSWNYCFDY	ACAAGACTCGAGATATACGGGTATAGCAGCTGGAATTACTGCTTTGATTAC	34	0.472222	rIGKV1S22	6	rIGKJ1	2	LQSTHFPRT	TTACAAAGTACACATTTTCCTCGGACG	2916	0.636959	N	NA	NA
HITS1030714	LIB750006	rIGHV3U1d	0	rIGHJ3	5	AREGFAY	GCAAGAGAGGGATTTGCTTAC	48	0.390244	rIGKV14S18	5	rIGKJ1	2	LQHNEYPRT	CTGCAGCATAATGAGTATCCTCGGACG	3336	0.580073	N	NA	NA
HITS1030715	LIB750006	rIGHV1-16	0	rIGHJ2	9	TRGDYYDGTYYS	ACTAGAGGGGATTACTATGATGGTACTTATTACAGC	82	0.565517	rIGKV14S14	5	rIGKJ5	0	LQSIQYPLT	CTACAGTCTATCCAGTATCCGCTCACG	1456	0.321555	N	NA	NA
HITS1030716	LIB750006	rIGHV5U29d	0	rIGHJ1	3	ARPGGYWYFDF	GCAAGACCCGGGGGCTACTGGTACTTTGACTTC	48	0.331034	rIGKV3S9	3	rIGKJ2-3	1	QQSWNDPYT	CAGCAGAGTTGGAATGATCCGTACACG	3504	0.645661	N	NA	NA
HITS1030718	LIB750006	rIGHV1-38	6	rIGHJ2	2	SLEGPHYFDY	TCCTTGGAGGGGCCCCACTACTTTGATTAC	65	1	rIGKV22S4	1	rIGKJ2-2	1	LQHNSWPDT	TTGCAGCATAATAGTTGGCCGGACACG	2360	0.666855	N	NA	NA
HITS1030719	LIB750006	rIGHV8-17	6	rIGHJ1	5	ARYGGYSEGWYFDF	GCCCGATACGGAGGGTATAGTGAGGGCTGGTACTTTGACTTC	328	0.656	rIGKV3S11	5	rIGKJ1	2	QQSWNDRT	CAGCAGAGTTGGAATGATCGGACG	4948	0.998789	N	NA	NA
HITS1030720	LIB750006	rIGHV3U1d	5	rIGHJ2	13	ARSAPSN	GCAAGATCGGCCCCCTCGAAC	529	0.924825	rIGKV2S23	6	rIGKJ2-2	1	VQGTHAPDT	GTGCAAGGTACCCATGCTCCGGACACG	2595	0.516521	N	NA	NA
HITS1030721	LIB750006	rIGHV2U17d	3	rIGHJ1	5	TRFPYRDSYVPEYWXFDF	ACCAGATTCCCTTACCGAGATAGTTACGTCCCGGAGTACTGGTAGTTTGACTTC	42	0.43299	rIGKV3S19	0	rIGKJ1	3	QQSRESPPT	CAGCAGAGTAGGGAGTCTCCTCCGACG	3330	0.899271	N	NA	NA
HITS1030722	LIB750006	rIGHV1-13	1	rIGHJ2	6	ARDVDY	GCTAGAGATGTTGATTAC	223	0.79078	rIGKV2S26	3	rIGKJ4	0	MQATHAPFT	ATGCAAGCTACCCATGCTCCATTCACG	1652	0.397785	N	NA	NA
HITS1030723	LIB750006	rIGHV2U17d	0	rIGHJ2	12	TRLGSRDY	ACCAGATTAGGGAGCCGAGATTAC	43	0.349593	rIGKV22S4	1	rIGKJ5	0	LQHNSWPLT	TTGCAGCATAATAGTTGGCCGCTCACG	830	0.295584	N	NA	NA
HITS1030725	LIB750006	rIGHV2-65	7	rIGHJ2	21	ARYYSGDYFDY	GCCAGGTACTACAGTGGTGACTACTTTGATTAC	753	0.90942	rIGKV2S23	9	rIGKJ2-3	1	VQGTHAPYT	GTGCAAGGTACCCATGCTCCGTACACG	5816	0.999828	Y	rIGHV2-65#33#rIGKV2S23#2	2
HITS1030726	LIB750006	rIGHV5U30d	5	rIGHJ4	7	VRLGERVMDA	GTAAGACTGGGAGAGAGGGTTATGGATGCC	189	0.679856	rIGKV12S29	7	rIGKJ2-1	1	QNALSAPNT	CAAAATGCTTTAAGTGCCCCGAACACG	2158	0.456333	N	NA	NA
HITS1030727	LIB750006	rIGHV2-65	1	rIGHJ2	6	ARDPYYGLLLRGFDY	GCCAGAGACCCATACTACGGATTATTACTACGTGGCTTTGATTAC	55	0.733333	rIGKV2S26	3	rIGKJ2-3	1	MQATHAPYT	ATGCAAGCTACCCATGCTCCGTACACG	3052	0.419923	N	NA	NA
HITS1030728	LIB750006	rIGHV2U9	4	rIGHJ3	2	ARQDYYDGTYYYGWFAY	GCCAGACAGGATTACTATGATGGTACTTATTACTACGGTTGGTTTGCTTAC	246	1	rIGKV3S10	2	rIGKJ5	1	QQSWNDPLT	CAGCAGAGTTGGAATGATCCTCTCACG	3672	0.995392	Y	rIGHV2U9#51#rIGKV3S10#1	2
HITS1030729	LIB750006	rIGHV2-53	35	rIGHJ3	2	ASRLLTTRVXLRNWFAY	GCCAGCCGACTCTTAACTACCCGGGTATAACTACGGAATTGGTTTGCTTAC	329	0.604779	rIGKV6S10	0	rIGKJ5	3	MQSNSYPPT	ATGCAGTCTAACTCCTATCCTCCTACG	3133	0.743474	N	NA	NA
HITS1030730	LIB750006	rIGHV11-4	4	rIGHJ3	9	TRATAY	ACTAGAGCCACTGCTTAC	52	0.342105	rIGKV12S34	5	rIGKJ2-3	2	QQYYNYYT	CAACAGTATTACAATTATTACACG	830	0.240789	N	NA	NA
HITS1030731	LIB750006	rIGHV3U1d	3	rIGHJ2	4	ARLSGYDVVFDY	GCAAGATTATCCGGGTACGACGTCGTCTTTGATTAC	565	0.772914	rIGKV22S8	8	rIGKJ1	0	LQHNSGWT	CTTCAGCATAACAGTGGGTGGACG	1888	0.676703	N	NA	NA
HITS1030732	LIB750006	rIGHV3U1d	2	rIGHJ3	0	AKYNSGYNWFAY	GCAAAATATAATTCGGGGTACAATTGGTTTGCTTAC	301	1	rIGKV10S5	6	rIGKJ1	0	QQYDSSPWT	CAACAGTATGATAGTTCTCCGTGGACG	4158	0.979967	Y	rIGHV3U1d#36#rIGKV10S5#1	1
HITS1030734	LIB750006	rIGHV5-34	12	rIGHJ2	2	ARFNYGPVPHYFDY	GCAAGGTTCAACTACGGACCCGTACCCCACTACTTTGATTAC	39	0.433333	rIGKV12S26	2	rIGKJ5	0	QQGLKYPLT	CAACAGGGTTTAAAGTATCCGCTCACG	1926	0.310245	N	NA	NA
HITS1030736	LIB750006	rIGHV1-24	1	rIGHJ4	7	ARLIRGTGVMDA	GCAAGGCTTATTCGGGGTACGGGGGTTATGGATGCC	79	0.77451	rIGKV12S8	2	rIGKJ2-3	2	QQSYKYPYT	CAACAGAGTTACAAGTATCCTTACACG	2242	0.586144	N	NA	NA
HITS1030737	LIB750006	rIGHV5U31d	0	rIGHJ2	4	ARTAYTYYGYNLFDY	GCAAGAACCGCGTATACATACTATGGGTATAACCTTTTTGATTAC	35	0.945946	rIGKV6S11	5	rIGKJ2-3	1	LQYNYKYT	CTACAGTATAACTACAAGTACACG	2393	0.353837	N	NA	NA
HITS1030738	LIB750006	rIGHV1-38	1	rIGHJ4	6	TRPVYYGSLGDVMDA	ACAAGACCTGTATACTACGGATCCCTAGGGGATGTTATGGATGCC	35	0.57377	rIGKV14S14	7	rIGKJ5	0	LQSIQLT	CTACAGTCTATCCAGCTCACG	2574	0.570605	N	NA	NA
HITS1030739	LIB750006	rIGHV1-65	1	rIGHJ2	1	ARYTTDYYYPDYFDY	GCTAGATATACTACGGATTATTACTACCCCGACTACTTTGATTAC	110	0.658683	rIGKV1S22	5	rIGKJ1	0	LQSTHFPPWT	TTACAAAGTACACATTTTCCTCCGTGGACG	1886	0.401277	N	NA	NA
HITS1030740	LIB750006	rIGHV3U1d	0	rIGHJ2	2	ARSGGYNYYFDY	GCAAGATCGGGAGGGTATAACTACTACTTTGATTAC	67	0.62037	rIGKV14S8	7	rIGKJ4	1	HQYYEYLT	CATCAATATTATGAGTATCTCACG	2245	0.424145	N	NA	NA
HITS1030741	LIB750006	rIGHV5-31	9	rIGHJ4	1	TRDYYYDGTYYYPYYVMDA	ACAAGAGATTATTACTATGATGGTACTTATTACTACCCTTACTATGTTATGGATGCC	34	0.365591	rIGKV2S26	3	rIGKJ2-1	1	MQATHAPNT	ATGCAAGCTACCCATGCTCCGAACACG	2939	0.50403	N	NA	NA
HITS1030742	LIB750006	rIGHV7-7	2	rIGHJ2	9	ARDYPGNHGDY	GCAAGAGACTACCCGGGTAACCATGGAGATTAC	46	0.597403	rIGKV22S7	3	rIGKJ2-3	1	LQHSSRPYT	TTGCAGCATAGTAGTAGGCCGTACACG	1482	0.435626	N	NA	NA
HITS1030743	LIB750006	rIGHV1-25	0	rIGHJ2	2	ARDTMGIYFDY	GCAAGGGATACTATGGGTATCTACTTTGATTAC	61	0.462121	rIGKV10S5	0	rIGKJ2-1	5	QQYDSSPPT	CAACAGTATGATAGTTCTCCTCCAACG	2261	0.509923	N	NA	NA
HITS1030744	LIB750006	rIGHV5S13	4	rIGHJ2	2	ARHVGGYFDY	GCAAGACACGTGGGAGGCTACTTTGATTAC	37	0.528571	rIGKV12S34	1	rIGKJ1	3	QQYYNYPPT	CAACAGTATTACAATTATCCTCCGACG	2013	0.446936	N	NA	NA
HITS1030745	LIB750006	rIGHV2U9	6	rIGHJ4	2	ARQTYYGYNYYVMDV	GCCAGACAGACATACTATGGGTATAACTACTATGTTATGGATGTC	323	0.941691	rIGKV22S7	4	rIGKJ2-3	2	LQHSSRPYT	TTGCAGCATAGTAGTAGGCCGTACACG	1204	0.44775	N	NA	NA
HITS1030746	LIB750006	rIGHV10-10	0	rIGHJ2	2	TVDYGGPYYFDY	ACAGTGGACTACGGAGGCCCGTACTACTTTGATTAC	14	1	rIGKV3S1	0	rIGKJ2-1	4	QQSKDYPPT	CAGCAGAGTAAGGATTATCCTCCCACG	4147	0.996635	Y	rIGHV10-10#36#rIGKV3S1#1	1
HITS1030747	LIB750006	rIGHV5S13	5	rIGHJ2	1	ARETTMGYYFDY	GCAAGAGAAACAACTATGGGTTACTACTTTGATTAC	55	0.539216	rIGKV6S11	3	rIGKJ1	2	LQYNYNRT	CTACAGTATAACTACAATCGGACG	3131	0.552205	N	NA	NA
HITS1030748	LIB750006	rIGHV3U2d	12	rIGHJ2	3	ARYGYYSGDFDY	GCAAGGTATGGATACTACAGTGGTGACTTTGATTAC	204	0.576271	rIGKV6S7	8	rIGKJ1	0	LQHKSYPWT	CTGCAGCATAAGTCCTATCCGTGGACG	3492	0.633987	N	NA	NA
HITS1030749	LIB750006	rIGHV1-16	3	rIGHJ2	24	TRSRYKYFDY	ACTAGATCGAGGTATAAGTACTTTGATTAT	144	1	rIGKV12S29	1	rIGKJ2-1	4	QNGLSAPRT	CAAAATGGTTTAAGTGCCCCTCGCACG	1831	0.575967	N	NA	NA
HITS1030751	LIB750006	rIGHV1-28	0	rIGHJ3	4	ARAGWRNNGGWFAY	GCAAGAGCGGGTTGGAGGAACAACGGGGGTTGGTTTGCTTAC	50	0.632911	rIGKV14S18	6	rIGKJ5	0	LQHNEYPLT	CTGCAGCATAATGAGTATCCGCTCACG	2574	0.525199	N	NA	NA
HITS1030753	LIB750006	rIGHV5U30d	0	rIGHJ2	2	ARGTTVVTNFDY	GCAAGAGGGACTACAGTGGTGACAAACTTTGATTAC	141	0.509025	rIGKV12S32	0	rIGKJ2-1	4	QQYNNYPPT	CAACAATATAACAATTATCCTCCCACG	2457	0.462103	N	NA	NA
HITS1030754	LIB750006	rIGHV8-22	2	rIGHJ2	2	ARSMGYFDY	GCTCGGAGTATGGGCTACTTTGATTAC	71	0.586777	rIGKV22U26	2	rIGKJ2-3	1	FQHNSWYT	TTTCAGCATAATAGTTGGTACACG	37	0.0150897	N	NA	NA
HITS1030755	LIB750006	rIGHV5U21	16	rIGHJ2	3	TRDHWVPGHYFEY	ACAAGAGATCATTGGGTCCCTGGGCACTACTTTGAATAC	207	0.888412	rIGKV6S11	9	rIGKJ2-2	1	LQYNYNPDT	CTACAGTATAACTACAATCCGGACACG	4134	0.676485	N	NA	NA
HITS1030757	LIB750006	rIGHV3U2d	1	rIGHJ1	2	ARYRNSKNYWYFDF	GCAAGATATAGAAACTCCAAGAACTACTGGTACTTTGACTTC	73	0.623932	rIGKV3S18	3	rIGKJ1	2	QQSRESRT	CAGCAGAGTAGGGAGTCTCGGACG	2315	0.653401	N	NA	NA
HITS1030758	LIB750006	rIGHV5-34	7	rIGHJ4	1	ARWGDYYDGTYYYDYYVMDA	GCAAGATGGGGGGATTACTATGATGGTACTTATTACTACGACTACTATGTTATGGATGCC	41	0.554054	rIGKV3S10	1	rIGKJ5	1	QQSWNDPLT	CAGCAGAGTTGGAATGATCCTCTCACG	1868	0.669774	N	NA	NA
HITS1030759	LIB750006	rIGHV2U12	2	rIGHJ3	3	TSEGTYYDGTYYYGWFAF	ACCAGTGAGGGGACTTACTATGATGGTACTTATTACTACGGTTGGTTTGCTTTC	178	1	rIGKV22U26	6	rIGKJ5	2	FQHNGWPT	TTTCAGCATAATGGTTGGCCCACG	3163	0.994654	Y	rIGHV2U12#54#rIGKV22U26#1	1
HITS1030761	LIB750006	rIGHV2-65	2	rIGHJ4	6	ARARPRVMDA	GCCAGAGCGCGTCCCCGGGTTATGGATGCC	42	0.531646	rIGKV6S10	2	rIGKJ5	0	MQSNSYPLT	ATGCAGTCTAACTCCTATCCGCTCACG	1788	0.416201	N	NA	NA
HITS1030762	LIB750006	rIGHV8-20	0	rIGHJ2	2	ARIEARFDEVTDYYYLYYFDY	GCTCGGATAGAGGCCCGCTTCGATGAGGTTACGGATTATTACTACCTCTACTACTTTGATTAC	605	0.823129	rIGKV22U53	1	rIGKJ2-1	1	YQYNNGNT	TATCAGTATAACAACGGGAACACG	3522	0.998299	Y	rIGHV8-20#63#rIGKV22U53#1	1
HITS1030763	LIB750006	rIGHV5U31d	2	rIGHJ2	17	ARERRRVSHFITRSPTCDY	GCAAGAGAGCGCCGGCGGGTTTCCCATTTTATAACAAGATCCCCAACTTGTGATTAC	419	1	rIGKV22S4	1	rIGKJ2-1	3	LQHNSWPPT	TTGCAGCATAATAGTTGGCCGCCCACG	4252	0.989758	Y	rIGHV5U31d#57#rIGKV22S4#1	1
HITS1030764	LIB750006	rIGHV2-65	4	rIGHJ4	5	ARFYYAMDA	GCCAGGTTTTATTACGCCATGGATGCC	90	0.545455	rIGKV1S22	5	rIGKJ1	3	LQSTHFPPT	TTACAAAGTACACATTTTCCTCCGACG	3607	0.66599	N	NA	NA
HITS1030765	LIB750006	rIGHV5U30d	6	rIGHJ2	2	ARLGPTYYFDY	GCAAGACTAGGGCCTACGTACTACTTTGATTAC	97	0.881818	rIGKV3S10	2	rIGKJ4	3	QQSWNDPPT	CAGCAGAGTTGGAATGATCCTCCCACG	2712	0.696635	N	NA	NA
HITS1030766	LIB750006	rIGHV5U30d	0	rIGHJ3	6	ARCGLATRPFAY	GCAAGATGTGGCTTGGCTACCCGGCCGTTTGCTTAC	80	0.625	rIGKV3S6	3	rIGKJ4	0	QQSNELPFT	CAGCAGAGTAATGAACTTCCATTCACG	2331	0.545136	N	NA	NA
HITS1030767	LIB750006	rIGHV1-11	4	rIGHJ4	2	ATSYGLLEDYVMDA	GCTACGAGCTACGGATTATTGGAGGACTATGTTATGGATGCC	39	0.375	rIGKV12U30	3	rIGKJ2-3	1	QQYNNYPYT	CAACAGTATAACAATTATCCGTACACG	2040	0.453939	N	NA	NA
HITS1030768	LIB750006	rIGHV6-14	9	rIGHJ2	2	TYTYYGYNYYFDY	ACTTATACATACTATGGGTATAACTACTACTTTGATTAC	186	0.0505023	rIGKV12S38	3	rIGKJ1	3	LQGSKFPPT	CTACAGGGTTCCAAGTTTCCTCCGACG	1099	0.958988	N	NA	NA
HITS1030770	LIB750006	rIGHV5-31	11	rIGHJ3	2	TRDGVYYGGYSERNWFAY	ACAAGAGACGGAGTTTACTACGGAGGGTATAGTGAGCGAAATTGGTTTGCTTAC	287	1	rIGKV22U53	2	rIGKJ1	0	YQYNNGWT	TATCAGTATAACAACGGGTGGACG	2234	0.997767	Y	rIGHV5-31#54#rIGKV22U53#1	1
HITS1030771	LIB750006	rIGHV1-43	0	rIGHJ1	22	ARHWYFDF	GCAAGACACTGGTACTTTGACTTC	9	0.2	rIGKV1S30	4	rIGKJ2-1	3	YQGTHYHT	TACCAAGGTACACATTATCACACG	3433	0.808335	N	NA	NA
HITS1030772	LIB750006	rIGHV2-65	2	rIGHJ2	6	ARARGQLRRLIGFDY	GCCAGAGCCCGGGGACAACTACGGAGGCTCATAGGCTTTGATTAC	33	1	rIGKV12S8	3	rIGKJ2-2	1	QQSYKYPDT	CAACAGAGTTACAAGTATCCGGACACG	2863	0.621581	N	NA	NA
HITS1030773	LIB750006	rIGHV5-31	14	rIGHJ2	1	TVLGGRDYFDY	ACCGTACTGGGTGGGAGAGACTACTTTGATTAC	47	0.505376	rIGKV22U26	1	rIGKJ5	0	FQHNSWPLT	TTTCAGCATAATAGTTGGCCGCTCACG	1862	0.40112	N	NA	NA
HITS1030774	LIB750006	rIGHV1-65	0	rIGHJ4	1	ARGATMMVITYVMDA	GCAAGAGGAGCTACTATGATGGTTATTACGTATGTTATGGATGCC	62	0.424658	rIGKV2U3	3	rIGKJ2-3	1	MQATHAPYT	ATGCAAGCTACCCATGCTCCGTACACG	3598	0.641927	N	NA	NA
HITS1030776	LIB750006	rIGHV2-77	0	rIGHJ2	9	AENTYTTDYYYPDY	GCAGAAAACACGTATACTACGGATTATTACTACCCTGATTAC	66	0.929577	rIGKV6S4	0	rIGKJ1	3	LQHNSYPPT	CTGCAGCATAACTCCTATCCTCCGACG	2166	0.475313	N	NA	NA
HITS1030777	LIB750006	rIGHV10-5	2	rIGHJ4	10	TAQMDA	ACAGCCCAAATGGATGCC	70	1	rIGKV6S11	3	rIGKJ2-1	1	LQYNYNPNT	CTACAGTATAACTACAATCCGAACACG	4086	0.717094	N	NA	NA
HITS1030778	LIB750006	rIGHV6-22	5	rIGHJ2	2	TREYTTDWYYFDY	ACAAGAGAATATACTACGGATTGGTACTACTTTGATTAC	95	1	rIGKV3S18	4	rIGKJ5	1	QQSRESPLT	CAGCAGAGTAGGGAGTCTCCGCTCACG	5180	0.844749	Y	rIGHV6-22#39#rIGKV3S18#1	2
HITS1030779	LIB750006	rIGHV5U30d	0	rIGHJ4	27	ARQSSMVLITNPDVMDA	GCAAGACAGTCGAGCATGGTACTTATTACTAACCCCGATGTTATGGATGCC	39	1	rIGKV6S11	3	rIGKJ2-3	1	LQYNYNPYT	CTACAGTATAACTACAATCCGTACACG	3787	0.720236	N	NA	NA
HITS1030780	LIB750006	rIGHV5U31d	0	rIGHJ2	16	ARHGNYGSYAFDY	GCAAGACATGGGAACTACGGTAGCTACGCCTTTGATTAC	42	0.736842	rIGKV3S10	3	rIGKJ1	0	QQSWNDPWT	CAGCAGAGTTGGAATGATCCGTGGACG	3685	0.92056	N	NA	NA
HITS1030781	LIB750006	rIGHV1-65	0	rIGHJ2	1	ARIDDYFDY	GCAAGAATCGACGACTACTTTGATTAC	35	0.686275	rIGKV22U26	1	rIGKJ5	0	FQHNSWPLT	TTTCAGCATAATAGTTGGCCGCTCACG	1726	0.487846	N	NA	NA
HITS1030783	LIB750006	rIGHV1-38	5	rIGHJ2	2	TRFYGYNYYFDY	ACAAGATTCTATGGGTATAACTACTACTTTGATTAC	167	0.869792	rIGKV17S1	0	rIGKJ5	1	QQSDNVPLT	CAGCAAAGTGATAACGTGCCTCTCACG	2762	0.589415	N	NA	NA
HITS1030784	LIB750006	rIGHV1-65	3	rIGHJ4	4	ARDGDYGYPLYVMDA	GCAAGAGACGGGGACTATGGGTATCCCCTCTATGTTATGGATGCC	107	0.557292	rIGKV2U3	1	rIGKJ5	1	MQATHAPLT	ATGCAAGCTACCCATGCTCCTCTCACG	4503	0.996901	N	NA	NA
HITS1030785	LIB750006	rIGHV3U1d	0	rIGHJ2	3	ARRGGDGRRYFDY	GCAAGAAGGGGTGGTGACGGACGCCGCTACTTTGATTAC	75	1	rIGKV22U53	2	rIGKJ5	0	YQYNNGLT	TATCAGTATAACAACGGGCTCACG	2252	0.535935	N	NA	NA
HITS1030786	LIB750006	rIGHV6-22	2	rIGHJ3	5	TTGSAY	ACAACTGGGAGCGCTTAC	339	0.828851	rIGKV1U5	1	rIGKJ5	1	LQGTHLLT	CTGCAAGGTACACATCTTCTCACG	5642	0.986881	Y	rIGHV6-22#18#rIGKV1U5#1	2
HITS1030787	LIB750006	rIGHV1-6	3	rIGHJ4	12	TTRAAATGGDA	ACCACCCGGGCAGCAGCTACGGGGGGGGATGCC	51	0.245192	rIGKV1S34	4	rIGKJ4	0	LQHTHLPFT	TTACAACATACACATTTACCATTCACG	1726	0.475875	N	NA	NA
HITS1030788	LIB750006	rIGHV5-54	5	rIGHJ2	10	AKGPVFDDY	GCAAAAGGCCCCGTATTTGATGATTAC	56	0.448	rIGKV22S4	1	rIGKJ2-1	3	LQHNSWPRT	TTGCAGCATAATAGTTGGCCGCGCACG	1644	0.500609	N	NA	NA
HITS1030789	LIB750006	rIGHV2-63	2	rIGHJ2	2	TRARKRGLSNWAYFDY	ACCAGAGCCCGTAAGCGGGGGCTCTCTAACTGGGCCTACTTTGATTAC	254	0.927007	rIGKV6S11	3	rIGKJ2-3	1	LQYNYNPYT	CTACAGTATAACTACAATCCGTACACG	3272	0.884085	Y	rIGHV2-63#48#rIGKV6S11#1	1
HITS1030790	LIB750006	rIGHV8-20	4	rIGHJ4	6	ARSSYRSGDVMDA	GCTCGGTCCTCGTACCGATCGGGGGATGTTATGGATGCC	118	1	rIGKV4S4	4	rIGKJ1	2	QQWSSNPWT	CAGCAGTGGAGTAGTAACCCATGGACG	1242	0.421303	N	NA	NA
HITS1030793	LIB750006	rIGHV1-24	0	rIGHJ2	6	ARGDWDY	GCAAGAGGGGACTGGGATTAC	118	0.617801	rIGKV6S11	1	rIGKJ1	2	LQYNYNPRT	CTACAGTATAACTACAATCCTCGGACG	2727	0.599341	N	NA	NA
HITS1030794	LIB750006	rIGHV8-17	1	rIGHJ3	1	ARSGYGSYDWFAY	GCTCGGAGTGGCTACGGTAGCTACGATTGGTTTGCTTAC	60	0.444444	rIGKV22S7	2	rIGKJ5	0	LQHSSRLT	TTGCAGCATAGTAGTAGGCTCACG	1801	0.44153	N	NA	NA
HITS1030795	LIB750006	rIGHV6-22	7	rIGHJ2	13	TRWHSSYIYVDYFDY	ACAAGATGGCATAGCAGCTATATCTACGTCGACTACTTTGATTAC	255	1	rIGKV2U3	5	rIGKJ4	2	MQPTHAPLT	ATGCAACCTACCCATGCTCCTCTCACG	3864	0.823179	Y	rIGHV6-22#45#rIGKV2U3#1	1
HITS1030796	LIB750006	rIGHV1-25	1	rIGHJ3	3	ASPEGWFAY	GCAAGTCCGGAGGGTTGGTTTGCTTAC	95	0.46798	rIGKV15S2	8	rIGKJ5	1	YQYNSGPT	TATCAGTATAACAGTGGGCCCACG	2451	0.728814	N	NA	NA
HITS1030797	LIB750006	rIGHV6-6	5	rIGHJ2	6	ARRGGTGAFDY	GCCCGGAGGGGTGGGACAGGGGCTTTTGATTAC	114	0.690909	rIGKV1S22	13	rIGKJ5	0	LQSTHFPLT	TTACAAAGTACACATTTTCCGCTCACG	5089	0.978466	N	NA	NA
HITS1030800	LIB750006	rIGHV2U12	10	rIGHJ1	18	TRDRELWYFDF	ACCCGAGATCGGGAACTCTGGTACTTTGACTTC	125	1	rIGKV3S10	9	rIGKJ1	0	QQSWNDPWT	CAGCAGAGTTGGAATGATCCGTGGACG	2482	0.671355	N	NA	NA
HITS1030801	LIB750006	rIGHV7-7	10	rIGHJ2	11	ASELGES	GCATCCGAGCTGGGAGAGAGC	88	0.814815	rIGKV2U3	0	rIGKJ2-1	4	MQATHAPLT	ATGCAAGCTACCCATGCTCCTCTCACG	2658	0.70058	N	NA	NA
HITS1030802	LIB750006	rIGHV5U27d	0	rIGHJ4	3	TREGYYDGYYLMDA	ACAAGAGAGGGATACTATGATGGTTATTATCTTATGGATGCC	37	0.506849	rIGKV14S13	3	rIGKJ2-1	1	LQSKESPNT	CTACAGTCTAAAGAGTCCCCGAACACG	2891	0.58169	N	NA	NA
HITS1030803	LIB750006	rIGHV4-2	3	rIGHJ2	13	AREDWELNYFDY	GCAAGAGAAGACTGGGAGCTCAACTACTTTGATTAC	98	0.710145	rIGKV4S13	3	rIGKJ1	0	LQLTSTPLWT	CTGCAGTTGACTAGTACCCCACTGTGGACG	876	0.64745	N	NA	NA
HITS1030804	LIB750006	rIGHV5-62	15	rIGHJ2	21	ARSNNMGIDY	GCAAGATCTAATAATATGGGTATAGATTAT	187	1	rIGKV6S11	13	rIGKJ1	6	LQYKYNRT	CTACAGTATAAGTACAATCGGACA	2197	0.57755	N	NA	NA
HITS1030807	LIB750006	rIGHV1-52	56	rIGHJ4	0	ASEGPLLLXQLFLYYYVMDA	GCAAGTGAGGGCCCCTTATTACTATAGCAGCTATTCCTCTATTACTATGTTATGGATGCC	31	0.25	rIGKV22S4	1	rIGKJ2-3	1	LQHNSWPYT	TTGCAGCATAATAGTTGGCCGTACACG	2178	0.414541	N	NA	NA
HITS1030808	LIB750006	rIGHV1-11	3	rIGHJ2	12	AMGYGYNY	GCTATGGGCTATGGGTATAACTAC	23	0.479167	rIGKV2U3	3	rIGKJ2-2	1	MQATHAPDT	ATGCAAGCTACCCATGCTCCGGACACG	2447	0.542813	N	NA	NA
HITS1030811	LIB750006	rIGHV5S54	2	rIGHJ2	4	ARESFFKYGSYGFDY	GCAAGAGAGAGTTTTTTTAAGTACGGTAGTTATGGCTTTGATTAC	190	0.95	rIGKV8S6	11	rIGKJ5	0	QQHYNYPLT	CAGCAACATTACAACTACCCGCTCACG	1493	0.497335	N	NA	NA
HITS1030815	LIB750006	rIGHV5-34	11	rIGHJ2	2	ARHRYNYFDY	GCAAGACATAGGTACAACTACTTTGATTAC	4481	0.999331	rIGKV6S8	3	rIGKJ1	0	LQYGSIPWT	CTGCAGTATGGCTCCATTCCGTGGACG	1768	0.905738	Y	rIGHV5-34#30#rIGKV6S8#1	1
HITS1030816	LIB750006	rIGHV1-28	0	rIGHJ2	5	ARPGITTVVTGDYFDY	GCAAGACCGGGGATTACTACAGTGGTGACGGGGGACTACTTTGATTAC	29	0.58	rIGKV3S10	3	rIGKJ2-3	1	QQSWNDPYT	CAGCAGAGTTGGAATGATCCGTACACG	2777	0.667709	N	NA	NA
HITS1030817	LIB750006	rIGHV5S13	7	rIGHJ2	7	AKDRHSGFDY	GCAAAAGACCGTCACAGTGGTTTTGATTAC	67	0.492647	rIGKV12S17	3	rIGKJ1	0	LQGYSAPWT	CTACAGGGTTATAGTGCTCCGTGGACG	1406	0.376742	N	NA	NA
HITS1030819	LIB750006	rIGHV2U17d	0	rIGHJ4	3	TRCYYDGYVMDA	ACCAGATGTTACTATGATGGTTATGTTATGGATGCC	53	0.80303	rIGKV3S10	2	rIGKJ5	0	QQSWNDPLT	CAGCAGAGTTGGAATGATCCGCTCACG	1787	0.597459	N	NA	NA
HITS1030820	LIB750006	rIGHV5S54	11	rIGHJ2	4	ARERPTEAAFDY	GCAAGAGAGCGACCTACGGAGGCTGCGTTTGATTAC	218	1	rIGKV16U47	23	rIGKJ5	0	QQHNEYPLT	CAACAGCATAATGAATACCCGCTCACG	1839	0.637435	N	NA	NA
HITS1030823	LIB750006	rIGHV5-34	7	rIGHJ2	7	ARHGEG	GCAAGACACGGTGAGGGC	65	0.822785	rIGKV14S18	7	rIGKJ2-3	1	LQHNEYPYT	CTGCAGCATAATGAGTATCCGTACACG	4204	0.982243	Y	rIGHV5-34#18#rIGKV14S18#1	1
HITS1030824	LIB750006	rIGHV5-34	7	rIGHJ1	1	ARHTGLYWYFDF	GCAAGACATACTGGGCTCTACTGGTACTTTGACTTC	75	0.700935	rIGKV3S10	4	rIGKJ2-1	2	QQSWNDYT	CAGCAGAGTTGGAATGATTACACG	2121	0.614248	N	NA	NA
HITS1030825	LIB750006	rIGHV5-34	7	rIGHJ2	5	ARQAYGYNYGY	GCAAGACAGGCCTATGGGTATAACTACGGTTAC	80	0.34632	rIGKV22U53	3	rIGKJ5	1	YQYNNGLT	TATCAGTATAACAACGGACTCACG	1488	0.628378	N	NA	NA
HITS1030828	LIB750006	rIGHV11-4	8	rIGHJ1	21	TRAPWERWYFDF	ACTAGAGCCCCCTGGGAGAGGTGGTACTTTGACTTC	90	0.803571	rIGKV14S18	6	rIGKJ5	0	LQHNEYPLT	CTGCAGCATAATGAGTATCCGCTCACG	4642	0.878667	Y	rIGHV11-4#36#rIGKV14S18#2	1
HITS1030830	LIB750006	rIGHV3-4	11	rIGHJ2	3	TGSYNIGTTSGDFDY	ACAGGATCCTATAATATAGGTACAACAAGTGGGGACTTTGATTAC	293	0.579051	rIGKV12U30	2	rIGKJ2-1	8	QQYNNYPPT	CAACAGTATAACAATTATCCTCCAACG	2764	0.674311	N	NA	NA
HITS1030831	LIB750006	rIGHV2-65	2	rIGHJ1	22	ARALLRYWYFDF	GCCAGAGCCCTACTACGGTACTGGTACTTTGACTTC	10	0.126582	rIGKV15S2	11	rIGKJ1	0	YQYNSGWT	TATCAGTATAACAGTGGGTGGACG	2263	0.669527	N	NA	NA
HITS1030832	LIB750006	rIGHV5-35	7	rIGHJ3	6	ARGSAY	GCAAGAGGGTCTGCTTAC	128	1	rIGKV16S1	3	rIGKJ2-3	1	QQHNEYPYT	CAACAGCATAATGAATACCCGTACACG	2257	0.609506	N	NA	NA
HITS1030833	LIB750006	rIGHV3U1d	1	rIGHJ2	6	ASDKGY	GCAAGTGACAAGGGTTAC	134	1	rIGKV6S11	2	rIGKJ5	2	LQYNYNPT	CTACAGTATAACTACAATCCCACG	3848	0.584447	N	NA	NA
HITS1030834	LIB750006	rIGHV3U2d	2	rIGHJ2	6	ARYNYGSFDY	GCAAGATATAACTACGGTAGCTTTGATTAC	72	1	rIGKV8S7	5	rIGKJ2-1	1	EQYFVYPNT	GAGCAGTACTTTGTCTATCCGAACACG	2212	0.528934	N	NA	NA
HITS1030837	LIB750006	rIGHV4-2	3	rIGHJ1	3	ARDPHWYFDF	GCAAGAGACCCCCACTGGTACTTTGACTTC	293	1	rIGKV3S10	2	rIGKJ5	0	QQSWNDPLT	CAGCAGAGTTGGAATGATCCGCTCACG	2349	0.610923	N	NA	NA
HITS1030838	LIB750006	rIGHV5-62	5	rIGHJ2	11	ARSWPY	GCAAGAAGCTGGCCCTAC	64	0.503937	rIGKV6S11	0	rIGKJ2-1	4	LQYNYNPPT	CTACAGTATAACTACAATCCTCCCACG	2218	0.534329	N	NA	NA
HITS1030839	LIB750006	rIGHV5-34	7	rIGHJ1	0	ARNWERYYWYFDF	GCAAGAAACTGGGAGCGCTACTACTGGTACTTTGACTTC	36	0.654545	rIGKV22S2	15	rIGKJ1	0	QQYSSGTWT	CAGCAGTATAGCAGTGGGACGTGGACG	1571	0.669365	N	NA	NA
HITS1030840	LIB750006	rIGHV2-63	6	rIGHJ2	8	TTGTYYGVFDY	ACCACCGGCACATACTACGGCGTTTTTGATTAC	63	0.406452	rIGKV22S7	3	rIGKJ2-3	1	LQHSSRYT	TTGCAGCATAGTAGTAGGTACACG	1119	0.405435	N	NA	NA
HITS1030841	LIB750006	rIGHV11-4	4	rIGHJ3	0	TRGKGYNWFAY	ACTAGAGGAAAGGGGTACAATTGGTTTGCTTAC	107	0.89916	rIGKV9S1	2	rIGKJ1	0	LQTLKSPWT	CTTCAAACACTGAAGAGCCCGTGGACG	2413	0.542125	N	NA	NA
HITS1030842	LIB750006	rIGHV7-7	14	rIGHJ3	0	TRGDYYDGTYYPYNWFAY	ACAAGAGGAGATTACTATGATGGTACTTATTACCCGTACAATTGGTTTGCTTAC	40	0.152672	rIGKV3S10	5	rIGKJ2-1	1	QQTWNDPNT	CAACAGACTTGGAATGATCCGAACACG	2085	0.977038	N	NA	NA
HITS1030843	LIB750006	rIGHV8-20	3	rIGHJ2	2	ARLHNNYFDY	GCTCGGCTCCATAACAACTACTTTGATTAC	118	1	rIGKV22S4	1	rIGKJ5	1	LQHNSWPRT	TTGCAGCATAATAGTTGGCCGCGCACG	2217	0.526603	N	NA	NA
HITS1030846	LIB750006	rIGHV5-46	8	rIGHJ2	2	TTVGSYYFDY	ACAACAGTCGGATCCTACTACTTTGATTAC	431	1	rIGKV5S12	3	rIGKJ5	0	QQGNSLPLT	CAACAAGGTAACAGCTTGCCGCTCACG	2657	0.643653	N	NA	NA
HITS1030847	LIB750006	rIGHV5-46	4	rIGHJ3	0	TTGSKGITSYNWFAY	ACAACAGGGTCGAAAGGTATAACGTCGTACAATTGGTTTGCTTAC	70	0.843373	rIGKV22U26	1	rIGKJ5	0	FQHNSWPLT	TTTCAGCATAATAGTTGGCCGCTCACG	2022	0.654157	N	NA	NA
HITS1030848	LIB750006	rIGHV2S18	4	rIGHJ2	2	ARTYDGTYYYEGYFDY	GCCAGAACATATGATGGTACTTATTACTACGAGGGCTACTTTGATTAC	91	1	rIGKV6S11	1	rIGKJ1	2	LQYNYNPRT	CTACAGTATAACTACAATCCTCGGACG	4017	0.752388	N	NA	NA
HITS1030849	LIB750006	rIGHV2-65	3	rIGHJ2	12	ARMGPGRGALFDY	GCCAGAATGGGCCCGGGCCGGGGGGCCCTCTTTGATTAC	30	1	rIGKV22S7	0	rIGKJ2-3	1	LQHSSRPYT	TTGCAGCATAGTAGTAGGCCGTACACG	2635	0.998484	Y	rIGHV2-65#39#rIGKV22S7#1	1
HITS1030850	LIB750006	rIGHV1-31	4	rIGHJ3	1	SRESLGAAVNWFAY	TCAAGGGAGTCGCTGGGAGCAGCTGTCAATTGGTTTGCTTAC	34	0.485714	rIGKV12U30	9	rIGKJ2-3	1	QQYKNYPYT	CAACAGTATAAGAATTATCCGTACACG	816	0.544	N	NA	NA
HITS1030852	LIB750006	rIGHV1-28	0	rIGHJ2	13	ARSHYGYGGYFDY	GCAAGATCGCACTATGGGTACGGGGGCTACTTTGATTAC	21	0.403846	rIGKV22S4	1	rIGKJ2-3	1	LQHNSWPYT	TTGCAGCATAATAGTTGGCCGTACACG	2160	0.638487	N	NA	NA
HITS1030853	LIB750006	rIGHV2-63	4	rIGHJ2	2	TSLYYYDGYYFDY	ACCAGCCTATATTACTATGATGGTTATTACTTTGATTAC	123	0.793548	rIGKV14S15	2	rIGKJ5	0	LQSIQYPLT	CTACAGTCTATACAGTATCCGCTCACG	3157	0.81011	N	NA	NA
HITS1030854	LIB750006	rIGHV1-28	0	rIGHJ2	10	ARGRLGDY	GCAAGAGGGAGGCTGGGAGATTAC	14	0.0337349	rIGKV12S11	7	rIGKJ4	0	QQGYKYPFT	CAACAGGGTTACAAGTATCCATTCACG	1834	0.593528	N	NA	NA
HITS1030856	LIB750006	rIGHV5-34	7	rIGHJ2	8	ARRTYG	GCAAGACGGACCTATGGC	36	0.514286	rIGKV7S1	2	rIGKJ5	1	ARHYSSLT	GCGCGGCATTATAGCTCTCTCACG	2565	0.519757	N	NA	NA
HITS1030857	LIB750006	rIGHV8-20	0	rIGHJ2	4	ARIGDPLLTTEGPLFDY	GCTCGGATAGGAGACCCTTTATTAACTACGGAGGGTCCCCTCTTTGATTAC	36	0.5	rIGKV6S11	3	rIGKJ2-3	1	LQYNYNPYT	CTACAGTATAACTACAATCCGTACACG	3490	0.650028	N	NA	NA
HITS1030859	LIB750006	rIGHV8-20	5	rIGHJ2	23	ARIDQYYDDPHYFDY	GCTCGGATAGATCAATACTATGATGATCCCCACTACTTTGATTAC	1124	1	rIGKV6S4	4	rIGKJ2-3	1	LQHNSYPYT	CTGCAGCATAACTCCTATCCGTACACG	2853	0.983454	Y	rIGHV8-20#45#rIGKV6S4#1	1
HITS1030861	LIB750006	rIGHV2U17d	0	rIGHJ4	13	TRSGGRA	ACCAGATCGGGTGGGCGCGCC	23	0.403509	rIGKV2S23	7	rIGKJ2-1	1	VQGTHAPNT	GTGCAAGGTACCCATGCTCCGAACACG	3439	0.591605	N	NA	NA
HITS1030862	LIB750006	rIGHV5U21	12	rIGHJ2	8	TRRMVTY	ACAAGGAGGATGGTGACCTAC	90	0.79646	rIGKV14S18	7	rIGKJ1	0	LQHNEYPWT	CTGCAGCATAATGAGTATCCGTGGACG	1775	0.392873	N	NA	NA
HITS1030863	LIB750006	rIGHV5U21	9	rIGHJ2	8	TRDRGTIAAISTTPFGY	ACAAGAGATCGGGGTACTATAGCAGCTATATCTACTACCCCCTTTGGGTAC	102	0.809524	rIGKV12S31	0	rIGKJ1	3	QQNYDSPPT	CAACAGAATTATGATAGTCCTCCGACG	602	0.188066	N	NA	NA
HITS1030864	LIB750006	rIGHV11-3	3	rIGHJ2	4	TRIPGYNNYVGSYFDY	ACTAGAATACCGGGTTATAACAACTACGTGGGGTCTTACTTTGATTAC	172	0.939891	rIGKV3S18	3	rIGKJ1	0	QQSRESPWT	CAGCAGAGTAGGGAGTCTCCGTGGACG	3867	0.96003	Y	rIGHV11-3#48#rIGKV3S18#1	1
HITS1030865	LIB750006	rIGHV5U30d	0	rIGHJ3	5	ARRETTVARGFAY	GCAAGACGGGAAACTACGGTAGCTAGAGGGTTTGCTTAC	48	0.533333	rIGKV3S10	0	rIGKJ1	3	QQSWNDPPT	CAGCAGAGTTGGAATGATCCTCCGACG	1854	0.746377	N	NA	NA
HITS1030867	LIB750006	rIGHV2S13	0	rIGHJ2	22	NRNLATGRG	AACAGAAATTTGGCGACTGGGAGGGGC	54	1	rIGKV12S17	3	rIGKJ2-3	1	LQGYSAPYT	CTACAGGGTTATAGTGCTCCGTACACG	2348	0.479086	N	NA	NA
HITS1030868	LIB750006	rIGHV5-29	10	rIGHJ2	6	TRKGVVPPFDY	ACAAGAAAGGGGGTTGTACCCCCTTTTGATTAC	59	0.842857	rIGKV4S18	0	rIGKJ5	2	LQLSSYPPT	CTGCAGTTGAGTAGTTACCCACCCACG	2292	0.560665	N	NA	NA
HITS1030869	LIB750006	rIGHV2-8	7	rIGHJ2	9	TRGDWEL	ACCAGAGGAGACTGGGAGCTC	81	0.6	rIGKV22U53	2	rIGKJ1	0	YQYNNGWT	TATCAGTATAACAACGGGTGGACG	994	0.405549	N	NA	NA
HITS1030871	LIB750006	rIGHV5U30d	1	rIGHJ2	6	ASLVSLHLEYYFDY	GCAAGCCTCGTAAGCCTTCATCTGGAGTACTACTTTGATTAC	29	0.386667	rIGKV2S25	5	rIGKJ2-3	0	VQSTHALYT	GTGCAAAGTACCCATGCTTTGTACACG	2254	0.609684	N	NA	NA
HITS1030872	LIB750006	rIGHV5-34	12	rIGHJ2	1	ARAPTTVAVYFDY	GCAAGGGCCCCTACTACGGTAGCTGTCTACTTTGATTAC	78	0.5	rIGKV12S39	3	rIGKJ2-3	1	QQHHDYPYT	CAACAGCATCATGATTATCCGTACACG	1514	0.498354	N	NA	NA
HITS1030873	LIB750006	rIGHV8-31	15	rIGHJ2	29	AHNYGGFDY	GCTCACAACTACGGAGGGTTTGATTAC	346	1	rIGKV2S22	5	rIGKJ2-1	4	VQGTHDPT	GTTCAAGGTACCCATGATCCCACG	4048	0.881917	Y	rIGHV8-31#27#rIGKV2S22#1	1
HITS1030874	LIB750006	rIGHV5U30d	0	rIGHJ3	2	ARHGRLHWFAY	GCAAGACATGGGCGGCTCCATTGGTTTGCTTAC	22	0.52381	rIGKV14S8	8	rIGKJ4	0	HQYYEYPFT	CATCAATATTATGAGTATCCATTCACG	2198	0.624254	N	NA	NA
HITS1030876	LIB750006	rIGHV3U1d	0	rIGHJ3	7	ARNPFSFGVGGFAY	GCAAGAAACCCCTTCTCGTTCGGGGTGGGGGGCTTTGCTTAC	91	0.347328	rIGKV3S18	3	rIGKJ2-3	1	QQSRESPYT	CAGCAGAGTAGGGAGTCTCCGTACACG	1659	0.513146	N	NA	NA
HITS1030880	LIB750006	rIGHV5-34	7	rIGHJ2	12	ARQGLTTVASPY	GCAAGACAGGGTTTAACTACGGTAGCTAGCCCGTAC	49	0.388889	rIGKV6S4	3	rIGKJ2-3	1	LQHNSYPYT	CTGCAGCATAACTCCTATCCGTACACG	2141	0.672425	N	NA	NA
HITS1030881	LIB750006	rIGHV5U21	12	rIGHJ2	6	TSFMGMTPSGY	ACAAGCTTTATGGGTATGACCCCCTCTGGCTAC	24	1	rIGKV3S9	3	rIGKJ2-1	1	QQSWNDPNT	CAGCAGAGTTGGAATGATCCGAACACG	3387	0.852504	Y	rIGHV5U21#33#rIGKV3S9#1	1
HITS1030882	LIB750006	rIGHV9-4	14	rIGHJ3	10	ELAGAY	GAACTGGCAGGGGCTTAC	95	0.542857	rIGKV2U3	5	rIGKJ5	2	MQATHAFT	ATGCAAGCTACCCATGCTTTCACG	879	0.443268	N	NA	NA
HITS1030884	LIB750006	rIGHV1-43	0	rIGHJ3	5	ARSRLLQGRFAY	GCAAGATCGAGATTACTACAGGGCAGGTTTGCTTAC	55	1	rIGKV15S2	4	rIGKJ4	3	YQYNSGPT	TATCAGTATAACAGTGGGCCCACG	3261	0.96053	Y	rIGHV1-43#36#rIGKV15S2#2	1
HITS1030885	LIB750006	rIGHV1-24	5	rIGHJ1	18	ASSTVYYGRYYYFDF	GCAAGCTCCACAGTATACTACGGCCGCTACTACTACTTTGACTTC	117	1	rIGKV12S29	4	rIGKJ2-3	1	QNGLSAPYT	CAAAATGGTTTAAGTGCCCCGTACACG	1490	0.563967	N	NA	NA
HITS1030886	LIB750006	rIGHV1-16	2	rIGHJ3	0	ARSYYDGTYYYNWFAY	GCTAGAAGTTACTATGATGGTACTTATTACTACAATTGGTTTGCTTAC	195	0.882353	rIGKV12S30	4	rIGKJ5	0	LQDSEYPLT	CTACAGGATTCTGAGTATCCGCTCACG	4871	0.997338	Y	rIGHV1-16#48#rIGKV12S30#1	1
HITS1030887	LIB750006	rIGHV2-47	2	rIGHJ2	6	ARLRRAFDY	GCCAGATTACGCAGGGCCTTTGATTAC	151	0.94375	rIGKV3S19	3	rIGKJ2-3	1	QQSRESPYT	CAGCAGAGTAGGGAGTCTCCGTACACG	1594	0.672574	N	NA	NA
HITS1030888	LIB750006	rIGHV3U1d	3	rIGHJ2	7	ASNYGGYSPLDC	GCAAGCAACTACGGAGGATATAGTCCTCTCGATTGC	272	1	rIGKV9S2	1	rIGKJ1	1	LQTLKKPWT	CTTCAAACGCTAAAAAAACCTTGGACG	5049	1	Y	rIGHV3U1d#36#rIGKV9S2#5	2
HITS1030889	LIB750006	rIGHV5U31d	0	rIGHJ1	0	ARHALPGYNYYWYFDF	GCAAGACATGCGCTACCCGGGTATAACTACTACTGGTACTTTGACTTC	39	0.46988	rIGKV12S29	2	rIGKJ5	0	QNGLSAPLT	CAAAATGGTTTAAGTGCCCCGCTCACG	2312	0.564729	N	NA	NA
HITS1030890	LIB750006	rIGHV5U30d	0	rIGHJ2	3	ARPANYDGYYGPFDY	GCAAGACCTGCAAACTATGATGGTTATTATGGCCCCTTTGATTAC	117	1	rIGKV1S30	2	rIGKJ1	2	YQGTHYPRT	TACCAAGGTACACATTATCCTCGGACG	3956	0.806524	Y	rIGHV5U30d#45#rIGKV1S30#1	1
HITS1030891	LIB750006	rIGHV5U30d	0	rIGHJ2	2	ARHGWEAYYFDY	GCAAGACATGGCTGGGAGGCGTACTACTTTGATTAC	22	1	rIGKV12S29	0	rIGKJ2-1	4	QNGLSAPRT	CAAAATGGTTTAAGTGCCCCTCGCACG	1633	0.591024	N	NA	NA
HITS1030892	LIB750006	rIGHV8-23	1	rIGHJ3	0	AHTSYGYSYNWFAY	GCTCACACTTCCTATGGGTACTCGTACAATTGGTTTGCTTAC	45	0.737705	rIGKV14S18	7	rIGKJ2-3	1	LQHNEYPYT	CTGCAGCATAATGAGTATCCGTACACG	2250	0.668449	N	NA	NA
HITS1030895	LIB750006	rIGHV2U17d	0	rIGHJ2	3	TRFGWEDFDY	ACCAGATTCGGCTGGGAGGACTTTGATTAC	53	1	rIGKV6S11	0	rIGKJ1	3	LQYNYNPPT	CTACAGTATAACTACAATCCTCCGACG	2649	0.656018	N	NA	NA
HITS1030896	LIB750006	rIGHV1-16	0	rIGHJ2	2	TRDTQYYFDY	ACTAGAGATACCCAATACTACTTTGATTAC	43	0.530864	rIGKV15S2	1	rIGKJ1	0	YQYNSGPWT	TATCAGTATAACAGTGGGCCGTGGACG	1701	0.552632	N	NA	NA
HITS1030898	LIB750006	rIGHV5-50	1	rIGHJ2	8	AKEYRYSEGY	GCAAAAGAATATAGGTACTCAGAGGGTTAC	52	0.866667	rIGKV6S5	1	rIGKJ1	2	QRIYNSPRT	CAGCGTATTTACAATTCTCCTCGGACG	5012	0.995828	Y	rIGHV5-50#30#rIGKV6S5#1	1
HITS1030899	LIB750006	rIGHV2U9	1	rIGHJ2	3	ARHWELYFDY	GCCAGACACTGGGAGCTCTACTTTGATTAC	65	0.565217	rIGKV10S5	0	rIGKJ1	3	QQYDSSPPT	CAACAGTATGATAGTTCTCCTCCGACG	1269	0.578132	N	NA	NA
HITS1030900	LIB750006	rIGHV5-54	8	rIGHJ2	6	AKWGEGIDY	GCAAAATGGGGGGAGGGTATTGATTAC	93	0.645833	rIGKV22U26	4	rIGKJ5	0	FQHNSWPLT	TTTCAGCATAATAGTTGGCCGCTCACG	1505	0.717692	N	NA	NA
HITS1030901	LIB750006	rIGHV5-34	16	rIGHJ4	3	ARRGDNYDGYVMDA	GCACGCCGAGGGGATAATTATGATGGCTATGTTATGGATGCC	137	0.204478	rIGKV12S24	3	rIGKJ2-3	0	LQHYSAPMYT	CTACAGCATTATAGTGCTCCCATGTACACG	1260	0.451775	N	NA	NA
HITS1030904	LIB750006	rIGHV5U30d	0	rIGHJ3	6	ARSRGGFAY	GCAAGATCTCGGGGAGGGTTTGCTTAC	40	0.57971	rIGKV6S11	3	rIGKJ2-1	1	LQYNYNPNT	CTACAGTATAACTACAATCCGAACACG	3973	0.778562	N	NA	NA
HITS1030905	LIB750006	rIGHV11-4	4	rIGHJ3	3	TRGEAISDWFAY	ACTAGAGGGGAAGCTATATCGGATTGGTTTGCTTAC	50	1	rIGKV12S36	2	rIGKJ5	0	QQYYDYPLT	CAACAGTATTACGATTATCCGCTCACG	3259	0.833291	Y	rIGHV11-4#36#rIGKV12S36#1	1
HITS1030906	LIB750006	rIGHV8-28	1	rIGHJ1	1	ARRVMYTTDYYNYWYFDF	GCTCGGAGGGTTATGTATACTACGGATTATTACAACTACTGGTACTTTGACTTC	87	0.483333	rIGKV12S30	3	rIGKJ4	0	LQDSEYPFT	CTACAGGATTCTGAGTATCCATTCACG	2965	0.63613	N	NA	NA
HITS1030907	LIB750006	rIGHV2-52	0	rIGHJ2	8	TRDGGDY	ACCAGAGATGGAGGGGATTAC	90	1	rIGKV14S18	7	rIGKJ2-1	1	LQHNEYPNT	CTGCAGCATAATGAGTATCCGAACACG	4196	0.979001	Y	rIGHV2-52#21#rIGKV14S18#1	1
HITS1030908	LIB750006	rIGHV5U30d	0	rIGHJ2	15	ARRGYGGYYFDY	GCAAGACGGGGCTACGGAGGGTACTACTTTGATTAC	14	0.4375	rIGKV12S8	3	rIGKJ2-1	1	QQSYKYPNT	CAACAGAGTTACAAGTATCCGAACACG	2069	0.83867	N	NA	NA
HITS1030910	LIB750006	rIGHV8-20	1	rIGHJ2	23	ARIGLGRNYFDY	GCTCGGATAGGACTGGGAAGGAACTACTTTGATTAC	168	1	rIGKV12S8	4	rIGKJ5	1	QQSYKYPLT	CAACAGAGTTACAAGTATCCTCTCACG	2431	0.872577	Y	rIGHV8-20#36#rIGKV12S8#1	2
HITS1030917	LIB750006	rIGHV11-4	6	rIGHJ2	11	TSLNYGG	ACTAGCCTTAACTACGGAGGG	15	0.555556	rIGKV22S4	1	rIGKJ2-3	1	LQHNSWPYT	TTGCAGCATAATAGTTGGCCGTACACG	1225	0.611583	N	NA	NA
HITS1030918	LIB750006	rIGHV5-34	12	rIGHJ4	2	ARGFYVMDA	GCAAGGGGGTTCTATGTTATGGATGCC	45	0.714286	rIGKV1S22	6	rIGKJ1	2	LQSTHFPRT	TTACAAAGTACACATTTTCCTCGGACG	2083	0.670637	N	NA	NA
HITS1030920	LIB750006	rIGHV1-25	2	rIGHJ2	23	ARDNNYYFDY	GCAAGGGATAACAACTACTACTTTGATTAC	28	1	rIGKV1S31	8	rIGKJ5	0	FEGTHDPLT	TTCGAAGGTACACATGATCCGCTCACG	2417	0.727136	N	NA	NA
HITS1030921	LIB750006	rIGHV8-20	1	rIGHJ2	2	ARISTYNNFDY	GCTCGGATATCGACTTATAACAACTTTGATTAC	91	0.752066	rIGKV14S14	5	rIGKJ5	0	LQSIQYPLT	CTACAGTCTATCCAGTATCCGCTCACG	1250	0.594672	N	NA	NA
HITS1030922	LIB750006	rIGHV5-34	11	rIGHJ4	23	AREGVMYTTDYYYEGVMDA	GCAAGAGAGGGGGTTATGTATACTACGGATTATTACTACGAGGGGGTTATGGATGCC	48	0.440367	rIGKV14S9	5	rIGKJ4	0	LQYDEYPFT	CTACAGTATGATGAGTATCCATTCACG	1691	0.474733	N	NA	NA
HITS1030923	LIB750006	rIGHV6-8	12	rIGHJ2	14	TYYGYNY	ACTTATTATGGGTATAACTAC	232	0.995708	rIGKV22S7	5	rIGKJ5	0	LQHSSGPLT	TTGCAGCATAGTAGTGGGCCGCTCACG	1289	0.665119	N	NA	NA
HITS1030925	LIB750006	rIGHV4-2	3	rIGHJ2	8	ARGELGAGDY	GCAAGAGGGGAACTGGGAGCGGGTGATTAC	97	1	rIGKV12S16	3	rIGKJ2-1	1	LQAYSAPNT	CTACAGGCTTATAGTGCTCCGAACACG	1929	0.527915	N	NA	NA
HITS1030926	LIB750006	rIGHV2U9	1	rIGHJ1	32	ARQSTEGIVS	GCCAGACAGTCTACGGAGGGTATAGTGAGC	231	1	rIGKV3S6	3	rIGKJ4	0	QQSNELPFT	CAGCAGAGTAATGAACTTCCATTCACG	2023	0.663496	N	NA	NA
HITS1030930	LIB750006	rIGHV5-34	11	rIGHJ2	12	ARPGGRGDYFDY	GCAAGACCGGGGGGTAGAGGGGACTACTTTGATTAC	61	1	rIGKV17S1	0	rIGKJ2-1	4	QQSDNVPLT	CAGCAAAGTGATAACGTGCCTCTCACG	1460	0.874775	Y	rIGHV5-34#36#rIGKV17S1#2	1
HITS1030932	LIB750006	rIGHV1-13	4	rIGHJ3	5	AYLGWFAY	GCATATCTAGGATGGTTTGCTTAC	19	1	rIGKV22U25	0	rIGKJ1	0	LQRNSWPWT	TTGCAGCGTAATAGTTGGCCGTGGACG	3160	0.628606	N	NA	NA
HITS1030933	LIB750006	rIGHV5-54	8	rIGHJ2	3	ATPYFDY	GCCACCCCCTACTTTGATTAC	278	1	rIGKV2S23	4	rIGKJ1	2	VQGTHAPRT	GTGCAAGGTACCCATGCTCCTCGGACG	3915	0.875056	Y	rIGHV5-54#21#rIGKV2S23#3	1
HITS1030934	LIB750006	rIGHV5-34	7	rIGHJ4	4	ARPLGVDTVGYVMDA	GCAAGACCGTTGGGGGTCGATACGGTTGGGTATGTTATGGATGCC	97	1	rIGKV6S5	2	rIGKJ5	2	QRIYNSPT	CAGCGTATTTACAATTCTCCCACG	4567	0.99564	Y	rIGHV5-34#45#rIGKV6S5#2	1
HITS1030936	LIB750006	rIGHV5-34	7	rIGHJ2	10	ARHLRRPWGY	GCAAGACATCTACGGAGGCCATGGGGTTAC	77	0.905882	rIGKV6S8	3	rIGKJ2-3	1	LQYGSIPYT	CTGCAGTATGGCTCCATTCCGTACACG	2451	0.691982	N	NA	NA
HITS1030938	LIB750006	rIGHV5U30d	0	rIGHJ2	2	ARHGLGAPYYFDY	GCAAGACATGGACTGGGAGCCCCGTACTACTTTGATTAC	31	0.645833	rIGKV6S11	3	rIGKJ2-2	1	LQYNYNPDT	CTACAGTATAACTACAATCCGGACACG	2839	0.657785	N	NA	NA
HITS1030939	LIB750006	rIGHV1-43	1	rIGHJ3	5	AREYYSSYCWFAY	GCAAGGGAGTACTATAGCAGCTATTGTTGGTTTGCTTAC	18	0.1875	rIGKV6S11	3	rIGKJ1	2	LQYNYNRT	CTACAGTATAACTACAATCGGACG	2307	0.741801	N	NA	NA
HITS1030940	LIB750006	rIGHV2U17d	6	rIGHJ2	3	TRGYYSFLFDY	ACCAGAGGTTACTACAGTTTCCTCTTTGATTAC	112	0.896	rIGKV6S11	4	rIGKJ2-3	2	LQYNYNPYT	CTACAGTATAACTACAATCCGTACACG	1774	0.618118	N	NA	NA
HITS1030941	LIB750006	rIGHV3U1d	3	rIGHJ2	3	ARWGGFFDY	GCAAGATGGGGAGGCTTCTTTGATTAC	479	0.97556	rIGKV12U78	8	rIGKJ1	0	LQSYSTTWT	CTACAGAGTTACAGTACTACGTGGACG	1668	0.926152	Y	rIGHV3U1d#27#rIGKV12U78#1	1
HITS1030943	LIB750006	rIGHV5U30d	0	rIGHJ2	4	ARHLSSFDY	GCAAGACACCTTAGCAGCTTTGATTAC	33	0.559322	rIGKV12S30	3	rIGKJ1	0	LQDSEYPWT	CTACAGGATTCTGAGTATCCGTGGACG	2432	0.652536	N	NA	NA
HITS1030944	LIB750006	rIGHV7-7	2	rIGHJ2	10	ARYDY	GCAAGATATGATTAC	45	0.75	rIGKV6S11	4	rIGKJ1	0	LQYNYNLWT	CTACAGTATAACTACAATCTGTGGACG	2676	0.655561	N	NA	NA
HITS1030946	LIB750006	rIGHV1-43	0	rIGHJ3	22	ARSARWYYNWFAY	GCAAGATCGGCTCGATGGTACTACAATTGGTTTGCTTAC	12	0.235294	rIGKV12S8	3	rIGKJ2-1	1	QQSYKYPNT	CAACAGAGTTACAAGTATCCGAACACG	1667	0.588215	N	NA	NA
HITS1030947	LIB750006	rIGHV5-34	12	rIGHJ3	7	GFAY	GGATTTGCTTAC	78	0.629032	rIGKV12S31	3	rIGKJ4	0	QQNYDSPFT	CAACAGAATTATGATAGTCCATTCACG	1522	0.55245	N	NA	NA
HITS1030949	LIB750006	rIGHV2-61	0	rIGHJ4	5	AKHSLYGGYVMDA	GCCAAACACTCTCTCTACGGAGGGTATGTTATGGATGCC	56	0.875	rIGKV19S2	6	rIGKJ2-3	1	LQYDNLPYT	CTACAGTACGATAACCTTCCGTACACG	1684	0.467648	N	NA	NA
HITS1030950	LIB750006	rIGHV2U9	1	rIGHJ2	2	AREGTYYGYNSYYFDY	GCCAGAGAGGGTACATACTATGGGTATAACTCCTACTACTTTGATTAC	57	0.838235	rIGKV22S4	1	rIGKJ5	0	LQHNSWPLT	TTGCAGCATAATAGTTGGCCGCTCACG	1850	0.574891	N	NA	NA
HITS1030951	LIB750006	rIGHV5-34	11	rIGHJ3	2	APRADWFAY	GCCCCGCGCGCCGATTGGTTTGCTTAC	88	1	rIGKV22S7	0	rIGKJ2-3	1	LQHSSRPYT	TTGCAGCATAGTAGTAGGCCGTACACG	2196	0.953539	Y	rIGHV5-34#27#rIGKV22S7#5	1
HITS1030952	LIB750006	rIGHV5U27d	4	rIGHJ2	2	TREALGFMTTTYFDY	ACAAGAGAGGCGCTTGGATTTATGACAACTACCTACTTTGATTAC	381	1	rIGKV12S32	9	rIGKJ2-3	1	QQYNNYPYT	CAACAATATAACAATTATCCGTACACG	3077	0.999675	Y	rIGHV5U27d#45#rIGKV12S32#1	1
HITS1030954	LIB750006	rIGHV2-63	2	rIGHJ2	5	TRVNWSFDY	ACCAGAGTCAACTGGAGCTTTGATTAC	83	0.572414	rIGKV22S7	6	rIGKJ2-3	1	LQHSSRYT	TTGCAGCATAGTAGTAGGTACACG	1803	0.983633	N	NA	NA
HITS1030955	LIB750006	rIGHV2S13	0	rIGHJ4	6	NRNWGWYWGVMDA	AACAGAAATTGGGGATGGTACTGGGGGGTTATGGATGCC	18	0.28125	rIGKV3S10	3	rIGKJ2-1	1	QQSWNDPNT	CAGCAGAGTTGGAATGATCCGAACACG	1713	0.582257	N	NA	NA
HITS1030956	LIB750006	rIGHV8S18	3	rIGHJ2	10	ARSLHTMGITH	GCTCGGAGCTTACATACTATGGGTATAACTCAC	49	1	rIGKV22S6	2	rIGKJ2-1	3	LQHNSFPT	TTGCAGCATAATAGTTTTCCCACG	2290	0.693099	N	NA	NA
HITS1030957	LIB750006	rIGHV8S18	1	rIGHJ1	0	ARRRGSGYYWYFDF	GCTCGGAGACGTGGGTCAGGCTACTACTGGTACTTTGACTTC	46	0.707692	rIGKV22S4	1	rIGKJ5	0	LQHNSWPLT	TTGCAGCATAATAGTTGGCCGCTCACG	1911	0.517045	N	NA	NA
HITS1030958	LIB750006	rIGHV5U31d	0	rIGHJ2	4	ARHSGYYSSWYFDY	GCAAGACATTCCGGTTACTATAGCAGCTGGTACTTTGATTAC	74	0.961039	rIGKV12S8	1	rIGKJ5	1	QQSYKYPLT	CAACAGAGTTACAAGTATCCTCTCACG	3195	0.989777	Y	rIGHV5U31d#42#rIGKV12S8#1	1
HITS1030959	LIB750006	rIGHV8-20	2	rIGHJ3	2	ARITIAASYWFAY	GCTCGGATTACTATAGCAGCATCCTATTGGTTTGCTTAC	58	0.828571	rIGKV10S9	3	rIGKJ2-1	1	QQDASFPNT	CAACAGGATGCTAGTTTTCCGAACACG	2081	0.867807	Y	rIGHV8-20#39#rIGKV10S9#2	1
HITS1030960	LIB750006	rIGHV2-63	3	rIGHJ3	4	TRGYYDGTYYPNAFAY	ACCAGAGGTTACTATGATGGTACTTATTACCCCAACGCGTTTGCTTAC	245	0.972222	rIGKV3S1	7	rIGKJ2-3	1	QQSKDYPYT	CAGCAGAGTAAGGATTATCCGTACACG	2578	0.973933	Y	rIGHV2-63#48#rIGKV3S1#1	1
HITS1030961	LIB750006	rIGHV6-22	0	rIGHJ2	5	TRWKWFFFDY	ACAAGATGGAAGTGGTTCTTTTTTGATTAC	19	0.316667	rIGKV3S10	2	rIGKJ4	1	QQSWNDLT	CAGCAGAGTTGGAATGATCTCACG	1477	0.661146	N	NA	NA
HITS1030962	LIB750006	rIGHV8-20	1	rIGHJ3	3	ARIRGALDWFAY	GCTCGGATAAGGGGAGCCTTGGATTGGTTTGCTTAC	17	0.193182	rIGKV14S18	6	rIGKJ5	0	LQHNEYPLT	CTGCAGCATAATGAGTATCCGCTCACG	2334	0.573464	N	NA	NA
HITS1030963	LIB750006	rIGHV6-14	3	rIGHJ3	7	IGDGYPFAY	ATTGGGGATGGTTACCCCTTTGCTTAC	202	1	rIGKV1S21	4	rIGKJ4	1	GQGTQYPFT	GGCCAAGGTACACAGTATCCTTTCACG	1008	0.503245	N	NA	NA
HITS1030964	LIB750006	rIGHV8-20	5	rIGHJ4	0	ARIYYGYNYYVMDA	GCTCGGATATACTATGGGTATAATTACTATGTTATGGATGCC	146	1	rIGKV3S10	8	rIGKJ4	0	QQSWTDPFT	CAGCAGAGTTGGACTGATCCATTCACG	2758	0.996387	Y	rIGHV8-20#42#rIGKV3S10#5	1
HITS1030965	LIB750006	rIGHV8-22	1	rIGHJ2	2	ARSLITTTNYFDY	GCTCGGAGTCTTATAACAACTACGAACTACTTTGATTAC	13	1	rIGKV22S4	1	rIGKJ2-3	1	LQHNSWPYT	TTGCAGCATAATAGTTGGCCGTACACG	51	0.0158582	N	NA	NA
HITS1030966	LIB750006	rIGHV5-34	7	rIGHJ2	3	ARRRRLRRSLFDY	GCAAGACGAAGGCGGCTACGGAGGTCTCTCTTTGATTAC	55	0.632184	rIGKV12S30	2	rIGKJ5	0	LQDSEYPLT	CTACAGGATTCTGAGTATCCGCTCACG	2517	0.600429	N	NA	NA
HITS1030968	LIB750006	rIGHV5U30d	0	rIGHJ2	5	ARRGHTLYNNYGDY	GCAAGACGGGGTCATACCTTATATAACAACTACGGGGATTAC	32	0.914286	rIGKV12S30	2	rIGKJ5	0	LQDSEYPLT	CTACAGGATTCTGAGTATCCGCTCACG	2580	0.534272	N	NA	NA
HITS1030970	LIB750006	rIGHV2U9	1	rIGHJ1	3	ARLGNNYGYWYFDF	GCCAGACTGGGGAACAACTACGGATACTGGTACTTTGACTTC	113	1	rIGKV3S10	5	rIGKJ2-3	1	QQSWNEYT	CAGCAGAGTTGGAATGAGTACACG	2242	0.7956	N	NA	NA
HITS1030971	LIB750006	rIGHV5U31d	0	rIGHJ2	5	ARHGGILRIITTWFDY	GCAAGACACGGGGGTATACTACGGATTATTACTACGTGGTTTGATTAC	29	0.333333	rIGKV2S23	8	rIGKJ1	1	VQGTHAWT	GTGCAAGGTACCCATGCTTGGACG	1452	0.424437	N	NA	NA
HITS1030972	LIB750006	rIGHV5U31d	4	rIGHJ3	6	ARQARGFAY	GCAAGACAGGCGAGGGGCTTTGCTTAC	173	0.961111	rIGKV16U47	18	rIGKJ5	0	QQYNEYPLT	CAACAGTATAATGAATACCCGCTCACG	3148	0.974311	Y	rIGHV5U31d#27#rIGKV16U47#1	2
HITS1030973	LIB750006	rIGHV5-34	7	rIGHJ3	6	ARPEGIVGRFAY	GCAAGACCGGAGGGTATAGTGGGACGGTTTGCTTAC	41	0.488095	rIGKV12S34	3	rIGKJ5	0	QQYYNYPLT	CAACAGTATTACAATTATCCGCTCACG	1774	0.635842	N	NA	NA
HITS1030974	LIB750006	rIGHV5U27d	0	rIGHJ3	4	TRDWGGWFAY	ACAAGAGATTGGGGGGGTTGGTTTGCTTAC	142	0.806818	rIGKV4S18	2	rIGKJ5	0	LQLSSYPLT	CTGCAGTTGAGTAGTTACCCGCTCACG	1976	0.513647	N	NA	NA
HITS1030975	LIB750006	rIGHV5U27d	5	rIGHJ3	2	TRDYYDGYYPNWFAY	ACAAGAGATTACTATGATGGTTATTATCCGAATTGGTTTGCTTAC	174	0.64684	rIGKV12S20	3	rIGKJ1	4	LQRYSHPPT	CTACAGCGTTATAGTCATCCTCCGACG	1294	0.589522	N	NA	NA
HITS1030977	LIB750006	rIGHV5U21	9	rIGHJ2	10	TREMGSAY	ACAAGAGAGATGGGGTCCGCTTAC	76	1	rIGKV12S20	3	rIGKJ4	0	LQRYSNPFT	CTACAGCGTTATAGTAATCCATTCACG	3962	0.970365	Y	rIGHV5U21#24#rIGKV12S20#1	1
HITS1030979	LIB750006	rIGHV5-35	7	rIGHJ3	6	ARGYAY	GCAAGAGGGTATGCTTAC	60	1	rIGKV3S9	1	rIGKJ1	2	QQSWNDPRT	CAGCAGAGTTGGAATGATCCTCGGACG	16	0.00915856	N	NA	NA
HITS1030981	LIB750006	rIGHV7-7	2	rIGHJ3	10	ARSLMAY	GCAAGATCGCTCATGGCTTAC	18	0.253521	rIGKV1S42	4	rIGKJ4	0	FQHTHLPFT	TTCCAACATACACATTTACCATTCACG	23	0.0113805	N	NA	NA
HITS1030982	LIB750006	rIGHV1-28	1	rIGHJ2	2	ARGRIRGHYFDY	GCAAGGGGCCGAATTCGGGGCCACTACTTTGATTAC	18	0.580645	rIGKV3S10	3	rIGKJ2-1	1	QQSWNDPNT	CAGCAGAGTTGGAATGATCCGAACACG	704	0.44	N	NA	NA
HITS1030983	LIB750006	rIGHV8S18	1	rIGHJ2	11	ARRREVPDGWSYYFDY	GCTCGGAGACGGGAAGTGCCCGACGGGTGGTCGTACTACTTTGATTAC	62	0.885714	rIGKV12U30	3	rIGKJ1	0	QQYNNYPWT	CAACAGTATAACAATTATCCGTGGACG	1987	0.554563	N	NA	NA
HITS1030984	LIB750006	rIGHV11-4	3	rIGHJ1	6	TRDGSWYFDF	ACTAGAGATGGGAGCTGGTACTTTGACTTC	41	0.539474	rIGKV22S7	0	rIGKJ5	0	LQHSSRPLT	TTGCAGCATAGTAGTAGGCCGCTCACG	1935	0.722824	N	NA	NA
HITS1030985	LIB750006	rIGHV5-31	9	rIGHJ2	19	TRDYPLNYPGPY	ACAAGAGATTACCCTCTTAACTACCCGGGTCCCTAC	51	0.614458	rIGKV22U53	0	rIGKJ2-3	1	YQYNNGYT	TATCAGTATAACAACGGGTACACG	1057	0.706551	N	NA	NA
HITS1030987	LIB750006	rIGHV1-38	3	rIGHJ4	0	TRGSGRNYYVMDA	ACAAGAGGATCGGGGAGGAATTACTATGTTATGGATGCC	51	1	rIGKV14S9	7	rIGKJ5	0	LQYDEYPLT	CTACAGTATGATGAGTATCCGCTCACG	2854	0.66295	N	NA	NA
HITS1030989	LIB750006	rIGHV5-31	9	rIGHJ3	24	TRDTYYYSSYIYRNWFAY	ACAAGAGATACGTATTACTATAGCAGCTATATCTACCGAAATTGGTTTGCTTAC	21	0.3	rIGKV1S22	8	rIGKJ2-1	1	LQSTHFPNT	TTACAAAGTACACATTTTCCGAACACG	725	0.234932	N	NA	NA
HITS1030990	LIB750006	rIGHV2-65	2	rIGHJ3	1	ARDRLPGYNNWFAY	GCCAGAGATCGGCTACCCGGGTATAATAATTGGTTTGCTTAC	317	0.892958	rIGKV12S20	1	rIGKJ2-1	4	LQRYSNPPT	CTACAGCGTTATAGTAATCCTCCCACG	2139	0.534216	N	NA	NA
HITS1030994	LIB750006	rIGHV5-35	21	rIGHJ1	21	ARSDGYNLYFDL	GCAAGAAGCGATGGGTATAACTTATACTTTGACCTC	136	1	rIGKV12U78	5	rIGKJ5	1	LQSYITPLT	CTACAGAGTTACATTACTCCGCTCACG	2573	0.964754	Y	rIGHV5-35#36#rIGKV12U78#1	1
HITS1030995	LIB750006	rIGHV5U31d	0	rIGHJ2	2	ARLTYTYYGYNSYYFDY	GCAAGACTGACGTATACATACTATGGGTATAACTCGTACTACTTTGATTAC	37	0.349057	rIGKV12S32	2	rIGKJ5	0	QQYNNYPLT	CAACAATATAACAATTATCCGCTCACG	1309	0.525492	N	NA	NA
HITS1030996	LIB750006	rIGHV5-34	7	rIGHJ1	8	ARDYYWYFDF	GCAAGAGACTACTACTGGTACTTTGACTTC	114	0.647727	rIGKV12U30	3	rIGKJ2-3	1	QQYNNYPYT	CAACAGTATAACAATTATCCGTACACG	1802	0.731925	N	NA	NA
HITS1030998	LIB750006	rIGHV2-65	2	rIGHJ2	7	ARAPYVYYGSHFDY	GCCAGAGCTCCTTATGTATACTACGGATCCCACTTTGATTAC	44	0.862745	rIGKV22U25	0	rIGKJ5	0	LQRNSWPLT	TTGCAGCGTAATAGTTGGCCGCTCACG	2618	0.504334	N	NA	NA
HITS1030999	LIB750006	rIGHV5-54	5	rIGHJ2	8	AKMSY	GCAAAAATGAGTTAC	33	0.634615	rIGKV3S11	0	rIGKJ2-1	4	QQSWNDPPT	CAGCAGAGTTGGAATGATCCTCCCACG	2180	0.702546	N	NA	NA
HITS1031000	LIB750006	rIGHV5U31d	0	rIGHJ2	10	ARDEGY	GCAAGAGATGAGGGTTAC	48	0.716418	rIGKV15S2	2	rIGKJ2-3	1	YQYNSGYT	TATCAGTATAACAGTGGGTACACG	1727	0.565488	N	NA	NA
HITS1031001	LIB750006	rIGHV2-63	2	rIGHJ2	8	TRVDGTGDY	ACCAGAGTTGACGGGACCGGGGATTAC	150	1	rIGKV2U17	0	rIGKJ1	2	QQFLEYPRT	CAGCAATTTCTAGAGTATCCTCGGACG	2002	0.99602	Y	rIGHV2-63#27#rIGKV2U17#1	1
HITS1031003	LIB750006	rIGHV4-2	6	rIGHJ2	0	ARMVNFNYYSGDYFDY	GCAAGAATGGTCAATTTCAATTACTACAGTGGTGACTACTTTGATTAC	470	0.953347	rIGKV12S31	4	rIGKJ2-3	1	QQNYDSPYT	CAACAGAATTATGATAGTCCGTACACG	1428	0.5611	N	NA	NA
HITS1031004	LIB750006	rIGHV11-4	4	rIGHJ3	1	TRYRYNWFAY	ACTAGATATAGGTACAACTGGTTTGCTTAC	110	1	rIGKV2S23	6	rIGKJ2-3	1	VQGTHAPYT	GTGCAAGGTACCCATGCTCCGTACACG	1803	0.544878	N	NA	NA
HITS1031009	LIB750006	rIGHV3U1d	0	rIGHJ3	3	ARTGKSWFAY	GCAAGAACTGGGAAGTCTTGGTTTGCTTAC	65	0.691489	rIGKV12S36	3	rIGKJ2-3	1	QQYYDYPYT	CAACAGTATTACGATTATCCGTACACG	1743	0.565358	N	NA	NA
HITS1031011	LIB750006	rIGHV5-62	6	rIGHJ2	6	ARKAYYSSYPFDY	GCAAGAAAGGCTTACTATAGCAGCTATCCTTTTGATTAC	234	0.696429	rIGKV8S5	2	rIGKJ1	1	QQYYDTPWT	CAGCAGTATTATGATACTCCTTGGACG	765	0.56085	N	NA	NA
HITS1031014	LIB750006	rIGHV5-34	7	rIGHJ2	3	ARRVSYFDY	GCAAGACGGGTATCCTACTTTGATTAC	79	0.814433	rIGKV14S18	6	rIGKJ5	1	LQHNEYLT	CTGCAGCATAATGAGTATCTCACG	1787	0.528229	N	NA	NA
HITS1031018	LIB750006	rIGHV9-4	5	rIGHJ3	4	ARLGFALTTVATGWFAY	GCAAGATTGGGATTCGCGTTAACTACGGTAGCTACGGGTTGGTTTGCTTAC	25	0.735294	rIGKV17S1	3	rIGKJ2-1	1	QQSDNVPNT	CAGCAAAGTGATAACGTGCCGAACACG	2044	0.58685	N	NA	NA
HITS1031019	LIB750006	rIGHV5U30d	0	rIGHJ3	6	ARLRDYGFAY	GCAAGACTCCGGGATTACGGGTTTGCTTAC	56	0.717949	rIGKV12U30	3	rIGKJ2-3	1	QQYNNYPYT	CAACAGTATAACAATTATCCGTACACG	1142	0.564787	N	NA	NA
HITS1031020	LIB750006	rIGHV6-14	1	rIGHJ2	14	TGYTYYGYNY	ACTGGTTATACATACTATGGGTATAACTAC	38	0.575758	rIGKV2S27	3	rIGKJ2-3	1	MQATHAPYT	ATGCAAGCTACCCATGCTCCGTACACG	1857	0.692652	N	NA	NA
HITS1031022	LIB750006	rIGHV2-63	1	rIGHJ2	8	TRELLGY	ACCAGAGAGCTCCTCGGGTAC	73	1	rIGKVxU54	0	rIGKJ5	2	LQHYSAPHT	CTGCAGCATTACAGTGCTCCTCACACG	2950	0.75332	N	NA	NA
HITS1031024	LIB750006	rIGHV1-36	13	rIGHJ3	6	TMSSTVVTFAH	ACAATGTCTTCTACAGTGGTGACGTTTGCTCAC	63	0.663158	rIGKV3S19	7	rIGKJ1	0	QQSRESPWT	CAGCAGAGTAGGGAGTCTCCGTGGACG	1271	0.562389	N	NA	NA
HITS1031025	LIB750006	rIGHV1-65	3	rIGHJ3	7	ARGNPGIPPFAY	GCAAGGGGGAACCCGGGAATACCCCCGTTTGCTTAC	465	1	rIGKV2U3	4	rIGKJ2-3	1	MQATHAPYT	ATGCAAGCTACCCATGCTCCGTACACG	3302	0.985377	Y	rIGHV1-65#36#rIGKV2U3#1	3
HITS1031026	LIB750006	rIGHV8-17	1	rIGHJ2	5	AREADATDYYFDY	GCTCGAGAGGCGGATGCTACGGATTACTACTTTGATTAC	41	0.82	rIGKV14S18	8	rIGKJ2-1	2	LQHNEYNT	CTGCAGCATAATGAGTATAACACG	1532	0.480854	N	NA	NA
HITS1031028	LIB750006	rIGHV5-58	0	rIGHJ2	8	AKDPFLGAGDY	GCAAAAGATCCGTTTCTGGGAGCGGGTGATTAC	21	0.466667	rIGKV12U30	2	rIGKJ5	0	QQYNNYPLT	CAACAGTATAACAATTATCCGCTCACG	1791	0.593439	N	NA	NA
HITS1031030	LIB750006	rIGHV1-43	0	rIGHJ2	4	AREDYSGGSLVFDY	GCAAGAGAGGACTACAGTGGGGGGAGTTTGGTATTTGATTAC	22	0.52381	rIGKV2U3	0	rIGKJ2-1	4	MQATHAPLT	ATGCAAGCTACCCATGCTCCTCTCACG	1830	0.560662	N	NA	NA
HITS1031031	LIB750006	rIGHV5U27d	3	rIGHJ2	4	TRDRGYGGSPYYFDY	ACAAGAGATCGAGGCTACGGAGGGTCCCCGTACTACTTTGATTAC	138	0.938776	rIGKV12S34	11	rIGKJ2-1	4	QQYYNYPNT	CAACAGTATTACAATTATCCGAACACG	1593	0.794514	N	NA	NA
HITS1031033	LIB750006	rIGHV11-9	1	rIGHJ2	8	ARLTV	GCTAGACTGACAGTC	92	0.676471	rIGKV1S8	3	rIGKJ5	0	WQATHFPLT	TGGCAAGCTACACATTTTCCGCTCACG	1433	0.472158	N	NA	NA
HITS1031036	LIB750006	rIGHV2U9	1	rIGHJ1	3	ARQDYGYNWYFDF	GCCAGACAGGACTATGGGTATAACTGGTACTTTGACTTC	75	0.974026	rIGKV12S32	4	rIGKJ2-3	2	QQYNNYYT	CAACAATATAACAATTATTACACG	1706	0.532958	N	NA	NA
HITS1031037	LIB750006	rIGHV4-2	11	rIGHJ2	6	AREDLGVDY	GCAAGAGAGGATCTCGGGGTTGATTAC	315	0.704698	rIGKV3S19	1	rIGKJ1	2	QQSRESPRT	CAGCAGAGTAGGGAGTCTCCTCGGACG	955	0.371018	N	NA	NA
HITS1031038	LIB750006	rIGHV11-4	4	rIGHJ2	4	TRGGGITFFDY	ACTAGAGGGGGGGGTATAACCTTCTTTGATTAC	133	0.956835	rIGKV12U30	0	rIGKJ2-1	4	QQYNNYPPT	CAACAGTATAACAATTATCCTCCCACG	2309	0.978805	Y	rIGHV11-4#33#rIGKV12U30#1	1
HITS1031039	LIB750006	rIGHV1-6	3	rIGHJ3	2	TSNRYTTDYYYEDWFAY	ACCAGCAATAGGTATACTACGGATTATTACTACGAGGATTGGTTTGCTTAC	68	1	rIGKV4S18	2	rIGKJ5	0	LQLSSYPLT	CTGCAGTTGAGTAGTTACCCGCTCACG	2607	0.5925	N	NA	NA
HITS1031041	LIB750006	rIGHV6-10	2	rIGHJ3	6	TIRAGFAY	ACTATCAGGGCGGGGTTTGCTTAC	20	1	rIGKV1S30	4	rIGKJ2-3	1	YQGTHYPYT	TACCAAGGTACACATTATCCGTACACG	1552	0.563339	N	NA	NA
HITS1031042	LIB750006	rIGHV4-2	2	rIGHJ2	17	ARAGVGPSFDY	GCAAGAGCGGGGGTGGGCCCCTCCTTTGATTAC	62	0.794872	rIGKV3S18	3	rIGKJ1	0	QQSRESPWT	CAGCAGAGTAGGGAGTCTCCGTGGACG	2044	0.54594	N	NA	NA
HITS1031043	LIB750006	rIGHV5-58	10	rIGHJ2	2	VKGGVYYFDY	GTAAAGGGGGGGGTATACTACTTTGATTAC	189	1	rIGKV2U17	3	rIGKJ1	2	QQFLEYPRT	CAGCAATTTCTAGAGTATCCTCGGACG	1788	0.968581	Y	rIGHV5-58#30#rIGKV2U17#1	2
HITS1031046	LIB750006	rIGHV6-14	2	rIGHJ2	2	TSNYFDY	ACTTCAAACTACTTTGATTAC	159	1	rIGKV22S4	1	rIGKJ5	0	LQHNSWPLT	TTGCAGCATAATAGTTGGCCGCTCACG	2552	1	Y	rIGHV6-14#21#rIGKV22S4#1	1
HITS1031047	LIB750006	rIGHV4-2	4	rIGHJ1	17	ARVYPYAPYWYFDF	GCAAGAGTTTATCCTTATGCCCCCTACTGGTACTTTGACTTC	81	0.736364	rIGKV10S5	2	rIGKJ5	0	QQYDSSPLT	CAACAGTATGATAGTTCTCCGCTCACG	1283	0.626159	N	NA	NA
HITS1031049	LIB750006	rIGHV1-24	2	rIGHJ3	9	ATLAY	GCAACCCTTGCTTAC	51	1	rIGKV12U78	2	rIGKJ5	0	LQSYSTPLT	CTACAGAGTTACAGTACTCCGCTCACG	2790	0.644491	N	NA	NA
HITS1031052	LIB750006	rIGHV3U2d	1	rIGHJ2	5	ARMYTTDY	GCAAGAATGTATACTACGGATTAC	38	0.863636	rIGKV12S16	3	rIGKJ2-3	1	LQAYSAPYT	CTACAGGCTTATAGTGCTCCGTACACG	952	0.386677	N	NA	NA
HITS1031053	LIB750006	rIGHV5U30d	1	rIGHJ2	13	ASYYFDY	GCAAGCTACTACTTTGATTAC	72	1	rIGKV2U17	1	rIGKJ5	0	QQFLEYPLT	CAGCAATTTCTAGAGTATCCGCTCACG	1792	0.561755	N	NA	NA
HITS1031054	LIB750006	rIGHV5-54	5	rIGHJ2	2	AKVPPRPGYFDY	GCAAAAGTTCCCCCGCGGCCGGGCTACTTTGATTAC	106	0.481818	rIGKV5S12	1	rIGKJ5	0	QQGNSLPLT	CAACAAGGTAACAGCTTGCCGCTCACG	1072	0.529906	N	NA	NA
HITS1031055	LIB750006	rIGHV5-35	11	rIGHJ2	3	GGIVIPFDY	GGGGGTATAGTGATCCCCTTTGATTAC	139	1	rIGKV22U26	1	rIGKJ5	0	FQHNSWPLT	TTTCAGCATAATAGTTGGCCGCTCACG	1828	0.936955	Y	rIGHV5-35#27#rIGKV22U26#1	1
HITS1031063	LIB750006	rIGHV9-4	15	rIGHJ4	4	ARVSLYVMDA	GCCCGGGTATCCCTCTATGTTATGGATGCC	118	0.7375	rIGKV3S11	3	rIGKJ2-1	4	QQSWNDPT	CAGCAGAGTTGGAATGATCCCACG	2362	0.888304	N	NA	NA
HITS1031065	LIB750006	rIGHV5U30d	0	rIGHJ1	20	ARQDYGGYGSTPYWYFDF	GCAAGACAGGACTACGGAGGGTATGGCAGTACCCCCTACTGGTACTTTGACTTC	29	1	rIGKV14S9	5	rIGKJ2-3	1	LQYDEYPYT	CTACAGTATGATGAGTATCCGTACACG	1511	0.356452	N	NA	NA
HITS1031066	LIB750006	rIGHV3U1d	0	rIGHJ2	7	ARKNGDY	GCAAGAAAGAACGGGGATTAC	159	0.807107	rIGKV12S32	2	rIGKJ5	0	QQYNNYPLT	CAACAATATAACAATTATCCGCTCACG	1121	0.773637	N	NA	NA
HITS1031069	LIB750006	rIGHV1-28	0	rIGHJ3	2	ARSRGVYYGFHWFAY	GCAAGATCGAGGGGGGTATACTACGGATTCCATTGGTTTGCTTAC	29	0.402778	rIGKV12S16	2	rIGKJ5	0	LQAYSAPLT	CTACAGGCTTATAGTGCTCCGCTCACG	2073	0.630474	N	NA	NA
HITS1031070	LIB750006	rIGHV5-62	6	rIGHJ2	5	ARGYTTDY	GCAAGAGGGTATACTACGGATTAC	39	0.493671	rIGKV1S22	8	rIGKJ2-1	1	LQSTHFPNT	TTACAAAGTACACATTTTCCGAACACG	1216	0.452886	N	NA	NA
HITS1031071	LIB750006	rIGHV5-34	7	rIGHJ2	9	ARLRRGGDY	GCAAGACTCCGGCGAGGGGGTGATTAC	94	1	rIGKV2S26	4	rIGKJ1	0	MQATHAPWT	ATGCAAGCTACCCATGCTCCGTGGACG	2318	0.805141	Y	rIGHV5-34#27#rIGKV2S26#1	1
HITS1031073	LIB750006	rIGHV1-43	2	rIGHJ3	0	ARDYGSYNWFAY	GCAAGAGACTACGGTAGCTACAATTGGTTTGCTTAC	47	0.61039	rIGKV22S6	5	rIGKJ1	0	LQHNSFPWT	TTGCAGCATAATAGTTTTCCGTGGACG	4230	0.958532	N	NA	NA
HITS1031077	LIB750006	rIGHV11-4	34	rIGHJ3	10	TWDGSXGFAY	ACGTGGGACGGTAGCTAAGGGTTTGCTTAC	22	0.285714	rIGKV22U26	2	rIGKJ1	0	FQHNSWTWT	TTTCAGCATAATAGTTGGACGTGGACG	1748	0.660121	N	NA	NA
HITS1031078	LIB750006	rIGHV4-2	2	rIGHJ2	3	ARANYYYTLYFDY	GCAAGAGCGAATTACTACTACACCCTCTACTTTGATTAC	71	1	rIGKV3S10	2	rIGKJ5	0	QQSWNDPLT	CAGCAGAGTTGGAATGATCCGCTCACG	1895	0.773785	N	NA	NA
HITS1031081	LIB750006	rIGHV11-3	8	rIGHJ3	1	TRRWYGYNNWFTY	ACTAGACGGTGGTATGGGTATAACAATTGGTTTACTTAC	261	0.966667	rIGKV12S34	3	rIGKJ5	1	QQYYNYPLT	CAACAGTATTACAATTATCCTCTCACG	2203	0.990558	Y	rIGHV11-3#39#rIGKV12S34#1	28
HITS1031084	LIB750006	rIGHV5-50	1	rIGHJ2	7	AKSRYGY	GCAAAATCTCGGTACGGTTAC	51	0.671053	rIGKV14S9	5	rIGKJ2-3	1	LQYDEYPYT	CTACAGTATGATGAGTATCCGTACACG	2491	0.674519	N	NA	NA
HITS1031085	LIB750006	rIGHV5-31	13	rIGHJ2	1	TRDYGYNYFDY	ACAAGAGACTATGGGTATAACTACTTTGATTAC	117	1	rIGKV12U30	10	rIGKJ4	0	QQYNNYPFT	CAACAATATAACAATTATCCATTCACG	1649	0.667611	N	NA	NA
HITS1031086	LIB750006	rIGHV10-5	2	rIGHJ3	2	TELNWFAY	ACAGAACTGAATTGGTTTGCTTAC	91	0.469072	rIGKV22S7	6	rIGKJ2-3	1	LQHSSRYT	TTGCAGCATAGTAGTAGGTACACG	2179	0.864683	N	NA	NA
HITS1031087	LIB750006	rIGHV5-34	7	rIGHJ2	2	ARHGQLGYYFDY	GCAAGACACGGACAACTAGGCTACTACTTTGATTAC	140	1	rIGKV12S31	2	rIGKJ5	0	QQNYDSPLT	CAACAGAATTATGATAGTCCGCTCACG	1802	0.997785	Y	rIGHV5-34#36#rIGKV12S31#1	1
HITS1031088	LIB750006	rIGHV1-28	0	rIGHJ2	19	ARGYWASFDY	GCAAGAGGGTACTGGGCCTCCTTTGATTAC	38	0.550725	rIGKV14S18	6	rIGKJ5	0	LQHNEYPLT	CTGCAGCATAATGAGTATCCGCTCACG	2658	0.699106	N	NA	NA
HITS1031089	LIB750006	rIGHV5-34	7	rIGHJ1	26	ARRGYTTDYYYGGWYFDF	GCAAGACGGGGGTATACTACGGATTATTACTACGGGGGGTGGTACTTTGACTTC	45	0.703125	rIGKV5S6	3	rIGKJ2-3	1	QQTQSWYT	CAACAGACTCAAAGCTGGTACACG	1364	0.426783	N	NA	NA
HITS1031091	LIB750006	rIGHV5U30d	2	rIGHJ2	23	ARQGYTPLRRGTSYFDY	GCAAGACAGGGGTATACGCCATTACGCCGGGGGACTAGCTACTTTGATTAC	302	1	rIGKV6S11	3	rIGKJ1	3	LQYNYDPPT	CTACAGTATAACTACGATCCTCCGACG	3916	0.999234	Y	rIGHV5U30d#51#rIGKV6S11#1	1
HITS1031092	LIB750006	rIGHV5-62	10	rIGHJ3	7	ATSTTVAY	GCAACCTCGACTACGGTTGCTTAC	31	0.704545	rIGKV6S10	5	rIGKJ2-3	2	MQSNSYT	ATGCAGTCTAACTCCTACACG	1850	0.510768	N	NA	NA
HITS1031093	LIB750006	rIGHV6-13	5	rIGHJ3	3	TPYPWFAY	ACTCCCTATCCTTGGTTTGCTTAC	79	0.617188	rIGKV3S1	2	rIGKJ5	0	QQSKDYPLT	CAGCAGAGTAAGGATTATCCGCTCACG	1858	0.796741	N	NA	NA
HITS1031094	LIB750006	rIGHV8-17	3	rIGHJ3	16	ARMDGSYFAY	GCTCGAATGGACGGTAGCTACTTTGCTTAC	13	0.22807	rIGKV3S6	2	rIGKJ5	0	QQSNELPLT	CAGCAGAGTAATGAACTTCCGCTCACG	1493	0.523309	N	NA	NA
HITS1031096	LIB750006	rIGHV3U1d	0	rIGHJ2	4	ARYGYGSYADY	GCAAGATATGGCTACGGTAGCTACGCTGATTAC	51	1	rIGKV5S10	1	rIGKJ2-3	0	QQSYSSLYT	CAACAGAGTTACAGCAGCCTGTACACG	2297	0.631044	N	NA	NA
HITS1031097	LIB750006	rIGHV5-58	1	rIGHJ2	8	AKARVIQSFDY	GCAAAAGCCCGGGTGATACAGTCCTTTGATTAC	25	0.3125	rIGKV12U30	0	rIGKJ4	0	QQYNNYPPFT	CAACAGTATAACAATTATCCTCCATTCACG	1286	0.512147	N	NA	NA
HITS1031098	LIB750006	rIGHV5-31	12	rIGHJ3	2	TRDLERYYYSGDRWFAY	ACAAGAGATCTTGAACGGTATTACTACAGTGGTGACAGGTGGTTTGCTTAC	81	0.710526	rIGKV3S11	7	rIGKJ5	0	QQSWNELT	CAGCAGAGTTGGAATGAGCTCACG	1844	0.641838	N	NA	NA
HITS1031099	LIB750006	rIGHV5-54	5	rIGHJ2	7	AKGWDY	GCAAAAGGCTGGGATTAC	114	1	rIGKV10S9	3	rIGKJ1	0	QQDASFPWT	CAACAGGATGCTAGTTTTCCGTGGACG	2509	0.979313	Y	rIGHV5-54#18#rIGKV10S9#1	1
HITS1031100	LIB750006	rIGHV2U9	3	rIGHJ2	6	ARHELGARFDY	GCCAGACATGAACTGGGAGCTCGGTTTGATTAC	334	1	rIGKV5S12	1	rIGKJ2-2	2	QQGNSLPDT	CAACAAGGTAACAGCTTGCCCGACACG	1743	0.565725	N	NA	NA
HITS1031101	LIB750006	rIGHV5-34	11	rIGHJ2	13	ARGIRPVKG	GCAAGAGGTATCCGACCCGTCAAGGGG	35	1	rIGKV12U78	3	rIGKJ1	0	LQSYSTPWT	CTACAGAGTTACAGTACTCCGTGGACG	3154	0.936461	Y	rIGHV5-34#27#rIGKV12U78#1	1
HITS1031102	LIB750006	rIGHV5-35	6	rIGHJ2	2	ARNYLGPYYFDY	GCAAGAAACTACCTGGGCCCCTACTACTTTGATTAC	66	1	rIGKV12S36	2	rIGKJ5	0	QQYYDYPLT	CAACAGTATTACGATTATCCGCTCACG	2784	0.983398	Y	rIGHV5-35#36#rIGKV12S36#1	1
HITS1031103	LIB750006	rIGHV1-28	4	rIGHJ4	1	ARYNNYYYVMDA	GCAAGATATAACAACTACTACTATGTTATGGATGCC	22	1	rIGKV2S27	3	rIGKJ1	0	MQATHAPWT	ATGCAAGCTACCCATGCTCCGTGGACG	1992	0.59766	N	NA	NA
HITS1031104	LIB750006	rIGHV5-62	10	rIGHJ3	8	ARSDYSSYIGAY	GCAAGAAGTGACTATAGCAGCTATATAGGAGCTTAC	194	1	rIGKV12S38	4	rIGKJ2-3	2	LQGSKFPYT	CTACAGGGTTCCAAGTTTCCGTACACG	3094	0.954349	Y	rIGHV5-62#36#rIGKV12S38#1	1
HITS1031105	LIB750006	rIGHV5-50	10	rIGHJ3	5	APFYYGYPFAY	GCCCCCTTCTACTATGGGTATCCGTTTGCTTAC	132	0.709677	rIGKV19S2	9	rIGKJ2-3	2	LQYDYLPYT	CTACAGTACGATTACCTTCCGTACACG	1884	0.565087	N	NA	NA
HITS1031106	LIB750006	rIGHV5-58	2	rIGHJ3	9	AKGILQ	GCAAAGGGGATACTACAG	50	1	rIGKV12S36	2	rIGKJ2-3	0	QQYYDYLMYT	CAACAGTATTACGATTATCTCATGTACACG	1701	0.682037	N	NA	NA
HITS1031107	LIB750006	rIGHV5-31	9	rIGHJ2	11	TRDSWELGDY	ACAAGAGACTCCTGGGAGCTTGGGGATTAC	114	1	rIGKV6S4	2	rIGKJ2-1	4	LQHNSYPT	CTGCAGCATAACTCCTATCCCACG	3378	0.839046	Y	rIGHV5-31#30#rIGKV6S4#1	1
HITS1031112	LIB750006	rIGHV10-5	0	rIGHJ3	25	TAGDTLAY	ACAGCAGGGGATACTCTTGCTTAC	22	0.55	rIGKV1S12	2	rIGKJ5	0	VQATHVPLT	GTGCAAGCTACACATGTTCCGCTCACG	1747	0.726101	N	NA	NA
HITS1031113	LIB750006	rIGHV5-58	0	rIGHJ4	4	AKDGLTTPYVMDA	GCAAAAGATGGGTTAACTACCCCCTATGTTATGGATGCC	143	0.658986	rIGKV6S4	3	rIGKJ2-3	1	LQHNSYPYT	CTGCAGCATAACTCCTATCCGTACACG	1913	0.519555	N	NA	NA
HITS1031114	LIB750006	rIGHV6-22	6	rIGHJ3	3	TVGFAY	ACAGTGGGGTTTGCTTAC	240	1	rIGKV2S27	6	rIGKJ4	0	MQATHAPFT	ATGCAAGCTACCCATGCTCCATTCACG	2824	0.958913	Y	rIGHV6-22#18#rIGKV2S27#1	4
HITS1031117	LIB750006	rIGHV5-34	11	rIGHJ2	5	ARETTEGIGGFDY	GCAAGAGAGACTACGGAGGGTATAGGGGGCTTTGATTAC	44	0.93617	rIGKV1U75	3	rIGKJ1	0	FQATHDPTWT	TTCCAAGCTACACATGATCCCACGTGGACG	888	1	Y	rIGHV5-34#39#rIGKV1U75#1	1
HITS1031118	LIB750006	rIGHV5-34	11	rIGHJ3	3	ARRDWFAY	GCAAGACGGGATTGGTTTGCTTAC	403	0.930716	rIGKV22S4	1	rIGKJ5	0	LQHNSWPLT	TTGCAGCATAATAGTTGGCCGCTCACG	1653	0.788269	N	NA	NA
HITS1031119	LIB750006	rIGHV5U30d	0	rIGHJ2	5	ARHPTDTYGFDY	GCAAGACATCCAACCGATACCTACGGCTTTGATTAC	57	1	rIGKV22S8	5	rIGKJ2-3	1	LQHNSGYT	CTTCAGCATAACAGTGGGTACACG	2491	0.984585	Y	rIGHV5U30d#36#rIGKV22S8#1	1
HITS1031120	LIB750006	rIGHV5-34	7	rIGHJ2	5	ARRGRFDY	GCAAGACGGGGGCGCTTTGATTAC	102	0.766917	rIGKV12S36	2	rIGKJ5	0	QQYYDYPLT	CAACAGTATTACGATTATCCGCTCACG	1443	0.550133	N	NA	NA
HITS1031122	LIB750006	rIGHV2-8	7	rIGHJ2	2	TRVARKFGVPYYFDY	ACCAGAGTCGCACGGAAATTCGGGGTACCCTACTACTTTGATTAC	39	0.541667	rIGKV22U53	2	rIGKJ5	0	YQYNNGLT	TATCAGTATAACAACGGGCTCACG	1437	0.595278	N	NA	NA
HITS1031123	LIB750006	rIGHV9-4	14	rIGHJ3	16	ALGARWFAY	GCACTGGGAGCTCGATGGTTTGCTTAC	75	0.56391	rIGKV5S2	1	rIGKJ2-1	2	QQSYSLPT	CAACAGAGTTACAGCTTGCCCACG	1921	0.567839	N	NA	NA
HITS1031125	LIB750006	rIGHV6-14	10	rIGHJ2	6	TWSFDY	ACTTGGAGCTTTGATTAC	331	1	rIGKV10S9	5	rIGKJ2-3	2	QQDANFPYT	CAACAGGATGCTAATTTTCCGTACACA	2360	0.944378	Y	rIGHV6-14#18#rIGKV10S9#1	1
HITS1031126	LIB750006	rIGHV3U1d	1	rIGHJ3	10	VKTKLGFPFAY	GTCAAGACCAAGTTGGGATTCCCCTTTGCTTAC	57	0.390411	rIGKV1S21	4	rIGKJ2-3	1	GQGTQYPYT	GGCCAAGGTACACAGTATCCGTACACG	1493	0.577563	N	NA	NA
HITS1031128	LIB750006	rIGHV3U2d	1	rIGHJ2	16	ARYLRRTTPDY	GCAAGATATCTCCGTAGAACAACCCCTGATTAC	53	0.481818	rIGKV2S23	6	rIGKJ2-1	1	VQGTHAPNT	GTGCAAGGTACCCATGCTCCGAACACG	2227	0.678756	N	NA	NA
HITS1031129	LIB750006	rIGHV2U9	8	rIGHJ2	26	ARHTYNIGTTGFDY	GCCAGACATACCTATAATATAGGTACAACTGGATTTGATTAC	209	0.826087	rIGKV2S26	3	rIGKJ5	0	MQATHTPLT	ATGCAAGCTACCCATACTCCGCTCACG	1426	0.554002	N	NA	NA
HITS1031130	LIB750006	rIGHV5-31	12	rIGHJ2	7	TRTGSMMGFDY	ACGAGAACTGGGAGCATGATGGGGTTTGATTAC	49	1	rIGKV3S10	2	rIGKJ2-1	4	QQSWNDPT	CAGCAGAGTTGGAATGATCCCACG	1974	0.599635	N	NA	NA
HITS1031131	LIB750006	rIGHV3U1d	1	rIGHJ1	5	ATLLQWYWYFDF	GCAACATTACTACAGTGGTACTGGTACTTTGACTTC	28	0.608696	rIGKV3S11	2	rIGKJ5	1	QQSWNDLT	CAGCAGAGTTGGAATGATCTCACG	2110	0.759539	N	NA	NA
HITS1031133	LIB750006	rIGHV5U30d	0	rIGHJ4	7	ARRYGGLMDA	GCAAGACGGTACGGAGGTCTTATGGATGCC	34	0.309091	rIGKV3S18	3	rIGKJ2-3	1	QQSRESPYT	CAGCAGAGTAGGGAGTCTCCGTACACG	3480	0.973699	N	NA	NA
HITS1031136	LIB750006	rIGHV5U30d	1	rIGHJ2	12	ASQYYGYN	GCAAGCCAATACTATGGGTATAAC	83	0.691667	rIGKV12U30	2	rIGKJ5	0	QQYNNYPLT	CAACAGTATAACAATTATCCGCTCACG	1585	0.566476	N	NA	NA
HITS1031138	LIB750006	rIGHV2U17d	0	rIGHJ2	2	TRVSPNYGSYYFDY	ACCAGAGTTTCACCTAACTACGGTAGCTACTACTTTGATTAC	58	1	rIGKV2S23	6	rIGKJ2-1	1	VQGTHAPNT	GTGCAAGGTACCCATGCTCCGAACACG	3730	0.894056	Y	rIGHV2U17d#42#rIGKV2S23#1	1
HITS1031139	LIB750006	rIGHV5-35	6	rIGHJ3	6	ARSPYYDGGRFAY	GCAAGAAGTCCTTACTATGATGGTGGGAGGTTTGCTTAC	51	0.68	rIGKV3S19	1	rIGKJ2-1	3	QQSRESPHT	CAGCAGAGTAGGGAGTCTCCTCACACG	1769	1	N	NA	NA
HITS1031140	LIB750006	rIGHV10-10	2	rIGHJ2	5	TGANWERFDY	ACAGGAGCTAACTGGGAGCGGTTTGATTAC	13	0.254902	rIGKV2U17	1	rIGKJ5	0	QQFLEYPLT	CAGCAATTTCTAGAGTATCCGCTCACG	692	0.299049	N	NA	NA
HITS1031141	LIB750006	rIGHV11-4	5	rIGHJ2	17	TSGGDFDY	ACTAGCGGGGGGGACTTTGATTAC	21	0.6	rIGKV14S9	4	rIGKJ5	0	LQYDEYPLT	CTACAGTATGATGAGTATCCGCTCACG	1483	0.651868	N	NA	NA
HITS1031142	LIB750006	rIGHV2-63	1	rIGHJ2	5	TRDMEFIPFDY	ACCAGAGATATGGAATTTATACCTTTTGATTAC	67	0.858974	rIGKV1U75	4	rIGKJ4	0	FQATHDPFT	TTCCAAGCTACACATGATCCATTCACG	931	0.554827	N	NA	NA
HITS1031144	LIB750006	rIGHV11-9	1	rIGHJ3	7	ARHFAY	GCTAGGCATTTTGCTTAC	229	1	rIGKV2S23	7	rIGKJ1	0	VQGTHAPWT	GTGCAAGGTACCCATGCTCCGTGGACG	3410	1	Y	rIGHV11-9#18#rIGKV2S23#1	1
HITS1031145	LIB750006	rIGHV3U1d	0	rIGHJ1	20	ARTLWVPYWYFDF	GCAAGAACACTATGGGTCCCCTACTGGTACTTTGACTTC	31	1	rIGKV14S18	5	rIGKJ5	1	LQHNEYPLT	CTGCAGCATAATGAGTATCCCCTCACG	1902	0.546552	N	NA	NA
HITS1031147	LIB750006	rIGHV5U21	10	rIGHJ4	6	TRVCDSIAAEVMDA	ACAAGAGTCTGCGACTCTATAGCAGCTGAGGTTATGGATGCC	52	0.577778	rIGKV3S17	0	rIGKJ2-1	4	QQGLTFPLT	CAGCAAGGACTAACATTTCCTCTCACG	1912	0.691251	N	NA	NA
HITS1031148	LIB750006	rIGHV1-13	1	rIGHJ4	11	ARSKDYYDGTYYLGEVMDA	GCTAGATCGAAGGATTACTATGATGGTACTTATTACCTGGGTGAGGTTATGGATGCC	17	1	rIGKV12S14	3	rIGKJ2-3	1	QQASSAPYT	CAACAGGCTTCTAGTGCTCCGTACACG	3777	0.901862	Y	rIGHV1-13#57#rIGKV12S14#1	1
HITS1031150	LIB750006	rIGHV5-31	9	rIGHJ3	10	TRDRAY	ACAAGAGATCGCGCTTAC	69	0.511111	rIGKV14S15	3	rIGKJ2-3	1	LQSIQYPYT	CTACAGTCTATACAGTATCCGTACACG	1416	0.559684	N	NA	NA
HITS1031151	LIB750006	rIGHV1-57	22	rIGHJ3	5	ARSGLTTRGFAY	GCAAGATCCGGACTAACAACTAGGGGGTTTGCTTAC	94	0.635135	rIGKV6S11	5	rIGKJ1	2	LQYNYNRT	CTACAGTATAACTACAATCGGACG	1923	0.540017	N	NA	NA
HITS1031152	LIB750006	rIGHV5-31	10	rIGHJ3	4	TRGGHYYYSGEGWFAY	ACAAGAGGAGGCCATTATTACTACAGTGGCGAGGGTTGGTTTGCTTAC	67	1	rIGKV6S11	5	rIGKJ2-3	1	LQYNYKYT	CTACAGTATAACTACAAGTACACG	3555	0.997475	Y	rIGHV5-31#48#rIGKV6S11#1	1
HITS1031153	LIB750006	rIGHV5U21	10	rIGHJ2	7	TRVDY	ACAAGAGTTGATTAC	82	0.666667	rIGKV2S27	2	rIGKJ5	0	MQATHAPLT	ATGCAAGCTACCCATGCTCCGCTCACG	1465	0.489639	N	NA	NA
HITS1031154	LIB750006	rIGHV8-22	0	rIGHJ2	4	ARRPGAWYFDY	GCTCGGAGACCAGGGGCCTGGTACTTTGATTAC	22	0.594595	rIGKV12S30	2	rIGKJ5	0	LQDSEYPLT	CTACAGGATTCTGAGTATCCGCTCACG	1232	0.462984	N	NA	NA
HITS1031155	LIB750006	rIGHV5-34	7	rIGHJ2	23	ARQGGFDY	GCAAGACAGGGGGGTTTTGATTAC	48	0.285714	rIGKV12S24	3	rIGKJ1	0	LQHYSAPWT	CTACAGCATTATAGTGCTCCGTGGACG	2266	0.859636	N	NA	NA
HITS1031157	LIB750006	rIGHV2U9	11	rIGHJ2	24	VTNYYYSGDVFDY	GTCACAAACTATTACTACAGTGGTGACGTGTTTGATTAC	264	1	rIGKV12S32	6	rIGKJ5	1	QQYNNYPLT	CAACAATATAACAATTATCCGCTCACG	2574	0.895304	Y	rIGHV2U9#39#rIGKV12S32#1	1
HITS1031159	LIB750006	rIGHV5-34	11	rIGHJ4	4	ARHHWAYVMDA	GCAAGACACCACTGGGCCTATGTTATGGATGCC	243	0.855634	rIGKV8S7	1	rIGKJ5	1	EQYFVYPLT	GAGCAGTACTTTGTCTATCCTCTCACG	1948	0.586217	N	NA	NA
HITS1031160	LIB750006	rIGHV5-46	5	rIGHJ3	4	TTSSYLDWFAY	ACAACATCCTCCTATCTAGACTGGTTTGCTTAC	69	1	rIGKV14S9	5	rIGKJ2-1	1	LQYDEYPNT	CTACAGTATGATGAGTATCCGAACACG	3288	0.963093	Y	rIGHV5-46#33#rIGKV14S9#1	1
HITS1031164	LIB750006	rIGHV5U30d	0	rIGHJ1	21	ARRLRWYFDF	GCAAGAAGGCTACGATGGTACTTTGACTTC	72	1	rIGKV3S9	3	rIGKJ2-3	1	QQSWNDPYT	CAGCAGAGTTGGAATGATCCGTACACG	2119	0.889589	Y	rIGHV5U30d#30#rIGKV3S9#1	1
HITS1031166	LIB750006	rIGHV2U18d	4	rIGHJ1	16	ARSNNYWYFDF	GCCAGATCTAACAACTACTGGTACTTTGACTTC	124	1	rIGKV3S19	4	rIGKJ2-3	2	QQSRESPYT	CAGCAGAGTAGGGAGTCTCCGTACACG	2059	0.754212	N	NA	NA
HITS1031168	LIB750006	rIGHV5U30d	0	rIGHJ2	2	ARQTMMVPYYFDY	GCAAGACAGACTATGATGGTACCCTACTACTTTGATTAC	75	1	rIGKV1S22	8	rIGKJ2-3	1	LQSTHFPYT	TTACAAAGTACACATTTTCCGTACACG	1638	0.628067	N	NA	NA
HITS1031169	LIB750006	rIGHV5U21	10	rIGHJ1	21	TRVRVYYWYFDF	ACAAGAGTGAGGGTATACTACTGGTACTTTGACTTC	46	0.621622	rIGKV3S18	3	rIGKJ2-3	1	QQSRESPYT	CAGCAGAGTAGGGAGTCTCCGTACACG	1819	0.488191	N	NA	NA
HITS1031171	LIB750006	rIGHV6-8	7	rIGHJ4	7	TWVMDA	ACTTGGGTTATGGATGCC	29	0.852941	rIGKV22U26	0	rIGKJ2-2	2	FQHNSWPT	TTTCAGCATAATAGTTGGCCCACG	1162	0.958746	Y	rIGHV6-8#18#rIGKV22U26#1	1
HITS1031174	LIB750006	rIGHV5-34	12	rIGHJ3	8	ARSGLGAFAY	GCAAGGTCGGGACTGGGGGCTTTTGCTTAC	40	0.555556	rIGKV12S14	4	rIGKJ2-1	2	QQASSANT	CAACAGGCTTCTAGTGCTAACACG	727	0.304694	N	NA	NA
HITS1031176	LIB750006	rIGHV5U29d	0	rIGHJ4	6	ARQGLDVMDA	GCAAGACAGGGCCTAGATGTTATGGATGCC	53	0.736111	rIGKV12U30	3	rIGKJ4	0	QQYNNYPFT	CAACAGTATAACAATTATCCATTCACG	1295	0.624699	N	NA	NA
HITS1031177	LIB750006	rIGHV5-34	7	rIGHJ2	4	ARAVGGWDFDY	GCAAGAGCGGTTGGTGGCTGGGACTTTGATTAC	53	0.452991	rIGKV10S5	0	rIGKJ1	3	QQYDSSPPT	CAACAGTATGATAGTTCTCCTCCGACG	1140	0.661637	N	NA	NA
HITS1031178	LIB750006	rIGHV2-63	2	rIGHJ1	17	TRAVNWDYWYFDF	ACCAGAGCTGTTAACTGGGACTACTGGTACTTTGACTTC	128	1	rIGKV4S18	2	rIGKJ2-3	2	LQLSSYPYT	CTGCAGTTGAGTAGTTACCCATACACG	1603	0.552759	N	NA	NA
HITS1031180	LIB750006	rIGHV2U12	2	rIGHJ4	2	TRTDNYHVMDA	ACCAGAACGGACAACTACCATGTTATGGATGCC	15	0.6	rIGKV12U30	1	rIGKJ1	2	QQYNNYPRT	CAACAGTATAACAATTATCCTCGGACG	1857	0.649301	N	NA	NA
HITS1031182	LIB750006	rIGHV6-22	0	rIGHJ3	7	TRFGYYDGTPAY	ACAAGATTCGGATACTATGATGGTACTCCTGCTTAC	44	0.6875	rIGKV12S36	3	rIGKJ1	0	QQYYDYPWT	CAACAGTATTACGATTATCCGTGGACG	819	0.578799	N	NA	NA
HITS1031183	LIB750006	rIGHV8-20	2	rIGHJ2	3	ARITMMVLITTSDY	GCTCGGATTACTATGATGGTACTTATTACTACCTCTGATTAC	79	1	rIGKV3S10	0	rIGKJ1	3	QQSWNDPPT	CAGCAGAGTTGGAATGATCCTCCGACG	2690	0.853426	Y	rIGHV8-20#42#rIGKV3S10#7	1
HITS1031184	LIB750006	rIGHV1-29	3	rIGHJ2	17	AAGFFDY	GCGGCGGGCTTTTTTGATTAC	16	1	rIGKV7S1	2	rIGKJ5	1	ARHYSSLT	GCGCGGCATTATAGCTCTCTCACG	46	0.0286604	N	NA	NA
HITS1031185	LIB750006	rIGHV5-29	10	rIGHJ3	4	TRKDWFAY	ACAAGAAAGGATTGGTTTGCTTAC	29	0.268519	rIGKV6S9	3	rIGKJ2-3	1	LQYDSIPYT	CTGCAGTATGACTCCATTCCGTACACG	1688	0.793233	N	NA	NA
HITS1031186	LIB750006	rIGHV5U21	12	rIGHJ3	9	TEGHTAGAY	ACAGAGGGGCATACCGCTGGGGCTTAC	77	0.592308	rIGKV6S4	0	rIGKJ1	3	LQHNSYPPT	CTGCAGCATAACTCCTATCCTCCGACG	1140	0.554205	N	NA	NA
HITS1031190	LIB750006	rIGHV5-34	9	rIGHJ2	3	ARHDYYYSGDWYFDY	GCAAGACACGATTATTACTACAGTGGTGACTGGTACTTTGATTAC	498	0.863085	rIGKV8S9	8	rIGKJ2-3	1	LQHYSYPYT	CTGCAGCATTACAGCTATCCGTACACG	974	0.953967	Y	rIGHV5-34#45#rIGKV8S9#1	7
HITS1031192	LIB750006	rIGHV5U29d	0	rIGHJ3	1	AREFHNWFAY	GCAAGAGAGTTCCATAATTGGTTTGCTTAC	35	0.813953	rIGKV3S10	3	rIGKJ1	0	QQSWNDPWT	CAGCAGAGTTGGAATGATCCGTGGACG	1575	0.657346	N	NA	NA
HITS1031194	LIB750006	rIGHV2-47	0	rIGHJ2	6	ARKGGLGAYYFDY	GCCAGAAAAGGGGGACTGGGAGCTTACTACTTTGATTAC	43	0.589041	rIGKV3S9	1	rIGKJ1	2	QQSWNDPRT	CAGCAGAGTTGGAATGATCCTCGGACG	1215	0.380163	N	NA	NA
HITS1031195	LIB750006	rIGHV2S18	5	rIGHJ2	11	ASEGY	GCCAGCGAGGGTTAC	47	1	rIGKV2U3	1	rIGKJ5	0	MQATHAPLT	ATGCAAGCTACCCATGCTCCGCTCACG	3446	0.823417	Y	rIGHV2S18#15#rIGKV2U3#1	1
HITS1031197	LIB750006	rIGHV2-65	1	rIGHJ2	7	ARDPRTGFDY	GCCAGAGATCCCCGAACTGGGTTTGATTAC	87	0.790909	rIGKV6S8	3	rIGKJ1	0	LQYGSIPWT	CTGCAGTATGGCTCCATTCCGTGGACG	3143	0.811935	N	NA	NA
HITS1031198	LIB750006	rIGHV5-34	11	rIGHJ2	18	ARRMGSD	GCAAGAAGGATGGGATCGGAC	37	0.513889	rIGKV2S23	6	rIGKJ2-2	1	VQGTHAPDT	GTGCAAGGTACCCATGCTCCGGACACG	2403	0.653344	N	NA	NA
HITS1031200	LIB750006	rIGHV3U1d	0	rIGHJ3	3	ARSDSYAHGWFAY	GCAAGATCAGATAGTTATGCCCACGGGTGGTTTGCTTAC	43	0.467391	rIGKV1S30	3	rIGKJ5	0	YQGTHYPLT	TACCAAGGTACACATTATCCGCTCACG	1870	0.644161	N	NA	NA
HITS1031202	LIB750006	rIGHV7-6	9	rIGHJ4	2	VKHLTTGVFSYVMDA	GTAAAACATTTAACTACCGGGGTTTTTTCCTATGTTATGGATGCC	60	0.319149	rIGKV3S5	9	rIGKJ4	0	QQSRNDPFT	CAGCAGAGTAGGAATGATCCATTCACG	1057	0.543165	N	NA	NA
HITS1031204	LIB750006	rIGHV1-47	0	rIGHJ2	5	ARSGGLDY	GCAAGAAGTGGGGGCCTTGATTAC	18	1	rIGKV2S23	5	rIGKJ5	0	VQGTHAPLT	GTGCAAGGTACCCATGCTCCGCTCACG	2560	0.762813	N	NA	NA
HITS1031208	LIB750006	rIGHV7-6	2	rIGHJ2	2	AKHEGLRRGLFDY	GCAAAACATGAGGGACTACGGAGGGGACTCTTTGATTAC	191	1	rIGKV5S12	4	rIGKJ2-1	1	QQGNSLPNT	CAACAAGGTAACAGCTTGCCGAACACG	2879	0.820696	Y	rIGHV7-6#39#rIGKV5S12#1	1
HITS1031210	LIB750006	rIGHV5U21	9	rIGHJ3	10	TRDRGYSASFAY	ACAAGAGATCGGGGCTACAGTGCCTCGTTTGCTTAC	29	0.674419	rIGKV6S9	0	rIGKJ1	3	LQYDSIPPT	CTGCAGTATGACTCCATTCCTCCGACG	1872	0.638908	N	NA	NA
HITS1031212	LIB750006	rIGHV10-5	1	rIGHJ3	5	TASTRYYGYNPFAY	ACAGCATCGACTCGATACTATGGGTATAACCCCTTTGCTTAC	47	0.79661	rIGKV12S39	3	rIGKJ2-3	1	QQHHDYPYT	CAACAGCATCATGATTATCCGTACACG	2671	0.976957	N	NA	NA
HITS1031214	LIB750006	rIGHV5-31	10	rIGHJ3	5	TRAGYYSSYIPFAY	ACAAGAGCGGGCTACTATAGCAGCTATATCCCGTTTGCTTAC	38	0.4	rIGKV12S16	3	rIGKJ2-3	1	LQAYSAPYT	CTACAGGCTTATAGTGCTCCGTACACG	1479	0.533935	N	NA	NA
HITS1031215	LIB750006	rIGHV5U21	9	rIGHJ2	3	TRDGAPYFDY	ACAAGAGATGGGGCCCCCTACTTTGATTAC	318	0.890756	rIGKV3S11	2	rIGKJ5	1	QQSWNDLT	CAGCAGAGTTGGAATGATCTCACG	983	0.607916	N	NA	NA
HITS1031216	LIB750006	rIGHV1-32	1	rIGHJ4	5	ARTRWDYVMDA	GCAAGAACCCGGTGGGACTATGTTATGGATGCC	30	0.652174	rIGKV3S10	3	rIGKJ1	0	QQSWNDPWT	CAGCAGAGTTGGAATGATCCGTGGACG	1209	0.618414	N	NA	NA
HITS1031218	LIB750006	rIGHV5-35	5	rIGHJ3	5	ARTGFAY	GCAAGAACGGGGTTTGCTTAC	121	0.870504	rIGKV14S18	7	rIGKJ4	0	LQHNEYPFT	CTGCAGCATAATGAGTATCCATTCACG	2309	0.790483	N	NA	NA
HITS1031219	LIB750006	rIGHV5U30d	1	rIGHJ2	8	ASLGGYGGDY	GCAAGCCTGGGTGGCTACGGGGGAGATTAC	38	1	rIGKV22S6	5	rIGKJ4	0	LQHNSLFT	TTGCAGCATAATAGTTTATTCACG	1383	0.529885	N	NA	NA
HITS1031221	LIB750006	rIGHV5-54	5	rIGHJ2	4	AKGKAGSFDY	GCAAAAGGGAAGGCTGGGAGCTTTGATTAC	69	0.359375	rIGKV2U3	3	rIGKJ1	0	MQATHAPWT	ATGCAAGCTACCCATGCTCCGTGGACG	2075	0.759239	N	NA	NA
HITS1031222	LIB750006	rIGHV5-54	5	rIGHJ2	7	AKGGELWAY	GCAAAAGGGGGGGAACTATGGGCCTAC	95	1	rIGKV2S17	3	rIGKJ2-3	1	GQLLENPYT	GGACAGCTTCTAGAAAATCCGTACACG	2442	0.999182	Y	rIGHV5-54#27#rIGKV2S17#1	1
HITS1031225	LIB750006	rIGHV3U1d	0	rIGHJ2	10	ARKWYSGADY	GCAAGAAAGTGGTACAGTGGTGCGGATTAC	76	1	rIGKV3S11	3	rIGKJ2-2	1	QQSWNDPDT	CAGCAGAGTTGGAATGATCCGGACACG	2286	0.846353	Y	rIGHV3U1d#30#rIGKV3S11#1	1
HITS1031226	LIB750006	rIGHV3U1d	0	rIGHJ2	6	ARYRREFDY	GCAAGATACAGGAGGGAGTTTGATTAC	59	0.855072	rIGKV2S20	3	rIGKJ4	0	MQFTHYPFT	ATGCAATTTACCCATTATCCATTCACG	4118	1	Y	rIGHV3U1d#27#rIGKV2S20#1	1
HITS1031227	LIB750006	rIGHV3-4	5	rIGHJ2	1	AKSLTYYGYNYFDY	GCAAAATCTCTGACATACTATGGGTATAACTACTTTGATTAC	43	1	rIGKV22S7	3	rIGKJ5	0	LQHSSRPLT	TTGCAGCATAGTAGTAGGCCGCTCACG	1772	0.980088	Y	rIGHV3-4#42#rIGKV22S7#1	1
HITS1031228	LIB750006	rIGHV5U30d	0	rIGHJ2	16	ARRSYGSYGYFDY	GCAAGACGAAGCTACGGTAGCTACGGGTACTTTGATTAC	69	1	rIGKV6S8	1	rIGKJ5	1	LQYGSIPLT	CTGCAGTATGGCTCCATTCCTCTCACG	4172	0.998564	Y	rIGHV5U30d#39#rIGKV6S8#1	1
HITS1031231	LIB750006	rIGHV3U1d	0	rIGHJ4	13	ARLYYDGYYHPYVMDA	GCAAGATTGTACTATGATGGTTATTATCACCCCTATGTTATGGATGCC	82	0.836735	rIGKV12S32	0	rIGKJ1	3	QQYNNYPPT	CAACAATATAACAATTATCCTCCGACG	1647	0.581363	N	NA	NA
HITS1031232	LIB750006	rIGHV5-34	12	rIGHJ2	10	ARGRGMGY	GCAAGGGGGCGGGGTATGGGTTAC	138	1	rIGKV2S25	3	rIGKJ2-3	1	VQSTHAPYT	GTGCAAAGTACCCATGCTCCGTACACG	3935	0.999492	Y	rIGHV5-34#24#rIGKV2S25#3	1
HITS1031235	LIB750006	rIGHV5U30d	3	rIGHJ2	2	ARHNNYYFDY	GCAAGACATAACAACTACTACTTTGATTAC	152	0.358491	rIGKV16S1	5	rIGKJ5	0	QQHNEYPLT	CAACAGCATAATGAATATCCGCTCACG	771	0.313415	N	NA	NA
HITS1031236	LIB750006	rIGHV3U1d	0	rIGHJ2	3	ARYRVYYGLLPYFDY	GCAAGATATAGAGTATACTACGGATTATTACCCTACTTTGATTAC	39	0.906977	rIGKV12S32	0	rIGKJ5	1	QQYNNYPPLT	CAACAATATAACAATTATCCTCCCCTCACG	1372	0.452059	N	NA	NA
HITS1031238	LIB750006	rIGHV11-12	6	rIGHJ2	3	VRDYGGYFDY	GTTAGAGATTACGGAGGGTACTTTGATTAC	134	0.943662	rIGKV8S6	4	rIGKJ5	0	QQHYSYPLT	CAGCAGCATTACAGCTATCCGCTCACG	1162	0.616119	N	NA	NA
HITS1031239	LIB750006	rIGHV7-7	11	rIGHJ3	7	EIITTTFAY	GAAATTATAACAACTACGTTTGCTTAC	17	1	rIGKV2S16	3	rIGKJ5	0	QQVREYPLT	CAGCAAGTTCGAGAGTATCCGCTCACG	1447	0.582998	N	NA	NA
HITS1031241	LIB750006	rIGHV5U30d	0	rIGHJ2	21	ARRGYMGFDY	GCAAGACGGGGGTATATGGGCTTTGATTAC	59	0.819444	rIGKV14S19	5	rIGKJ5	0	LQHKQYPLT	CTACAGCATAAACAGTATCCGCTCACG	104	0.0497846	N	NA	NA
HITS1031243	LIB750006	rIGHV2-63	1	rIGHJ3	8	TRDLGAY	ACCAGAGATCTGGGGGCTTAC	39	0.609375	rIGKV19S2	5	rIGKJ1	3	LQYDNLPT	CTACAGTACGATAACCTTCCGACG	1518	0.612591	N	NA	NA
HITS1031245	LIB750006	rIGHV11-3	4	rIGHJ3	7	TRRNIGTTFAY	ACTAGAAGAAATATAGGTACAACCTTTGCTTAC	91	1	rIGKV2S25	2	rIGKJ5	0	VQSTHAPLT	GTGCAAAGTACCCATGCTCCGCTCACG	2929	0.9331	Y	rIGHV11-3#33#rIGKV2S25#1	1
HITS1031247	LIB750006	rIGHV2-63	1	rIGHJ2	2	TRDRGPYYFDY	ACCAGAGATCGGGGGCCCTACTACTTTGATTAC	77	0.733333	rIGKV3S9	3	rIGKJ2-3	1	QQSWNDPYT	CAGCAGAGTTGGAATGATCCGTACACG	1703	0.640707	N	NA	NA
HITS1031248	LIB750006	rIGHV2U12	0	rIGHJ2	5	TRDGYGSYVLFDY	ACCAGAGACGGCTACGGTAGCTACGTCCTGTTTGATTAC	138	0.958333	rIGKV22U26	1	rIGKJ4	0	FQHNSWPFT	TTTCAGCATAATAGTTGGCCATTCACG	2294	0.999129	Y	rIGHV2U12#39#rIGKV22U26#1	1
HITS1031249	LIB750006	rIGHV1-38	20	rIGHJ2	2	AGTTVVTFDY	GCAGGGACTACAGTGGTGACTTTTGATTAC	37	1	rIGKV2U3	3	rIGKJ2-1	1	MQATHAPNT	ATGCAAGCTACCCATGCTCCGAACACG	3073	0.79694	N	NA	NA
HITS1031250	LIB750006	rIGHV8S18	2	rIGHJ2	4	ARNRGAAIPFDY	GCTCGGAACAGGGGAGCAGCTATCCCCTTTGATTAC	108	1	rIGKV2S25	2	rIGKJ5	0	VQSTHAPLT	GTGCAAAGTACCCATGCTCCGCTCACG	3073	0.827856	Y	rIGHV8S18#36#rIGKV2S25#1	1
HITS1031251	LIB750006	rIGHV3U1d	0	rIGHJ2	4	ARLRPSFDY	GCAAGACTGAGGCCCTCCTTTGATTAC	76	0.883721	rIGKV22S7	3	rIGKJ1	0	LQHSSRPWT	TTGCAGCATAGTAGTAGGCCGTGGACG	1390	0.847561	Y	rIGHV3U1d#27#rIGKV22S7#1	1
HITS1031252	LIB750006	rIGHV5-35	6	rIGHJ3	7	ARSGVIRGPAFAY	GCAAGATCGGGAGTAATTCGGGGGCCCGCGTTTGCTTAC	40	0.851064	rIGKV8S11	4	rIGKJ2-2	1	QQHLDIDT	CAGCAGCATTTAGACATTGACACG	1527	0.648959	N	NA	NA
HITS1031255	LIB750006	rIGHV2S18	5	rIGHJ2	3	ARGLDWSHFDY	GCCAGAGGGCTAGACTGGTCTCACTTTGATTAC	74	0.649123	rIGKV12S36	3	rIGKJ2-3	1	QQYYDYPYT	CAACAGTATTACGATTATCCGTACACG	1460	0.607827	N	NA	NA
HITS1031257	LIB750006	rIGHV5-34	11	rIGHJ2	4	ARQLRFDY	GCAAGACAACTACGGTTTGATTAC	54	0.627907	rIGKV15S2	9	rIGKJ2-3	1	YQYNSGPYT	TATCAGTATAACAGTGGGCCGTACACG	1240	0.465116	N	NA	NA
HITS1031260	LIB750006	rIGHV1-24	0	rIGHJ2	28	ARSGFDY	GCAAGATCGGGGTTTGATTAC	197	1	rIGKV14S13	0	rIGKJ5	2	LQSKESPFT	CTACAGTCTAAAGAGTCCCCTTTCACG	2330	0.744885	N	NA	NA
HITS1031261	LIB750006	rIGHV8-20	0	rIGHJ3	4	ARIDGYPGITPRGFAY	GCTCGGATAGACGGGTACCCGGGTATAACTCCCAGGGGGTTTGCTTAC	92	1	rIGKV3S9	5	rIGKJ2-3	1	QQSWNEYT	CAGCAGAGTTGGAATGAGTACACG	1786	0.667664	N	NA	NA
HITS1031262	LIB750006	rIGHV1-36	0	rIGHJ2	3	TRYYYDGTYYSLFDY	ACAAGATATTACTATGATGGTACTTATTACTCCCTCTTTGATTAC	23	1	rIGKV14S9	5	rIGKJ4	0	LQYDEYPFT	CTACAGTATGATGAGTATCCATTCACG	2098	0.636529	N	NA	NA
HITS1031263	LIB750006	rIGHV2-65	2	rIGHJ2	2	ARGGREYYFDY	GCCAGAGGAGGGAGGGAGTACTACTTTGATTAC	90	0.9375	rIGKV3S19	3	rIGKJ2-3	1	QQSRESPYT	CAGCAGAGTAGGGAGTCTCCGTACACG	1205	0.51364	N	NA	NA
HITS1031264	LIB750006	rIGHV1-28	0	rIGHJ2	3	ARWEAAISTFDY	GCAAGATGGGAAGCAGCTATATCTACCTTTGATTAC	41	0.650794	rIGKV19S2	6	rIGKJ2-1	1	LQYDNLPNT	CTACAGTACGATAACCTTCCGAACACG	1078	0.422248	N	NA	NA
HITS1031265	LIB750006	rIGHV3U2d	3	rIGHJ2	7	ARGDY	GCAAGAGGTGATTAC	31	0.484375	rIGKV2S23	6	rIGKJ1	0	VQGTHAPWT	GTGCAAGGTACCCATGCTCCGTGGACG	1876	0.703676	N	NA	NA
HITS1031266	LIB750006	rIGHV1-43	0	rIGHJ4	3	ARDRAPGYKNVMDA	GCAAGAGACCGGGCACCCGGGTATAAGAATGTTATGGATGCC	9	1	rIGKV6S4	1	rIGKJ1	2	LQHNSYPRT	CTGCAGCATAACTCCTATCCTCGGACG	2176	0.648391	N	NA	NA
HITS1031268	LIB750006	rIGHV8-20	3	rIGHJ4	24	ARGGDYSSYMGYVMDA	GCTCGGGGGGGGGACTATAGCAGCTATATGGGCTATGTTATGGATGCC	74	1	rIGKV3S10	1	rIGKJ5	1	QQSWNDPLT	CAGCAGAGTTGGAATGATCCTCTCACG	1887	1	Y	rIGHV8-20#48#rIGKV3S10#2	1
HITS1031269	LIB750006	rIGHV1-28	0	rIGHJ2	15	ARERGIYYGLEGDYFDY	GCAAGAGAGAGGGGTATATACTACGGATTAGAGGGGGACTACTTTGATTAC	20	1	rIGKV12S32	2	rIGKJ5	0	QQYNNYPLT	CAACAATATAACAATTATCCGCTCACG	1985	0.551083	N	NA	NA
HITS1031273	LIB750006	rIGHV5S54	6	rIGHJ2	3	AREKGWERYFDY	GCAAGAGAGAAGGGCTGGGAGCGCTACTTTGATTAC	150	0.974026	rIGKV6S10	3	rIGKJ5	0	MQSNSYPLT	ATGCAGTCTAACTCCTATCCGCTCACG	1988	0.775654	N	NA	NA
HITS1031275	LIB750006	rIGHV7-7	7	rIGHJ3	5	ARGLRWFAY	GCAAGAGGGCTACGGTGGTTTGCTTAC	229	0.726984	rIGKV1S12	2	rIGKJ4	0	VQATHVPFT	GTGCAAGCTACACATGTTCCATTCACG	2867	0.980842	N	NA	NA
HITS1031277	LIB750006	rIGHV2S18	3	rIGHJ2	16	ARNWATGLFDY	GCCAGAAATTGGGCTACGGGGCTCTTTGATTAC	35	0.714286	rIGKV12S39	0	rIGKJ2-1	4	QQHHDYPPT	CAACAGCATCATGATTATCCTCCCACG	1641	0.74557	N	NA	NA
HITS1031278	LIB750006	rIGHV1-24	4	rIGHJ3	2	ARDGTYYYDGFAY	GCAAGAGACGGTACTTATTACTACGATGGGTTTGCTTAC	65	1	rIGKV3S11	6	rIGKJ1	0	QQSWNDPWT	CAGCAGAGTTGGAATGATCCGTGGACG	1424	0.591854	N	NA	NA
HITS1031279	LIB750006	rIGHV1-36	2	rIGHJ1	3	TRPLGWEIYWYFDF	ACAAGACCTCTCGGCTGGGAGATCTACTGGTACTTTGACTTC	44	1	rIGKV12S32	1	rIGKJ1	2	QQYNNYPRT	CAACAATATAACAATTATCCTCGGACG	2883	1	Y	rIGHV1-36#42#rIGKV12S32#1	1
HITS1031281	LIB750006	rIGHV2U3	9	rIGHJ1	3	TRWGYTTDYYYRYWYFDF	ACCAGATGGGGGTATACTACGGATTATTACTACCGCTACTGGTACTTTGACTTC	35	0.514706	rIGKV4S18	3	rIGKJ2-3	1	LQLSSYPYT	CTGCAGTTGAGTAGTTACCCGTACACG	2161	0.8363	N	NA	NA
HITS1031282	LIB750006	rIGHV5-35	5	rIGHJ2	8	ARTGPDY	GCAAGAACTGGCCCTGATTAC	46	1	rIGKV1S42	3	rIGKJ5	0	FQHTHLPLT	TTCCAACATACACATTTACCGCTCACG	3077	0.975587	Y	rIGHV5-35#21#rIGKV1S42#1	1
HITS1031283	LIB750006	rIGHV2-63	1	rIGHJ2	5	TRDTPFDY	ACCAGAGATACGCCCTTTGATTAC	73	0.848837	rIGKV22S7	2	rIGKJ1	0	LQHSSRWT	TTGCAGCATAGTAGTAGGTGGACG	1050	0.988701	Y	rIGHV2-63#24#rIGKV22S7#1	1
HITS1031285	LIB750006	rIGHV8-31	4	rIGHJ2	1	AHSRIIRGTGDYFDY	GCTCACAGCCGTATAATTCGGGGTACTGGGGACTACTTTGATTAC	54	0.545455	rIGKV12S20	0	rIGKJ2-1	4	LQRYSNPPT	CTACAGCGTTATAGTAATCCTCCCACG	1263	0.559592	N	NA	NA
HITS1031286	LIB750006	rIGHV5-34	7	rIGHJ3	6	ARQLYYGPRGGVFAY	GCAAGACAGTTATACTACGGACCCCGAGGGGGTGTGTTTGCTTAC	90	0.29703	rIGKV12S34	7	rIGKJ2-3	2	QQYYNYPPYT	CAACAGTATTACAATTATCCTCCGTACACG	1343	0.562631	N	NA	NA
HITS1031287	LIB750006	rIGHV5-34	13	rIGHJ4	3	TRRKDYSGPYVMDA	ACAAGAAGGAAGGACTACAGTGGTCCCTATGTTATGGATGCC	136	0.693878	rIGKV12S30	4	rIGKJ4	0	LQDSEYPFT	CTACAGGATTCTGAGTATCCATTCACG	2119	0.933892	N	NA	NA
HITS1031288	LIB750006	rIGHV6-14	15	rIGHJ3	9	TGDGYPFAY	ACTGGGGATGGTTACCCCTTTGCTTAC	268	1	rIGKV1S21	4	rIGKJ4	2	GQGTQYPFT	GGCCAAGGTACACAGTATCCTTTCACA	917	0.547463	N	NA	NA
HITS1031290	LIB750006	rIGHV4-2	3	rIGHJ2	4	AREGLTIAAISFDY	GCAAGAGAGGGCTTGACTATAGCAGCTATATCCTTTGATTAC	61	1	rIGKV12S36	0	rIGKJ2-1	4	QQYYDYPPT	CAACAGTATTACGATTATCCTCCCACG	1567	0.521985	N	NA	NA
HITS1031291	LIB750006	rIGHV3-4	3	rIGHJ2	23	ARYGDGYNYGYYFDY	GCAAGATATGGGGACGGGTATAACTACGGCTACTACTTTGATTAC	254	1	rIGKV3S18	2	rIGKJ5	0	QQSRESPLT	CAGCAGAGTAGGGAGTCTCCGCTCACG	2346	0.989456	Y	rIGHV3-4#45#rIGKV3S18#1	1
HITS1031292	LIB750006	rIGHV1-6	2	rIGHJ2	7	TTTGNPRFDY	ACCACAACTGGGAACCCTCGTTTTGATTAC	74	0.560606	rIGKV19S2	5	rIGKJ1	3	LQYDNLPT	CTACAGTACGATAACCTTCCGACG	823	0.422268	N	NA	NA
HITS1031294	LIB750006	rIGHV5U21	9	rIGHJ2	16	TRDYYFDY	ACAAGAGACTACTACTTTGATTAC	37	1	rIGKV2S25	4	rIGKJ2-1	2	VQSTHANT	GTGCAAAGTACCCATGCTAACACG	3361	0.816966	Y	rIGHV5U21#24#rIGKV2S25#1	2
HITS1031295	LIB750006	rIGHV10-5	1	rIGHJ3	0	TAAYTTDYYNWFAY	ACAGCAGCGTATACTACGGATTATTACAATTGGTTTGCTTAC	101	1	rIGKV3S13	7	rIGKJ2-3	1	QQSRELPYT	CAGCAGAGTAGGGAGCTTCCGTACACG	2363	0.974433	Y	rIGHV10-5#42#rIGKV3S13#1	1
HITS1031296	LIB750006	rIGHV3-4	72	rIGHJ3	4	DWDWFAY	GACTGGGATTGGTTTGCTTAT	43	0.364407	rIGKV12S39	12	rIGKJ2-3	2	QQYHDYPYT	CAACAGTATCATGACTATCCGTACACG	2270	0.997364	N	NA	NA
HITS1031297	LIB750006	rIGHV5U27d	0	rIGHJ1	3	TRDRGIYYYDGTYYYPYWYFDF	ACAAGAGATCGGGGGATTTATTACTATGATGGTACTTATTACTACCCTTACTGGTACTTTGACTTC	85	1	rIGKV2S22	4	rIGKJ2-3	1	VQGTHDPYT	GTGCAAGGTACCCATGATCCGTACACG	1789	0.772453	N	NA	NA
HITS1031298	LIB750006	rIGHV1-13	1	rIGHJ1	2	ARLSGSGDYWYFDF	GCTAGACTCTCCGGGAGCGGGGACTACTGGTACTTTGACTTC	27	1	rIGKV14S15	2	rIGKJ5	0	LQSIQYPLT	CTACAGTCTATACAGTATCCGCTCACG	3619	0.987449	Y	rIGHV1-13#42#rIGKV14S15#1	1
HITS1031300	LIB750006	rIGHV2U17d	0	rIGHJ3	5	TRGNWELGGFAY	ACCAGAGGGAACTGGGAGCTCGGGGGGTTTGCTTAC	62	0.673913	rIGKV6S4	1	rIGKJ2-1	3	LQHNSYPHT	CTGCAGCATAACTCCTATCCTCACACG	848	0.526381	N	NA	NA
HITS1031302	LIB750006	rIGHV11-4	6	rIGHJ1	0	TRAGNYYWYFDF	ACTAGAGCTGGGAACTACTACTGGTACTTTGACTTC	140	0.965517	rIGKV3S10	7	rIGKJ1	0	QQSWIDPWT	CAGCAGAGTTGGATTGATCCGTGGACG	1978	0.944153	Y	rIGHV11-4#36#rIGKV3S10#1	1
HITS1031303	LIB750006	rIGHV5U27d	0	rIGHJ2	12	TRDWRD	ACAAGAGATTGGAGGGAC	291	0.993174	rIGKV2S23	6	rIGKJ1	0	VQGTHAPWT	GTGCAAGGTACCCATGCTCCGTGGACG	3041	0.997703	Y	rIGHV5U27d#18#rIGKV2S23#2	1
HITS1031304	LIB750006	rIGHV2U12	0	rIGHJ3	9	TRDRSSLYYYDGYPSY	ACCAGAGATAGGTCCTCGCTTTATTACTATGATGGTTACCCCTCTTAC	72	0.818182	rIGKV12U30	2	rIGKJ5	0	QQYNNYPLT	CAACAGTATAACAATTATCCGCTCACG	2322	0.931034	Y	rIGHV2U12#48#rIGKV12U30#1	1
HITS1031305	LIB750006	rIGHV2-65	1	rIGHJ3	0	AREGGGPPYNWFAY	GCCAGAGAGGGCGGAGGGCCCCCGTACAATTGGTTTGCTTAC	50	0.480769	rIGKV10S5	2	rIGKJ5	0	QQYDSSPLT	CAACAGTATGATAGTTCTCCGCTCACG	995	0.648631	N	NA	NA
HITS1031306	LIB750006	rIGHV5-34	10	rIGHJ3	1	ARSPNSIYYSDGTYSNWFAY	GCAAGATCCCCAAACTCCATTTATTACTCTGATGGTACTTATTCCAATTGGTTTGCTTAC	249	1	rIGKV12S30	3	rIGKJ5	0	LQDSEYPLT	CTACAGGATTCTGAGTATCCGCTCACG	3275	0.988829	Y	rIGHV5-34#60#rIGKV12S30#1	1
HITS1031307	LIB750006	rIGHV1-65	14	rIGHJ1	17	ATGNYWYFDF	GCAACTGGGAACTACTGGTACTTTGACTTC	214	0.618497	rIGKV12S39	4	rIGKJ2-3	1	QQHHDYPYT	CAACAGCATCATGATTATCCGTACACG	2369	0.983396	N	NA	NA
HITS1031308	LIB750006	rIGHV5U29d	0	rIGHJ3	6	ARSNYGTLFAY	GCAAGATCCAACTACGGTACCCTGTTTGCTTAC	84	1	rIGKV12S34	2	rIGKJ2-3	1	QQYYNYPQYT	CAACAGTATTACAATTATCCTCAGTACACG	1422	0.592747	N	NA	NA
HITS1031309	LIB750006	rIGHV4-2	3	rIGHJ1	5	ARDRWVWYFDF	GCAAGAGATCGATGGGTCTGGTACTTTGACTTC	137	0.925676	rIGKV17S1	0	rIGKJ5	1	QQSDNVPLT	CAGCAAAGTGATAACGTGCCTCTCACG	3769	0.997354	Y	rIGHV4-2#33#rIGKV17S1#1	1
HITS1031310	LIB750006	rIGHV5U30d	0	rIGHJ3	8	ARHFGNYGGPPFAY	GCAAGACATTTTGGGAACTACGGAGGGCCCCCCTTTGCTTAC	69	1	rIGKV12U30	2	rIGKJ5	0	QQYNNYPLT	CAACAGTATAACAATTATCCGCTCACG	1893	0.548537	N	NA	NA
HITS1031312	LIB750006	rIGHV5-34	7	rIGHJ4	2	ARLADYDYVMDA	GCAAGACTCGCTGACTACGACTATGTTATGGATGCC	80	1	rIGKV3S10	0	rIGKJ5	2	QQSWNDPPT	CAGCAGAGTTGGAATGATCCTCCCACG	2317	0.992716	Y	rIGHV5-34#36#rIGKV3S10#1	1
HITS1031313	LIB750006	rIGHV5-34	7	rIGHJ2	23	ARPRDYYSGGRYYFDY	GCAAGACCGCGTGATTACTACAGTGGTGGAAGGTACTACTTTGATTAC	50	0.675676	rIGKV12S8	1	rIGKJ1	2	QQSYKYPRT	CAACAGAGTTACAAGTATCCTCGGACG	2230	0.969987	N	NA	NA
HITS1031320	LIB750006	rIGHV1-43	0	rIGHJ2	4	AREGRGYSVLFDY	GCAAGAGAGGGGAGGGGGTACAGTGTCCTCTTTGATTAC	32	0.8	rIGKV12S39	3	rIGKJ1	0	QQHHDYPWT	CAACAGCATCATGATTATCCGTGGACG	2000	0.988631	Y	rIGHV1-43#39#rIGKV12S39#1	1
HITS1031321	LIB750006	rIGHV5U30d	0	rIGHJ3	9	ARPVLYYYSRGFAY	GCAAGACCCGTTCTCTATTACTATAGCAGAGGGTTTGCTTAC	15	0.340909	rIGKV12S34	4	rIGKJ2-1	1	QQYYNYPNT	CAACAGTATTACAATTATCCGAACACG	1339	0.601527	N	NA	NA
HITS1031325	LIB750006	rIGHV5-54	5	rIGHJ2	3	AKMGYRYNFDY	GCAAAAATGGGATATAGGTACAACTTTGATTAC	48	0.623377	rIGKV14S13	0	rIGKJ2-1	4	LQSKESPFT	CTACAGTCTAAAGAGTCCCCTTTCACG	1457	0.586082	N	NA	NA
HITS1031326	LIB750006	rIGHV5-31	9	rIGHJ2	4	TREGAFTVATVDY	ACAAGAGAAGGGGCCTTTACGGTAGCTACGGTTGATTAC	61	0.458647	rIGKV5S12	1	rIGKJ4	3	QQGNSLPT	CAACAAGGTAACAGCTTGCCCACG	1690	0.702995	N	NA	NA
HITS1031327	LIB750006	rIGHV1-31	2	rIGHJ3	5	ATGRGFAY	GCAACTGGGAGGGGGTTTGCTTAC	105	1	rIGKV22U26	0	rIGKJ5	1	FQHNSWPLT	TTTCAGCATAATAGTTGGCCCCTCACG	2236	0.987633	Y	rIGHV1-31#24#rIGKV22U26#1	1
HITS1031328	LIB750006	rIGHV2U12	0	rIGHJ2	22	TRERSYYSFDY	ACCAGAGAGAGAAGTTATTACTCCTTTGATTAC	40	1	rIGKV3S5	2	rIGKJ5	0	QQSRNDPLT	CAGCAGAGTAGGAATGATCCGCTCACG	1589	0.657699	N	NA	NA
HITS1031330	LIB750006	rIGHV3U1d	0	rIGHJ3	24	ARWGYYSGGAY	GCAAGATGGGGATACTACAGTGGTGGGGCTTAC	98	1	rIGKV22U25	1	rIGKJ4	0	LQRNSWPFT	TTGCAGCGTAATAGTTGGCCATTCACG	1556	0.652958	N	NA	NA
HITS1031332	LIB750006	rIGHV5U30d	0	rIGHJ3	5	ARQLTTRVGWFAY	GCAAGACAGTTAACTACCCGGGTGGGGTGGTTTGCTTAC	71	1	rIGKV12U30	2	rIGKJ5	0	QQYNNYPLT	CAACAGTATAACAATTATCCGCTCACG	2280	0.765101	N	NA	NA
HITS1031333	LIB750006	rIGHV2-65	3	rIGHJ2	5	ARLDY	GCCAGACTCGATTAC	98	0.662162	rIGKV2U3	3	rIGKJ2-1	1	MQATHAPNT	ATGCAAGCTACCCATGCTCCGAACACG	882	0.425265	N	NA	NA
HITS1031338	LIB750006	rIGHV1-6	2	rIGHJ3	4	TTEIGTWFAY	ACCACAGAGATTGGGACGTGGTTTGCTTAC	27	1	rIGKV3S10	2	rIGKJ5	0	QQSWNDPLT	CAGCAGAGTTGGAATGATCCGCTCACG	2355	0.886338	Y	rIGHV1-6#30#rIGKV3S10#1	1
HITS1031340	LIB750006	rIGHV2-65	2	rIGHJ4	2	ARGINYGGYGYYVMDA	GCCAGAGGCATTAACTACGGAGGGTATGGGTACTATGTTATGGATGCC	176	1	rIGKV1S7	4	rIGKJ5	0	CQGSYSPLT	TGTCAAGGTTCATATTCTCCGCTCACG	2233	0.585014	N	NA	NA
HITS1031342	LIB750006	rIGHV5-35	5	rIGHJ3	5	ARTSFAY	GCAAGAACGTCGTTTGCTTAC	139	1	rIGKV2U17	0	rIGKJ5	1	QQFLEYPLT	CAGCAATTTCTAGAGTATCCTCTCACG	1594	0.966646	Y	rIGHV5-35#21#rIGKV2U17#1	1
HITS1031344	LIB750006	rIGHV8-20	0	rIGHJ3	2	ARIGDEYWRRWFAY	GCTCGGATAGGGGACGAATACTGGAGACGATGGTTTGCTTAC	15	0.223881	rIGKV12U30	3	rIGKJ2-3	1	QQYNNYPYT	CAACAGTATAACAATTATCCGTACACG	1912	0.630399	N	NA	NA
HITS1031348	LIB750006	rIGHV1-6	3	rIGHJ4	5	TTRSLYVMDA	ACCACGAGGTCACTGTATGTTATGGATGCC	20	0.606061	rIGKV6S10	3	rIGKJ1	2	MQSNSYRT	ATGCAGTCTAACTCCTATCGGACG	1559	0.668525	N	NA	NA
HITS1031349	LIB750006	rIGHV2-65	4	rIGHJ1	25	ARGYFDF	GCCAGGGGGTACTTTGACTTC	116	0.555024	rIGKV22S4	4	rIGKJ2-3	1	LHHKSWPYT	TTGCACCATAAAAGTTGGCCGTACACG	1499	0.603705	N	NA	NA
HITS1031350	LIB750006	rIGHV11-9	2	rIGHJ2	9	ARVTIAAGDY	GCTAGAGTTACTATAGCAGCGGGGGATTAC	40	0.615385	rIGKV1U75	4	rIGKJ2-3	1	FQATHDPYT	TTCCAAGCTACACATGATCCGTACACG	1021	0.478893	N	NA	NA
HITS1031351	LIB750006	rIGHV7-7	9	rIGHJ2	23	EGGFDY	GAAGGAGGGTTTGATTAC	24	0.5	rIGKV6S11	3	rIGKJ1	0	LQYNYNPWT	CTACAGTATAACTACAATCCGTGGACG	1661	0.594701	N	NA	NA
HITS1031353	LIB750006	rIGHV5U30d	0	rIGHJ2	7	ARDGLQWW	GCAAGAGATGGACTACAGTGGTGG	47	1	rIGKV2S26	2	rIGKJ2-3	2	MQATHAPYT	ATGCAAGCTACCCATGCTCCTTACACG	1754	0.513316	N	NA	NA
HITS1031355	LIB750006	rIGHV1-28	0	rIGHJ2	2	ARGAIYYFDY	GCAAGAGGGGCTATCTACTACTTTGATTAC	44	0.916667	rIGKV4S12	1	rIGKJ1	3	LQRSSYPPT	CTGCAGAGGAGTAGTTACCCACCGACG	1636	0.986731	Y	rIGHV1-28#30#rIGKV4S12#1	1
HITS1031356	LIB750006	rIGHV5-46	3	rIGHJ3	7	TTESLLWGYNYPFAY	ACAACAGAGTCGCTTCTATGGGGGTATAACTACCCTTTTGCTTAC	40	0.56338	rIGKV22S8	5	rIGKJ2-3	1	LQHNSGYT	CTTCAGCATAACAGTGGGTACACG	1565	0.961893	N	NA	NA
HITS1031357	LIB750006	rIGHV5-54	10	rIGHJ3	2	VAVDWFAY	GTTGCGGTCGATTGGTTTGCTTAC	77	1	rIGKV12S38	2	rIGKJ5	0	LQGSKFPLT	CTACAGGGTTCCAAGTTTCCGCTCACG	1625	0.998157	Y	rIGHV5-54#24#rIGKV12S38#1	1
HITS1031361	LIB750006	rIGHV3U1d	1	rIGHJ2	25	ARYGDYGYSFDY	GCAAGATACGGGGACTATGGGTATTCCTTTGATTAC	399	0.995012	rIGKV22S8	6	rIGKJ2-2	2	LQHNSGYT	CTTCAGCATAACAGTGGTTACACG	1499	0.969599	Y	rIGHV3U1d#36#rIGKV22S8#1	1
HITS1031362	LIB750006	rIGHV9-4	7	rIGHJ2	14	ARECGDGYYHPGYFDY	GCAAGAGAGTGTGGAGATGGGTATTATCACCCGGGCTACTTTGATTAC	203	0.890351	rIGKV17S1	5	rIGKJ2-3	1	QQSDNVPYT	CAGCAAAGTGATAACGTGCCGTACACG	2823	0.970437	Y	rIGHV9-4#48#rIGKV17S1#1	1
HITS1031366	LIB750006	rIGHV11-4	7	rIGHJ2	11	TQLRD	ACTCAGCTCCGGGAC	101	0.737226	rIGKV2S26	3	rIGKJ1	0	MQATHAPWT	ATGCAAGCTACCCATGCTCCGTGGACG	2198	0.714564	N	NA	NA
HITS1031367	LIB750006	rIGHV2-61	0	rIGHJ4	7	AKQLGGVMDA	GCCAAACAACTAGGGGGTGTTATGGATGCC	50	0.980392	rIGKV22S7	3	rIGKJ2-3	1	LQHSSRPYT	TTGCAGCATAGTAGTAGGCCGTACACG	1268	0.620656	N	NA	NA
HITS1031370	LIB750006	rIGHV5-58	0	rIGHJ2	6	AKDRLRRPFDY	GCAAAAGATAGGTTACGGAGGCCCTTTGATTAC	39	0.47561	rIGKV3S10	3	rIGKJ2-3	1	QQSWNDPYT	CAGCAGAGTTGGAATGATCCGTACACG	584	0.541242	N	NA	NA
HITS1031371	LIB750006	rIGHV8-20	1	rIGHJ2	3	ARIPGGYNYFFDY	GCTCGGATACCGGGTGGATATAACTACTTCTTTGATTAC	89	0.760684	rIGKV3S1	1	rIGKJ1	2	QQSKDYPRT	CAGCAGAGTAAGGATTATCCTCGGACG	1003	0.554144	N	NA	NA
HITS1031373	LIB750006	rIGHV3U1d	0	rIGHJ3	9	ARLEGLTRAPAY	GCAAGATTGGAGGGGCTTACCCGGGCCCCTGCTTAC	45	0.671642	rIGKV3S1	3	rIGKJ2-3	1	QQSKDYPYT	CAGCAGAGTAAGGATTATCCGTACACG	1390	0.74973	N	NA	NA
HITS1031374	LIB750006	rIGHV5-34	7	rIGHJ3	8	ARDGFWDYDGSLNWFAY	GCAAGAGACGGCTTTTGGGACTATGATGGTTCCCTAAATTGGTTTGCTTAC	54	0.870968	rIGKV22S7	2	rIGKJ1	0	LQHSSRWT	TTGCAGCATAGTAGTAGGTGGACG	1329	0.997748	Y	rIGHV5-34#51#rIGKV22S7#1	1
HITS1031376	LIB750006	rIGHV2-63	1	rIGHJ2	3	TRDRGLYVYYGSLYFDY	ACCAGAGATCGAGGCCTCTATGTATACTACGGATCCCTCTACTTTGATTAC	35	0.714286	rIGKV22S8	5	rIGKJ2-3	1	LQHNSGYT	CTTCAGCATAACAGTGGGTACACG	2492	0.999198	N	NA	NA
HITS1031379	LIB750006	rIGHV8-23	3	rIGHJ1	4	AHHGYGYWYFDF	GCTCACCACGGGTACGGTTACTGGTACTTTGACTTC	46	1	rIGKV3S10	3	rIGKJ1	0	QQSWNDPWT	CAGCAGAGTTGGAATGATCCGTGGACG	1457	0.997945	Y	rIGHV8-23#36#rIGKV3S10#2	1
HITS1031380	LIB750006	rIGHV1-38	1	rIGHJ2	2	TRGRTYYYDGTYYFDY	ACAAGAGGGAGAACTTATTACTATGATGGTACTTATTACTTTGATTAC	27	1	rIGKV10S9	1	rIGKJ1	2	QQDASFPRT	CAACAGGATGCTAGTTTTCCTCGGACG	753	0.549635	N	NA	NA
HITS1031381	LIB750006	rIGHV8-20	4	rIGHJ2	16	ARILTTVIFDY	GCTCGGATCCTTACTACAGTCATCTTTGATTAC	196	0.92891	rIGKV6S11	3	rIGKJ2-1	1	LQYNYNPNT	CTACAGTATAACTACAATCCGAACACG	1399	0.495046	N	NA	NA
HITS1031382	LIB750006	rIGHV1-6	2	rIGHJ4	5	TTVWTNIGTSPYVMDA	ACCACAGTTTGGACTAATATAGGTACAAGCCCTTATGTTATGGATGCC	81	1	rIGKV2S17	3	rIGKJ1	0	GQLLENPWT	GGACAGCTTCTAGAAAATCCGTGGACG	1959	1	Y	rIGHV1-6#48#rIGKV2S17#1	1
HITS1031384	LIB750006	rIGHV2U9	1	rIGHJ2	5	ARLDYYDGLDY	GCCAGACTGGATTACTATGATGGCCTCGATTAC	63	1	rIGKV12S30	3	rIGKJ2-3	1	LQDSEYPYT	CTACAGGATTCTGAGTATCCGTACACG	1604	0.684009	N	NA	NA
HITS1031385	LIB750006	rIGHV11-4	3	rIGHJ2	4	TRDNSGTLFDY	ACTAGAGATAATTCGGGGACCCTCTTTGATTAC	47	0.746032	rIGKV2S27	3	rIGKJ2-3	1	MQATHAPYT	ATGCAAGCTACCCATGCTCCGTACACG	1006	0.391592	N	NA	NA
HITS1031387	LIB750006	rIGHV2-72	4	rIGHJ2	7	ARWMGAPDY	GCCAGATGGATGGGAGCCCCTGATTAC	80	1	rIGKV2S23	6	rIGKJ1	0	VQGTHAPWT	GTGCAAGGTACCCATGCTCCGTGGACG	2418	0.975393	Y	rIGHV2-72#27#rIGKV2S23#2	1
HITS1031388	LIB750006	rIGHV1-42	7	rIGHJ3	1	ARSGRANWFAY	GCAAGATCGGGCCGCGCCAATTGGTTTGCTTAC	41	1	rIGKV2S23	3	rIGKJ1	3	VQGTHAPPT	GTGCAAGGTACCCATGCTCCTCCGACG	3430	0.831717	Y	rIGHV1-42#33#rIGKV2S23#1	1
HITS1031389	LIB750006	rIGHV2U9	1	rIGHJ2	3	ARQSGTTEGSFDY	GCCAGACAAAGCGGGACTACGGAGGGCTCCTTTGATTAC	113	1	rIGKV12S36	2	rIGKJ2-1	4	QQYYDYPT	CAACAGTATTACGATTATCCCACG	2192	0.976827	Y	rIGHV2U9#39#rIGKV12S36#1	1
HITS1031390	LIB750006	rIGHV5-31	10	rIGHJ3	3	TRGSLIIIRKGDWFAY	ACAAGAGGATCCCTCATTATAATTCGCAAAGGGGATTGGTTTGCTTAC	107	1	rIGKV2S16	3	rIGKJ5	0	QQVREYPLT	CAGCAAGTTCGAGAGTATCCGCTCACG	2021	0.996057	Y	rIGHV5-31#48#rIGKV2S16#1	1
HITS1031392	LIB750006	rIGHV2U12	0	rIGHJ2	3	TRDSGVYYGPYFDY	ACCAGAGATTCTGGAGTATACTACGGACCTTACTTTGATTAC	10	1	rIGKVxU54	2	rIGKJ5	0	LQHYSAPLT	CTGCAGCATTACAGTGCTCCGCTCACG	1411	0.60506	N	NA	NA
HITS1031394	LIB750006	rIGHV6-6	4	rIGHJ2	3	ATKLTGRGYFDY	GCCACCAAGCTAACTGGGAGGGGGTACTTTGATTAC	31	0.238462	rIGKV2U17	2	rIGKJ2-3	1	QQFLEYPYT	CAGCAATTTCTAGAGTATCCGTACACG	1115	0.519329	N	NA	NA
HITS1031395	LIB750006	rIGHV8-20	0	rIGHJ1	1	ARIVGVGTDWELYWYFDF	GCTCGGATAGTGGGCGTCGGAACCGACTGGGAGCTCTACTGGTACTTTGACTTC	68	0.85	rIGKV16U47	18	rIGKJ5	2	QQYNEYPPT	CAACAGTATAATGAATACCCACCCACG	1203	0.657018	N	NA	NA
HITS1031398	LIB750006	rIGHV5-35	6	rIGHJ2	7	ARSGYNGDY	GCAAGATCGGGGTATAACGGGGATTAC	54	1	rIGKV1U5	2	rIGKJ2-3	1	LQGTHLPYT	CTGCAAGGTACACATCTTCCGTACACG	3542	1	Y	rIGHV5-35#27#rIGKV1U5#1	1
HITS1031399	LIB750006	rIGHV1-28	0	rIGHJ3	11	ARSDMGKD	GCAAGATCAGATATGGGTAAGGAC	26	1	rIGKV4S12	2	rIGKJ4	0	LQRSSYPFT	CTGCAGAGGAGTAGTTACCCATTCACG	2468	0.69248	N	NA	NA
HITS1031400	LIB750006	rIGHV1-25	0	rIGHJ3	2	ARWWRGNWFAY	GCAAGGTGGTGGAGGGGGAATTGGTTTGCTTAC	24	1	rIGKV3S9	2	rIGKJ5	0	QQSWNDPLT	CAGCAGAGTTGGAATGATCCGCTCACG	2938	0.991897	Y	rIGHV1-25#33#rIGKV3S9#1	1
HITS1031401	LIB750006	rIGHV5U30d	1	rIGHJ3	1	ASVYNNYSWFAY	GCAAGCGTTTATAACAACTACAGTTGGTTTGCTTAC	80	0.650407	rIGKV3S18	0	rIGKJ1	3	QQSRESPPT	CAGCAGAGTAGGGAGTCTCCTCCGACG	1523	0.492402	N	NA	NA
HITS1031402	LIB750006	rIGHV5-54	5	rIGHJ3	2	AKTTEDWFAY	GCAAAAACTACGGAGGATTGGTTTGCTTAC	177	0.972527	rIGKV1S21	3	rIGKJ5	0	GQGTQYPLT	GGCCAAGGTACACAGTATCCGCTCACG	1589	0.989415	Y	rIGHV5-54#30#rIGKV1S21#1	1
HITS1031403	LIB750006	rIGHV3U1d	0	rIGHJ2	2	ARFYYFDY	GCAAGATTCTACTACTTTGATTAC	267	1	rIGKV1U75	4	rIGKJ2-3	1	FQATHDPYT	TTCCAAGCTACACATGATCCGTACACG	2731	0.985921	Y	rIGHV3U1d#24#rIGKV1U75#1	2
HITS1031404	LIB750006	rIGHV8-23	1	rIGHJ1	6	AHTHYYYDGRYYWYFDF	GCTCACACGCATTATTACTATGATGGCCGATACTACTGGTACTTTGACTTC	26	0.722222	rIGKV12S8	2	rIGKJ5	0	QQSYKYPLT	CAACAGAGTTACAAGTATCCGCTCACG	1080	0.557851	N	NA	NA
HITS1031406	LIB750006	rIGHV5-62	6	rIGHJ3	9	ARGGLAY	GCAAGAGGGGGCCTGGCTTAC	50	0.819672	rIGKV12S30	3	rIGKJ2-1	1	LQDSEYPNT	CTACAGGATTCTGAGTATCCGAACACG	1810	0.672363	N	NA	NA
HITS1031407	LIB750006	rIGHV5U30d	0	rIGHJ1	3	ARHVTVVGYWYFDF	GCAAGACATGTTACAGTGGTGGGCTACTGGTACTTTGACTTC	55	1	rIGKV3S10	2	rIGKJ5	0	QQSWNDPLT	CAGCAGAGTTGGAATGATCCGCTCACG	2344	0.982809	Y	rIGHV5U30d#42#rIGKV3S10#4	1
HITS1031408	LIB750006	rIGHV2U9	3	rIGHJ2	2	ARHGTGSGGYYFDY	GCCAGACATGGGACTGGGAGCGGGGGGTACTACTTTGATTAC	87	0.690476	rIGKV12S29	3	rIGKJ2-3	1	QNGLSAPYT	CAAAATGGTTTAAGTGCCCCGTACACG	1382	0.545814	N	NA	NA
HITS1031409	LIB750006	rIGHV2U9	12	rIGHJ2	19	ARHTYNIGTTGFDY	GCCAGACATACCTATAATATAGGTACAACTGGGTTTGATTAC	538	1	rIGKV2S26	6	rIGKJ5	1	MQATHAPLT	ATGCAAGCTACCCATGCTCCGCTCACG	2752	0.981105	Y	rIGHV2U9#42#rIGKV2S26#1	2
HITS1031410	LIB750006	rIGHV5U27d	1	rIGHJ2	16	TRDVYYGPRVPRRYFDY	ACAAGAGATGTATACTACGGCCCGCGCGTACCACGGCGTTACTTTGATTAC	268	1	rIGKV12S24	9	rIGKJ2-3	1	LQHYSAPYT	CTACAGCATTATAGTGCTCCGTACACG	1720	0.843551	Y	rIGHV5U27d#51#rIGKV12S24#1	1
HITS1031414	LIB750006	rIGHV9-4	5	rIGHJ2	4	ARGGSSFDY	GCAAGAGGGGGGAGCTCGTTTGATTAC	410	0.957944	rIGKV4U34	2	rIGKJ4	0	HQWSSTPFT	CACCAGTGGAGTAGTACCCCATTCACG	1376	0.942466	Y	rIGHV9-4#27#rIGKV4U34#1	1
HITS1031415	LIB750006	rIGHV5-34	7	rIGHJ3	3	ARLYTTDWFAY	GCAAGACTGTATACTACGGATTGGTTTGCTTAC	38	1	rIGKV14S18	6	rIGKJ5	0	LQHNEYPLT	CTGCAGCATAATGAGTATCCGCTCACG	3229	0.997221	Y	rIGHV5-34#33#rIGKV14S18#1	1
HITS1031416	LIB750006	rIGHV2-47	4	rIGHJ1	19	ARNWGWYFDF	GCCAGAAACTGGGGCTGGTACTTTGACTTC	210	1	rIGKV17S1	0	rIGKJ2-1	5	QQSDNVPLT	CAGCAAAGTGATAACGTGCCTCTCACG	2303	0.975434	Y	rIGHV2-47#30#rIGKV17S1#1	1
HITS1031417	LIB750006	rIGHV4-2	3	rIGHJ2	4	ARDLGRGVVAFFDY	GCAAGAGATTTGGGTCGCGGAGTGGTGGCCTTTTTTGATTAC	102	1	rIGKV3S10	0	rIGKJ2-1	4	QQSWNDPPT	CAGCAGAGTTGGAATGATCCTCCCACG	2252	0.999113	Y	rIGHV4-2#42#rIGKV3S10#1	1
HITS1031420	LIB750006	rIGHV5U21	9	rIGHJ3	1	TRDKQLLNWFAY	ACAAGAGATAAGCAGCTTCTCAATTGGTTTGCTTAC	49	1	rIGKV3S10	2	rIGKJ2-1	4	QQSWNDPT	CAGCAGAGTTGGAATGATCCCACG	2559	0.963479	Y	rIGHV5U21#36#rIGKV3S10#1	1
HITS1031423	LIB750006	rIGHV2U3	11	rIGHJ2	3	TRDELGVFDY	ACCAGAGATGAACTGGGAGTCTTTGATTAC	65	1	rIGKV3S1	3	rIGKJ1	0	QQSKDYPWT	CAGCAGAGTAAGGATTATCCGTGGACG	2102	0.998575	Y	rIGHV2U3#30#rIGKV3S1#1	1
HITS1031425	LIB750006	rIGHV5U21	12	rIGHJ2	4	TSRDYPNYFDY	ACAAGTCGGGACTACCCCAACTACTTTGATTAC	45	0.401786	rIGKV3S19	1	rIGKJ1	2	QQSRESPRT	CAGCAGAGTAGGGAGTCTCCTCGGACG	931	0.569767	N	NA	NA
HITS1031427	LIB750006	rIGHV8-28	7	rIGHJ3	4	ANLNYGKGGWFAY	GCTAATCTTAACTACGGCAAGGGGGGTTGGTTTGCTTAC	21	1	rIGKV8S4	3	rIGKJ2-3	1	EQYYDTPYT	GAGCAGTATTATGATACTCCGTACACG	1160	0.99742	Y	rIGHV8-28#39#rIGKV8S4#1	1
HITS1031428	LIB750006	rIGHV5-50	4	rIGHJ2	7	ATGDY	GCAACCGGGGATTAC	239	0.862816	rIGKV3S9	1	rIGKJ2-1	3	QQSWNDPHT	CAGCAGAGTTGGAATGATCCTCACACG	1196	0.590909	N	NA	NA
HITS1031429	LIB750006	rIGHV3U1d	1	rIGHJ2	6	AKKAGGDYFDY	GCAAAGAAAGCTGGGGGAGACTACTTTGATTAC	54	1	rIGKV3S18	3	rIGKJ2-3	1	QQSRESPYT	CAGCAGAGTAGGGAGTCTCCGTACACG	1815	0.529772	N	NA	NA
HITS1031433	LIB750006	rIGHV3U1d	0	rIGHJ2	6	ARTNYGSYDS	GCAAGAACTAACTACGGTAGCTACGATTCC	42	0.636364	rIGKV22U26	1	rIGKJ5	0	FQHNSWPLT	TTTCAGCATAATAGTTGGCCGCTCACG	1033	0.563557	N	NA	NA
HITS1031436	LIB750006	rIGHV3U2d	2	rIGHJ4	17	ARTIPYYYVMDA	GCAAGGACCATCCCATATTACTATGTTATGGATGCC	14	1	rIGKV12S8	2	rIGKJ5	0	QQSYKYPLT	CAACAGAGTTACAAGTATCCGCTCACG	1638	0.981426	Y	rIGHV3U2d#36#rIGKV12S8#2	1
HITS1031438	LIB750006	rIGHV2-8	6	rIGHJ3	2	TRDGGAGRNWFAY	ACCAGAGATGGGGGGGCCGGACGGAATTGGTTTGCTTAC	95	0.904762	rIGKV3S18	2	rIGKJ5	0	QQSRESPLT	CAGCAGAGTAGGGAGTCTCCGCTCACG	2669	0.977656	Y	rIGHV2-8#39#rIGKV3S18#1	1
HITS1031439	LIB750006	rIGHV8-17	1	rIGHJ2	5	ARRLDYYSGDY	GCTCGGAGATTGGATTACTACAGTGGTGATTAC	15	1	rIGKV12S36	2	rIGKJ2-3	0	QQYYDYLMYT	CAACAGTATTACGATTATCTCATGTACACG	1507	0.474048	N	NA	NA
HITS1031441	LIB750006	rIGHV5-34	7	rIGHJ2	4	ARSITGSFDY	GCAAGATCGATAACTGGGAGCTTTGATTAC	72	0.571429	rIGKV16U47	20	rIGKJ5	0	QQHNEYPLT	CAACAGCATAATGAATACCCGCTCACG	722	0.477513	N	NA	NA
HITS1031442	LIB750006	rIGHV3U2d	7	rIGHJ2	16	ASLTH	GCGTCGCTGACCCAC	47	1	rIGKV22S6	2	rIGKJ5	3	LQHNSFPGT	TTGCAGCATAATAGTTTTCCCGGCACG	2368	0.89663	Y	rIGHV3U2d#15#rIGKV22S6#1	1
HITS1031443	LIB750006	rIGHV3U1d	1	rIGHJ2	2	ASPLGYNYPYYFDY	GCAAGTCCCTTAGGGTATAACTACCCGTACTACTTTGATTAC	240	1	rIGKV3S10	4	rIGKJ1	1	QQSWNDWT	CAGCAGAGTTGGAATGATTGGACG	1388	0.806508	Y	rIGHV3U1d#42#rIGKV3S10#5	1
HITS1031445	LIB750006	rIGHV5-34	7	rIGHJ2	2	ARHRRSYYFDY	GCAAGACATCGCCGGTCGTACTACTTTGATTAC	28	1	rIGKV12S17	3	rIGKJ2-3	1	LQGYSAPYT	CTACAGGGTTATAGTGCTCCGTACACG	1248	0.964451	Y	rIGHV5-34#33#rIGKV12S17#1	1
HITS1031446	LIB750006	rIGHV1-11	3	rIGHJ1	16	AMEPITIAAISTLYWYFDF	GCTATGGAGCCGATTACTATAGCAGCTATATCTACCCTCTACTGGTACTTTGACTTC	112	0.888889	rIGKV6S10	2	rIGKJ5	0	MQSNSYPLT	ATGCAGTCTAACTCCTATCCGCTCACG	2274	0.932732	Y	rIGHV1-11#57#rIGKV6S10#1	1
HITS1031449	LIB750006	rIGHV5-54	5	rIGHJ2	11	AKGPEGIRD	GCAAAAGGTCCGGAGGGTATACGGGAC	47	1	rIGKV22U25	0	rIGKJ5	0	LQRNSWPLT	TTGCAGCGTAATAGTTGGCCGCTCACG	2644	0.909529	Y	rIGHV5-54#27#rIGKV22U25#1	1
HITS1031451	LIB750006	rIGHV4-2	4	rIGHJ2	8	ASECGY	GCAAGTGAGTGTGGTTAC	112	1	rIGKV1S22	5	rIGKJ1	3	LQSTHFPPT	TTACAAAGTACACATTTTCCTCCGACG	2459	0.952363	Y	rIGHV4-2#18#rIGKV1S22#2	1
HITS1031452	LIB750006	rIGHV1-25	0	rIGHJ3	3	ARSRRVRDWFAY	GCAAGGTCGAGGAGGGTGCGGGATTGGTTTGCTTAC	26	1	rIGKV12S29	3	rIGKJ4	0	QNGLSAPFT	CAAAATGGTTTAAGTGCCCCATTCACG	1086	0.901993	Y	rIGHV1-25#36#rIGKV12S29#1	1
HITS1031453	LIB750006	rIGHV4-2	3	rIGHJ2	10	AREEYRYIYFDY	GCAAGAGAGGAATATAGGTACATCTACTTTGATTAC	82	1	rIGKV22U53	0	rIGKJ2-3	1	YQYNNGYT	TATCAGTATAACAACGGGTACACG	1441	0.811831	Y	rIGHV4-2#36#rIGKV22U53#2	1
HITS1031457	LIB750006	rIGHV3U1d	0	rIGHJ2	6	ARLRWYLLPFDY	GCAAGACTAAGATGGTACTTATTACCCTTTGATTAC	53	0.654321	rIGKV6S10	2	rIGKJ5	0	MQSNSYPLT	ATGCAGTCTAACTCCTATCCGCTCACG	1678	0.691104	N	NA	NA
HITS1031460	LIB750006	rIGHV2-70	3	rIGHJ3	1	ARGADYYSSYILNWFAY	GCCAGAGGAGCGGATTACTATAGCAGCTATATCCTCAATTGGTTTGCTTAC	100	1	rIGKV3S13	2	rIGKJ5	0	QQSRELPLT	CAGCAGAGTAGGGAGCTTCCGCTCACG	2433	0.993873	Y	rIGHV2-70#51#rIGKV3S13#1	1
HITS1031461	LIB750006	rIGHV5-58	0	rIGHJ3	6	AKDALHTMGITH	GCAAAAGACGCCCTTCATACTATGGGTATAACTCAC	67	0.797619	rIGKV12S39	2	rIGKJ5	0	QQHHDYPLT	CAACAGCATCATGATTATCCGCTCACG	1402	0.535523	N	NA	NA
HITS1031463	LIB750006	rIGHV1-11	3	rIGHJ3	10	AMRMWRAGAY	GCTATGAGGATGTGGAGGGCAGGGGCTTAC	38	1	rIGKV15S2	0	rIGKJ2-1	3	YQYNSGPT	TATCAGTATAACAGTGGGCCCACG	2778	0.974053	Y	rIGHV1-11#30#rIGKV15S2#1	1
HITS1031464	LIB750006	rIGHV1-16	3	rIGHJ3	6	TPFAY	ACTCCCTTTGCTTAC	21	0.677419	rIGKV2S23	7	rIGKJ2-3	1	VQGTHAPYT	GTGCAAGGTACCCATGCTCCGTACACG	3115	1	N	NA	NA
HITS1031465	LIB750006	rIGHV3U2d	1	rIGHJ3	2	ARYRRYNSFAY	GCAAGATATCGTAGGTACAACTCGTTTGCTTAC	73	0.784946	rIGKV10S9	2	rIGKJ5	0	QQDASFPLT	CAACAGGATGCTAGTTTTCCGCTCACG	292	0.210223	N	NA	NA
HITS1031466	LIB750006	rIGHV2U5	13	rIGHJ2	6	ARMDY	GCCAGAATGGATTAC	53	1	rIGKV1S21	3	rIGKJ5	0	GQGTQYPLT	GGCCAAGGTACACAGTATCCGCTCACG	792	0.295964	N	NA	NA
HITS1031467	LIB750006	rIGHV6-14	15	rIGHJ3	9	TGDGYPFAY	ACTGGGGATGGTTACCCCTTTGCTTAC	454	1	rIGKV1S21	4	rIGKJ4	2	GQGTQYPFT	GGCCAAGGTACACAGTATCCTTTCACA	770	0.656436	N	NA	NA
HITS1031469	LIB750006	rIGHV2U9	1	rIGHJ1	1	ARHEEYYDGTYYYWYFDF	GCCAGACATGAGGAGTACTATGATGGTACTTATTACTACTGGTACTTTGACTTC	33	1	rIGKV3S10	2	rIGKJ2-1	4	QQSWNDPT	CAGCAGAGTTGGAATGATCCCACG	1407	0.490073	N	NA	NA
HITS1031470	LIB750006	rIGHV5U30d	0	rIGHJ2	2	ARRNTMGIGYFDY	GCAAGACGTAATACTATGGGTATTGGGTACTTTGATTAC	77	0.631148	rIGKV22U25	0	rIGKJ2-2	1	LQRNSWPDT	TTGCAGCGTAATAGTTGGCCGGACACG	1653	0.629474	N	NA	NA
HITS1031472	LIB750006	rIGHV1-36	0	rIGHJ1	21	TRGSILRIAYWYFDF	ACAAGAGGAAGTATACTACGGATCGCCTACTGGTACTTTGACTTC	13	0.325	rIGKV22U53	0	rIGKJ2-3	1	YQYNNGYT	TATCAGTATAACAACGGGTACACG	1578	0.722527	N	NA	NA
HITS1031473	LIB750006	rIGHV9-4	17	rIGHJ1	15	ARNYYNNYLYYWYFDF	GCAAGAAATTACTATAATAACTATCTCTACTACTGGTACTTTGACTTC	155	0.922619	rIGKV3S5	4	rIGKJ5	1	QQSRNEPLT	CAGCAGAGTAGGAATGAGCCGCTCACG	1891	0.676565	N	NA	NA
HITS1031475	LIB750006	rIGHV1-25	0	rIGHJ2	6	ARQGGTTRVFDY	GCAAGGCAGGGGGGAACAACTAGGGTCTTTGATTAC	69	1	rIGKV14S18	6	rIGKJ5	0	LQHNEYPLT	CTGCAGCATAATGAGTATCCGCTCACG	2739	0.983483	Y	rIGHV1-25#36#rIGKV14S18#1	1
HITS1031476	LIB750006	rIGHV5U30d	0	rIGHJ2	7	ARMNNIGTTLYY	GCAAGAATGAATAATATAGGTACAACTCTCTATTAC	67	0.676768	rIGKV3S11	3	rIGKJ1	0	QQSWNDPWT	CAGCAGAGTTGGAATGATCCGTGGACG	1503	0.581206	N	NA	NA
HITS1031477	LIB750006	rIGHV8-23	0	rIGHJ2	1	AHTRKLFITTGSGYFDY	GCTCACACTCGAAAGCTTTTTATTACTACGGGGTCTGGCTACTTTGATTAC	38	0.527778	rIGKV12S31	2	rIGKJ5	0	QQNYDSPLT	CAACAGAATTATGATAGTCCGCTCACG	1024	0.617612	N	NA	NA
HITS1031481	LIB750006	rIGHV1-24	3	rIGHJ3	1	ARSDGTYLNWFAY	GCAAGATCCGATGGTACTTACCTCAATTGGTTTGCTTAC	89	0.908163	rIGKV14S14	10	rIGKJ2-3	3	LQSFQYPYT	CTACAGTCTTTCCAGTATCCGTACACG	2216	0.942578	Y	rIGHV1-24#39#rIGKV14S14#1	4
HITS1031482	LIB750006	rIGHV2U12	0	rIGHJ2	8	TRERDYYGYNPSPY	ACCAGAGAGAGGGACTACTATGGGTATAACCCGTCGCCTTAC	35	1	rIGKV15S2	2	rIGKJ2-1	1	YQYNSGNT	TATCAGTATAACAGTGGGAACACG	1173	0.951338	Y	rIGHV2U12#42#rIGKV15S2#1	1
HITS1031483	LIB750006	rIGHV2-70	4	rIGHJ2	10	ARGLSY	GCCAGGGGATTATCCTAC	51	0.614458	rIGKV2S23	6	rIGKJ1	0	VQGTHAPWT	GTGCAAGGTACCCATGCTCCGTGGACG	2482	0.772246	N	NA	NA
HITS1031484	LIB750006	rIGHV3U1d	0	rIGHJ2	5	ARWRVTTPFDY	GCAAGATGGAGGGTAACAACCCCCTTTGATTAC	68	0.295652	rIGKV2S23	6	rIGKJ1	0	VQGTHAPWT	GTGCAAGGTACCCATGCTCCGTGGACG	3151	1	N	NA	NA
HITS1031485	LIB750006	rIGHV2-65	2	rIGHJ4	24	ARQGYDGVMDA	GCCAGACAAGGCTATGACGGGGTTATGGATGCC	65	0.625	rIGKV12S36	3	rIGKJ2-1	1	QQYYDYPNT	CAACAGTATTACGATTATCCGAACACG	1729	0.752393	N	NA	NA
HITS1031486	LIB750006	rIGHV5-34	7	rIGHJ1	8	AREYTTPSWYFDF	GCAAGAGAGTATACTACCCCCTCGTGGTACTTTGACTTC	32	0.355556	rIGKV3S18	3	rIGKJ4	0	QQSRESPFT	CAGCAGAGTAGGGAGTCTCCATTCACG	1575	0.497788	N	NA	NA
HITS1031489	LIB750006	rIGHV8S18	2	rIGHJ3	0	ARSLMYTTDYYPYNWFAY	GCTCGGAGCCTTATGTATACTACGGATTATTACCCGTACAATTGGTTTGCTTAC	58	1	rIGKV6S10	0	rIGKJ2-1	4	MQSNSYPPT	ATGCAGTCTAACTCCTATCCTCCCACG	1623	0.998155	Y	rIGHV8S18#54#rIGKV6S10#2	1
HITS1031493	LIB750006	rIGHV3U1d	1	rIGHJ2	7	ARSGYGPLFDY	GCAAGGTCTGGGTATGGCCCCCTCTTTGATTAC	22	0.468085	rIGKV15S2	9	rIGKJ1	2	YQYNSGPT	TATCAGTATAACAGTGGGCCGACG	1002	0.683492	N	NA	NA
HITS1031495	LIB750006	rIGHV5-62	7	rIGHJ2	9	ARDYGGSY	GCAAGAGACTACGGAGGGTCTTAC	48	1	rIGKV14S9	4	rIGKJ5	0	LQYDEYPLT	CTACAGTATGATGAGTATCCGCTCACG	2702	0.983261	Y	rIGHV5-62#24#rIGKV14S9#1	1
HITS1031496	LIB750006	rIGHV11-4	7	rIGHJ3	1	TLTTPNWFAY	ACTTTAACAACCCCCAATTGGTTTGCTTAC	49	1	rIGKV3S11	1	rIGKJ1	2	QQSWNDPRT	CAGCAGAGTTGGAATGATCCTCGGACG	1315	0.484525	N	NA	NA
HITS1031498	LIB750006	rIGHV6-8	9	rIGHJ2	5	TYYFDY	ACTTACTACTTTGATTAC	48	1	rIGKV14S1	3	rIGKJ1	0	LQYKQYPWT	CTACAGTATAAACAGTATCCGTGGACG	1755	0.522321	N	NA	NA
HITS1031500	LIB750006	rIGHV1-24	1	rIGHJ2	5	ASQTMMVLPFDY	GCAAGTCAGACTATGATGGTACTCCCCTTTGATTAC	25	1	rIGKV14S15	2	rIGKJ5	0	LQSIQYPLT	CTACAGTCTATACAGTATCCGCTCACG	3064	0.994482	Y	rIGHV1-24#36#rIGKV14S15#2	1
HITS1031502	LIB750006	rIGHV5-34	10	rIGHJ3	3	AASNYGGVNWFAY	GCAGCGTCTAACTACGGAGGGGTCAATTGGTTTGCTTAC	66	0.616822	rIGKV8U29	2	rIGKJ5	0	EQYYSYPLT	GAGCAGTACTACAGCTATCCGCTCACG	1133	0.625967	N	NA	NA
HITS1031503	LIB750006	rIGHV1-6	3	rIGHJ2	24	TTLWV	ACCACCTTATGGGTC	35	0.833333	rIGKV1S21	4	rIGKJ2-3	1	GQGTQYPYT	GGCCAAGGTACACAGTATCCGTACACG	1630	0.528877	N	NA	NA
HITS1031504	LIB750006	rIGHV8-20	1	rIGHJ2	9	ARMRGAPDY	GCTCGGATGAGGGGAGCTCCGGATTAC	32	0.561404	rIGKV5S10	1	rIGKJ5	1	QQSYSSLLT	CAACAGAGTTACAGCAGCCTACTCACG	1527	0.585955	N	NA	NA
HITS1031505	LIB750006	rIGHV5-58	8	rIGHJ4	4	AKDGDYGSLYVMDA	GCAAAAGATGGCGACTACGGTAGCCTCTATGTTATGGATGCC	83	1	rIGKV15U51	12	rIGKJ1	0	YQYNSGWT	TATCAGTATAACAGTGGGTGGACG	1538	0.974651	Y	rIGHV5-58#42#rIGKV15U51#1	1
HITS1031509	LIB750006	rIGHV5U30d	0	rIGHJ2	23	ARLFYYSGGYFDY	GCAAGACTGTTCTACTACAGTGGAGGCTACTTTGATTAC	54	1	rIGKV1S21	4	rIGKJ1	0	GQGTQYPWT	GGCCAAGGTACACAGTATCCGTGGACG	1536	0.933171	Y	rIGHV5U30d#39#rIGKV1S21#3	1
HITS1031510	LIB750006	rIGHV2U18d	4	rIGHJ2	4	ARDDGYFDF	GCCAGAGATGATGGTTATTTTGATTTC	221	1	rIGKV10S6	3	rIGKJ1	0	LQGYSLWT	CTGCAAGGATATAGTTTGTGGACG	3126	0.97657	Y	rIGHV2U18d#27#rIGKV10S6#1	1
HITS1031511	LIB750006	rIGHV5U29d	1	rIGHJ3	3	ARPLERYNSGYGDWFAY	GCAAGACCCCTCGAAAGATATAATTCGGGGTACGGGGATTGGTTTGCTTAC	132	0.885906	rIGKV3S9	3	rIGKJ2-1	1	QQSWNDPNT	CAGCAGAGTTGGAATGATCCGAACACG	1336	0.660732	N	NA	NA
HITS1031514	LIB750006	rIGHV5U30d	1	rIGHJ1	8	ARGDSSSYYWYFDF	GCAAGGGGGGATAGCAGCTCCTACTACTGGTACTTTGACTTC	24	0.4	rIGKV12S32	2	rIGKJ5	0	QQYNNYPLT	CAACAATATAACAATTATCCGCTCACG	771	0.442341	N	NA	NA
HITS1031515	LIB750006	rIGHV3U1d	6	rIGHJ2	2	TRYYYDGYYPHYFDY	ACAAGATATTACTATGATGGTTATTATCCCCACTACTTTGATTAC	151	1	rIGKV10S5	6	rIGKJ2-1	4	QQYDSSPT	CAACAGTATGATAGTTCTCCCACG	1792	0.870325	Y	rIGHV3U1d#45#rIGKV10S5#1	1
HITS1031517	LIB750006	rIGHV5-62	5	rIGHJ3	20	ARRGLAY	GCAAGAAGGGGACTTGCTTAC	30	0.340909	rIGKV2S26	3	rIGKJ2-3	1	MQATHAPYT	ATGCAAGCTACCCATGCTCCGTACACG	1653	0.65778	N	NA	NA
HITS1031518	LIB750006	rIGHV5-54	11	rIGHJ2	7	ANWELDY	GCAAATTGGGAGCTCGATTAC	68	1	rIGKV1S1	4	rIGKJ2-3	1	WQGTHFPYT	TGGCAAGGTACACATTTTCCGTACACG	1931	0.984702	Y	rIGHV5-54#21#rIGKV1S1#1	2
HITS1031520	LIB750006	rIGHV11-9	1	rIGHJ2	3	ARPTFDY	GCTAGACCTACCTTTGATTAC	43	0.895833	rIGKV1S1	2	rIGKJ2-3	1	WQGTHFPYT	TGGCAAGGTACACATTTTCCGTACACG	1461	0.581608	N	NA	NA
HITS1031522	LIB750006	rIGHV1-35	2	rIGHJ2	6	ARDVYYGYWGFDY	GCAAGAGATGTATACTACGGATATTGGGGATTTGATTAC	50	1	rIGKV6S10	2	rIGKJ5	0	MQSNSYPLT	ATGCAGTCTAACTCCTATCCGCTCACG	2134	0.911187	Y	rIGHV1-35#39#rIGKV6S10#1	1
HITS1031523	LIB750006	rIGHV1-6	2	rIGHJ2	24	TTGATGDY	ACCACAGGGGCTACAGGGGATTAC	18	0.473684	rIGKV3S13	3	rIGKJ2-3	1	QQSRELPYT	CAGCAGAGTAGGGAGCTTCCGTACACG	1079	0.713153	N	NA	NA
HITS1031524	LIB750006	rIGHV5-31	10	rIGHJ2	1	TRQADYFDY	ACAAGACAGGCCGACTACTTTGATTAC	45	0.505618	rIGKV17S1	1	rIGKJ5	1	QQSDNVPLT	CAGCAAAGTGATAACGTGCCCCTCACG	2469	0.78756	N	NA	NA
HITS1031525	LIB750006	rIGHV5-62	14	rIGHJ3	3	AREGYGGYWFAY	GCAAGAGAGGGCTACGGAGGGTATTGGTTTGCTTAC	89	0.449495	rIGKV12S39	5	rIGKJ5	0	QQHHDYPLT	CAACAGCATCATGATTATCCGCTCACG	1084	0.723149	N	NA	NA
HITS1031526	LIB750006	rIGHV4-2	3	rIGHJ3	2	ARGTYYDGYYHVPNWFAY	GCAAGAGGGACGTACTATGATGGTTATTATCACGTTCCTAATTGGTTTGCTTAC	32	1	rIGKV1U75	4	rIGKJ2-1	1	FQATHDPNT	TTCCAAGCTACACATGATCCGAACACG	1940	1	Y	rIGHV4-2#54#rIGKV1U75#1	1
HITS1031529	LIB750006	rIGHV5U30d	0	rIGHJ2	4	ARSGWFDY	GCAAGATCGGGCTGGTTTGATTAC	26	1	rIGKV3S1	1	rIGKJ1	2	QQSKDYPRT	CAGCAGAGTAAGGATTATCCTCGGACG	2127	0.961139	Y	rIGHV5U30d#24#rIGKV3S1#1	1
HITS1031533	LIB750006	rIGHV1-47	0	rIGHJ2	9	ARSGTTVAVDY	GCAAGATCCGGAACTACGGTAGCCGTTGATTAC	39	1	rIGKV22U26	1	rIGKJ2-2	1	FQHNSWPDT	TTTCAGCATAATAGTTGGCCGGACACG	1912	0.913521	Y	rIGHV1-47#33#rIGKV22U26#1	1
HITS1031534	LIB750006	rIGHV1-65	0	rIGHJ2	9	ARLDNNFDY	GCAAGATTGGATAACAACTTTGATTAC	113	1	rIGKV12S38	2	rIGKJ5	0	LQGSKFPLT	CTACAGGGTTCCAAGTTTCCGCTCACG	1518	0.595995	N	NA	NA
HITS1031535	LIB750006	rIGHV8-17	3	rIGHJ2	2	ARTYYYSEWYYFDY	GCTCGGACTTATTACTACAGCGAATGGTACTACTTTGATTAC	6	1	rIGKV22U26	0	rIGKJ2-2	2	FQHNSWPT	TTTCAGCATAATAGTTGGCCCACG	1500	0.766871	N	NA	NA
HITS1031536	LIB750006	rIGHV5U27d	5	rIGHJ2	6	TTYNSGFDY	ACAACATATAATTCGGGGTTTGATTAC	315	0.957447	rIGKV1S21	7	rIGKJ1	0	GQGTQYPWT	GGCCAAGGTACACAGTATCCGTGGACG	1093	0.985573	Y	rIGHV5U27d#27#rIGKV1S21#1	1
HITS1031537	LIB750006	rIGHV3-4	4	rIGHJ2	2	ARLGSYYFDY	GCAAGATTAGGCTCCTACTACTTTGATTAC	36	0.0743802	rIGKV22S6	3	rIGKJ1	0	LQHNSFPWT	TTGCAGCATAATAGTTTTCCGTGGACG	2381	0.984291	N	NA	NA
HITS1031538	LIB750006	rIGHV5-62	6	rIGHJ2	14	ARGRYYGPNY	GCAAGAGGGCGCTACTATGGCCCAAATTAC	31	0.659574	rIGKV12U81	2	rIGKJ1	0	QQAHSNPTWT	CAACAGGCTCATAGTAATCCCACGTGGACG	1794	0.730754	N	NA	NA
HITS1031539	LIB750006	rIGHV2U17d	8	rIGHJ2	28	TRTGFDY	ACCAGAACTGGGTTTGATTAC	341	1	rIGKVxU54	3	rIGKJ5	0	LQHYSAPLT	CTACAGCATTACAGTGCTCCGCTCACG	1939	1	Y	rIGHV2U17d#21#rIGKVxU54#1	1
HITS1031547	LIB750006	rIGHV5-58	5	rIGHJ3	9	AGGTLAY	GCCGGGGGAACCCTTGCTTAC	100	0.689655	rIGKV12S34	4	rIGKJ4	0	QQYYNYPFT	CAACAGTATTACAATTATCCATTCACG	780	0.485679	N	NA	NA
HITS1031551	LIB750006	rIGHV1-24	1	rIGHJ2	3	ATETFDY	GCAACAGAGACCTTTGATTAC	27	0.139896	rIGKV12S36	4	rIGKJ2-2	2	QQYYDYDT	CAACAGTATTACGATTATGACACG	1089	0.556464	N	NA	NA
HITS1031552	LIB750006	rIGHV1-38	1	rIGHJ3	2	TRGDIYYYSSYIEDWFAY	ACAAGAGGGGATATTTATTACTATAGCAGCTATATCGAGGATTGGTTTGCTTAC	23	1	rIGKV3S11	3	rIGKJ2-3	1	QQSWNDPYT	CAGCAGAGTTGGAATGATCCGTACACG	1845	0.788125	N	NA	NA
HITS1031553	LIB750006	rIGHV5-34	11	rIGHJ2	2	ARHPNNFDY	GCAAGACATCCTAACAACTTTGATTAC	50	0.666667	rIGKV14S13	2	rIGKJ5	0	LQSKESPLT	CTACAGTCTAAAGAGTCCCCGCTCACG	912	0.509782	N	NA	NA
HITS1031556	LIB750006	rIGHV5U30d	0	rIGHJ2	2	ARPRYSSYTSYYFDY	GCAAGACCTCGATATAGCAGCTATACCTCGTACTACTTTGATTAC	31	1	rIGKV3S10	3	rIGKJ2-1	1	QQSWNDPNT	CAGCAGAGTTGGAATGATCCGAACACG	1586	0.970624	Y	rIGHV5U30d#45#rIGKV3S10#3	1
HITS1031557	LIB750006	rIGHV11-4	6	rIGHJ3	0	TLDTYDNWFAY	ACTCTAGATACCTACGACAATTGGTTTGCTTAC	33	0.733333	rIGKV6S10	3	rIGKJ2-1	1	MQSNSYPNT	ATGCAGTCTAACTCCTATCCGAACACG	2054	0.808661	N	NA	NA
HITS1031560	LIB750006	rIGHV8S18	3	rIGHJ4	3	ARSYYYDGTYVMDA	GCTCGGAGCTATTACTATGATGGTACTTATGTTATGGATGCC	60	1	rIGKV22U53	0	rIGKJ2-3	1	YQYNNGYT	TATCAGTATAACAACGGGTACACG	1748	0.995444	Y	rIGHV8S18#42#rIGKV22U53#1	1
HITS1031562	LIB750006	rIGHV1-35	2	rIGHJ3	8	GRDGGALLAY	GGAAGAGACGGAGGGGCCCTGCTTGCTTAC	63	1	rIGKV22S7	2	rIGKJ2-1	1	LQHSSRPNT	TTGCAGCATAGTAGTAGGCCGAACACG	2399	0.949347	Y	rIGHV1-35#30#rIGKV22S7#1	1
HITS1031563	LIB750006	rIGHV11-4	8	rIGHJ3	4	TRVGLPGYNAYGFAY	ACTAGAGTCGGACTACCCGGGTATAACGCCTATGGGTTTGCTTAC	167	0.943503	rIGKV12S30	3	rIGKJ5	0	LQDSEYPLT	CTACAGGATTCTGAGTATCCGCTCACG	2227	0.98846	Y	rIGHV11-4#45#rIGKV12S30#2	1
HITS1031565	LIB750006	rIGHV5-31	10	rIGHJ3	2	TRGEYYGYNXPNWFAY	ACAAGAGGGGAATACTATGGGTATAACTAGCCGAATTGGTTTGCTTAC	240	0.888889	rIGKV3S11	4	rIGKJ1	1	QQSWNDWT	CAGCAGAGTTGGAATGATTGGACG	1997	0.977006	N	NA	NA
HITS1031566	LIB750006	rIGHV5-34	8	rIGHJ3	6	ARGTPFAY	GCAAGGGGGACCCCGTTTGCTTAC	55	0.916667	rIGKV22U26	1	rIGKJ5	0	FQHNSWPLT	TTTCAGCATAATAGTTGGCCGCTCACG	2551	0.987994	Y	rIGHV5-34#24#rIGKV22U26#2	1
HITS1031567	LIB750006	rIGHV1-38	18	rIGHJ2	18	ARADWELGYFDY	GCAAGAGCGGACTGGGAGCTCGGGTACTTTGATTAC	51	1	rIGKV12U30	3	rIGKJ2-3	1	QQYNNYPYT	CAACAGTATAACAATTATCCGTACACG	2079	0.80832	Y	rIGHV1-38#36#rIGKV12U30#3	1
HITS1031570	LIB750006	rIGHV1-31	0	rIGHJ2	4	ARMHYGYPDY	GCAAGGATGCACTATGGGTACCCTGATTAC	31	0.704545	rIGKV22U53	0	rIGKJ2-3	1	YQYNNGYT	TATCAGTATAACAACGGGTACACG	1981	0.804304	N	NA	NA
HITS1031571	LIB750006	rIGHV5U27d	0	rIGHJ3	5	TREYYYSSPRVWWFAY	ACAAGAGAGTATTACTATAGCAGCCCCCGGGTTTGGTGGTTTGCTTAC	53	0.546392	rIGKV3S5	2	rIGKJ1	3	QQSRNDPT	CAGCAGAGTAGGAATGATCCGACG	1350	0.588235	N	NA	NA
HITS1031573	LIB750006	rIGHV4-2	4	rIGHJ3	5	ARRNIGTTRGFAY	GCAAGAAGGAATATAGGTACAACTAGGGGTTTTGCTTAC	41	0.891304	rIGKV1S30	4	rIGKJ2-1	1	YQGTHYPNT	TACCAAGGTACACATTATCCGAACACG	3406	0.993003	Y	rIGHV4-2#39#rIGKV1S30#1	1
HITS1031574	LIB750006	rIGHV1-24	2	rIGHJ2	3	AREIDGYYQAYFDY	GCACGCGAGATTGATGGTTATTATCAGGCGTACTTTGATTAC	42	0.538462	rIGKV12S32	0	rIGKJ5	0	QQYNNYPPLT	CAACAATATAACAATTATCCTCCGCTCACG	772	0.511258	N	NA	NA
HITS1031576	LIB750006	rIGHV5U21	9	rIGHJ2	14	TRDLYTTDYYY	ACAAGAGATTTGTATACTACGGATTATTACTAC	37	0.880952	rIGKV6S11	2	rIGKJ5	0	LQYNYNPLT	CTACAGTATAACTACAATCCGCTCACG	2784	0.820029	Y	rIGHV5U21#33#rIGKV6S11#1	1
HITS1031577	LIB750006	rIGHV5U30d	0	rIGHJ2	1	ARPVYYSRGDYFDY	GCAAGACCCGTTTACTACAGCCGAGGGGACTACTTTGATTAC	40	1	rIGKV16U47	9	rIGKJ5	0	QQYYEKPLT	CAACAGTATTATGAAAAACCGCTCACG	1096	0.952215	Y	rIGHV5U30d#42#rIGKV16U47#3	1
HITS1031578	LIB750006	rIGHV10-10	1	rIGHJ3	5	TVGSDYGYPFAY	ACAGTCGGGAGTGACTATGGGTATCCGTTTGCTTAC	86	0.540881	rIGKV12S30	3	rIGKJ4	0	LQDSEYPFT	CTACAGGATTCTGAGTATCCATTCACG	1584	0.812724	N	NA	NA
HITS1031579	LIB750006	rIGHV3U2d	3	rIGHJ2	5	ARGDILFDY	GCAAGAGGGGATATCCTGTTTGATTAC	40	1	rIGKV12U30	3	rIGKJ1	0	QQYNNYPWT	CAACAGTATAACAATTATCCGTGGACG	1402	0.782366	N	NA	NA
HITS1031580	LIB750006	rIGHV3U1d	0	rIGHJ2	10	ARYIRY	GCAAGATATATCAGGTAC	81	1	rIGKV2S26	3	rIGKJ2-3	1	MQATHAPYT	ATGCAAGCTACCCATGCTCCGTACACG	1993	0.598858	N	NA	NA
HITS1031581	LIB750006	rIGHV1-29	3	rIGHJ3	2	AGYRGPHWFAY	GCGGGCTACCGGGGGCCCCATTGGTTTGCTTAC	32	1	rIGKV3S11	4	rIGKJ2-3	0	QQSWNDLYT	CAGCAGAGTTGGAATGATCTGTACACG	1300	0.73157	N	NA	NA
HITS1031582	LIB750006	rIGHV3U1d	5	rIGHJ2	2	ARYFNYGSYFDY	GCAAGATATTTTAACTACGGTAGCTACTTTGATTAC	347	0.754348	rIGKV12S24	7	rIGKJ1	0	LQHYSAPWT	CTACAACATTATAGTGCTCCGTGGACG	794	0.387128	N	NA	NA
HITS1031583	LIB750006	rIGHV3U1d	0	rIGHJ2	7	ARRSGSPDY	GCAAGACGGTCTGGGAGCCCCGATTAC	51	1	rIGKV1S22	8	rIGKJ4	0	LQSTHFPFT	TTACAAAGTACACATTTTCCATTCACG	1414	0.577614	N	NA	NA
HITS1031584	LIB750006	rIGHV3U2d	6	rIGHJ2	6	SRYNSGFDY	TCAAGATATAATTCGGGGTTTGATTAC	121	1	rIGKV6S7	4	rIGKJ5	1	LQYKSYPLT	CTGCAGTATAAGTCCTATCCGCTCACG	1599	0.703785	N	NA	NA
HITS1031585	LIB750006	rIGHV3U1d	0	rIGHJ2	4	AREDGYNYYFDY	GCAAGAGAAGATGGGTATAACTACTACTTTGATTAC	17	0.326923	rIGKV2U17	0	rIGKJ1	2	QQFLEYPRT	CAGCAATTTCTAGAGTATCCTCGGACG	1149	0.478351	N	NA	NA
HITS1031587	LIB750006	rIGHV2U9	3	rIGHJ4	0	AREGYKDDYYYVMDA	GCCAGAGAGGGGTACAAGGATGATTATTACTATGTTATGGATGCC	61	0.504132	rIGKV2S16	4	rIGKJ4	0	QQVREYPFT	CAGCAAGTTCGAGAGTATCCATTCACG	721	0.491479	N	NA	NA
HITS1031588	LIB750006	rIGHV2-63	1	rIGHJ2	14	TRDLTY	ACCAGAGATCTCACCTAC	59	1	rIGKV2U17	1	rIGKJ5	0	QQFLEYPLT	CAGCAATTTCTAGAGTATCCGCTCACG	1645	1	Y	rIGHV2-63#18#rIGKV2U17#2	1
HITS1031589	LIB750006	rIGHV8-20	1	rIGHJ2	7	ARIRGELDY	GCTCGGATAAGGGGAGAGCTCGATTAC	111	0.932773	rIGKV1S1	2	rIGKJ5	0	WQGTHFPLT	TGGCAAGGTACACATTTTCCGCTCACG	1393	0.458676	N	NA	NA
HITS1031592	LIB750006	rIGHV3U1d	0	rIGHJ2	11	AREAGAGD	GCAAGAGAAGCGGGAGCTGGCGAC	13	0.371429	rIGKV6S11	3	rIGKJ1	0	LQYNYNPWT	CTACAGTATAACTACAATCCGTGGACG	1226	0.382527	N	NA	NA
HITS1031593	LIB750006	rIGHV8-31	4	rIGHJ3	3	AHNYYDGYYHWFAY	GCTCACAATTACTATGATGGTTATTATCACTGGTTTGCTTAC	81	1	rIGKV2U3	1	rIGKJ1	3	MQATHAPLT	ATGCAAGCTACCCATGCTCCTCTGACG	1822	0.718171	N	NA	NA
HITS1031594	LIB750006	rIGHV1-65	0	rIGHJ4	4	ARGAISYVMDA	GCAAGAGGAGCTATCTCATATGTTATGGATGCC	29	1	rIGKV4S21	2	rIGKJ5	1	QQGSSNPLT	CAGCAGGGGAGTAGTAACCCACTCACG	1011	0.40799	N	NA	NA
HITS1031595	LIB750006	rIGHV5U30d	0	rIGHJ2	10	ARTRRVSPPFDY	GCAAGAACACGGAGGGTATCCCCTCCCTTTGATTAC	28	0.848485	rIGKV12U30	1	rIGKJ1	2	QQYNNYPRT	CAACAGTATAACAATTATCCTCGGACG	1514	0.73998	N	NA	NA
HITS1031596	LIB750006	rIGHV5-31	10	rIGHJ1	16	TRDYYDGYYYWYFDF	ACAAGAGACTACTATGATGGTTATTACTACTGGTACTTTGACTTC	87	1	rIGKV3S11	3	rIGKJ5	0	QQSWNDPLT	CAGCAGAGTTGGAATGATCCGCTCACG	1458	0.647712	N	NA	NA
HITS1031599	LIB750006	rIGHV5U30d	2	rIGHJ2	6	ATVYGSYEY	GCAACTGTGTACGGTAGCTACGAGTAC	32	1	rIGKV2S26	3	rIGKJ2-1	1	MQATHAPNT	ATGCAAGCTACCCATGCTCCGAACACG	3133	0.980288	Y	rIGHV5U30d#27#rIGKV2S26#2	1
HITS1031600	LIB750006	rIGHV5-34	8	rIGHJ2	2	ARGRRVSYYFDY	GCAAGGGGACGGAGGGTATCCTACTACTTTGATTAC	18	0.5625	rIGKV14S13	1	rIGKJ5	1	LQSKESPLT	CTACAGTCTAAAGAGTCCCCTCTCACG	1447	0.433104	N	NA	NA
HITS1031603	LIB750006	rIGHV5S13	5	rIGHJ2	6	ARRTTTTFFDY	GCAAGACGGACAACAACTACGTTCTTTGATTAC	104	1	rIGKV22U26	1	rIGKJ5	0	FQHNSWPLT	TTTCAGCATAATAGTTGGCCGCTCACG	2420	0.986949	Y	rIGHV5S13#33#rIGKV22U26#2	1
HITS1031604	LIB750006	rIGHV2-65	2	rIGHJ4	4	ARAGYYDGYYPDVMDA	GCCAGAGCGGGTTACTATGATGGTTATTATCCCGATGTTATGGATGCC	34	0.85	rIGKV16S1	3	rIGKJ1	0	QQHNEYPWT	CAACAGCATAATGAATACCCGTGGACG	1252	0.663487	N	NA	NA
HITS1031606	LIB750006	rIGHV3-4	15	rIGHJ4	8	ARLVYYSGVMDA	GCAAGATTGGTCTACTACAGTGGTGTTATGGATGCC	77	0.927711	rIGKV3S6	5	rIGKJ2-3	2	QQSNELPYT	CAGCAGAGTAATGAACTTCCGTACACG	841	0.94921	Y	rIGHV3-4#36#rIGKV3S6#1	2
HITS1031607	LIB750006	rIGHV1-25	6	rIGHJ2	2	ARHNNYFDY	GCAAGGCATAACAACTACTTTGATTAC	40	1	rIGKV6S5	9	rIGKJ1	3	QRIYNSPT	CAACGTATTTACAATTCTCCGACG	3185	0.999059	Y	rIGHV1-25#27#rIGKV6S5#1	2
HITS1031608	LIB750006	rIGHV1-31	0	rIGHJ2	16	ARGYYDGTYYLFDY	GCAAGGGGCTACTATGATGGTACTTATTACCTCTTTGATTAC	14	0.368421	rIGKV12S36	2	rIGKJ5	0	QQYYDYPLT	CAACAGTATTACGATTATCCGCTCACG	647	0.350488	N	NA	NA
HITS1031609	LIB750006	rIGHV1-11	3	rIGHJ3	5	AMMVLITRGFAY	GCTATGATGGTACTTATTACTAGAGGGTTTGCTTAC	11	1	rIGKV14S15	3	rIGKJ2-3	1	LQSIQYPYT	CTACAGTCTATACAGTATCCGTACACG	1705	0.567577	N	NA	NA
HITS1031610	LIB750006	rIGHV5-58	0	rIGHJ2	11	AKDRGGN	GCAAAAGATCGAGGGGGGAAC	30	0.909091	rIGKV2S25	3	rIGKJ1	0	VQSTHAPWT	GTGCAAAGTACCCATGCTCCGTGGACG	1250	0.448833	N	NA	NA
HITS1031611	LIB750006	rIGHV5-54	6	rIGHJ2	12	AKAMGITH	GCAAAGGCTATGGGTATAACCCAC	95	0.688406	rIGKV14S15	2	rIGKJ5	0	LQSIQYPLT	CTACAGTCTATACAGTATCCGCTCACG	1007	0.454628	N	NA	NA
HITS1031612	LIB750006	rIGHV5-46	4	rIGHJ2	3	TTGLYFDY	ACAACAGGGCTCTACTTTGATTAC	49	0.628205	rIGKV4S12	0	rIGKJ2-1	4	LQRSSYPPT	CTGCAGAGGAGTAGTTACCCACCCACG	981	0.64881	N	NA	NA
HITS1031613	LIB750006	rIGHV11-9	2	rIGHJ2	8	ARGSY	GCTAGAGGGAGTTAC	68	0.576271	rIGKV12U78	2	rIGKJ5	0	LQSYSTPLT	CTACAGAGTTACAGTACTCCGCTCACG	1537	0.982737	N	NA	NA
HITS1031615	LIB750006	rIGHV5U29d	0	rIGHJ4	2	ARWVPQDYVMDA	GCAAGATGGGTGCCCCAGGACTATGTTATGGATGCC	17	0.708333	rIGKV12S11	2	rIGKJ5	0	QQGYKYPLT	CAACAGGGTTACAAGTATCCGCTCACG	1484	0.666667	N	NA	NA
HITS1031616	LIB750006	rIGHV1-28	0	rIGHJ2	2	AREGGTTDYYYYFDY	GCAAGAGAGGGGGGTACTACGGATTATTACTACTACTTTGATTAC	56	0.767123	rIGKV14S8	7	rIGKJ5	0	HQYYEYPLT	CATCAATATTATGAGTATCCGCTCACG	2085	0.838023	N	NA	NA
HITS1031618	LIB750006	rIGHV5-34	7	rIGHJ2	2	ARRPRYGSYGYFDY	GCAAGACGCCCCCGATACGGTAGCTACGGCTACTTTGATTAC	28	1	rIGKV4S4	3	rIGKJ2-2	1	QQWSSNPDT	CAGCAGTGGAGTAGTAACCCGGACACG	58	0.0483333	N	NA	NA
HITS1031619	LIB750006	rIGHV5-34	7	rIGHJ2	8	ARHGLA	GCAAGACACGGACTAGCC	66	0.559322	rIGKV2S23	6	rIGKJ5	0	VQGTHAPLT	GTGCAAGGTACCCATGCTCCGCTCACG	1234	0.912047	N	NA	NA
HITS1031620	LIB750006	rIGHV5U31d	0	rIGHJ2	2	ARHQDYYDGTYSFDY	GCAAGACATCAGGATTACTATGATGGTACTTACTCCTTTGATTAC	615	1	rIGKV2U3	0	rIGKJ2-3	2	MQATHAPLT	ATGCAAGCTACCCATGCTCCTCTAACG	1221	0.758385	N	NA	NA
HITS1031621	LIB750006	rIGHV6-5	0	rIGHJ3	7	TRDFLAY	ACAAGGGACTTCCTTGCTTAC	74	1	rIGKV14S14	8	rIGKJ2-3	1	LQSIQYT	CTACAGTCTATCCAGTACACG	1892	0.754687	N	NA	NA
HITS1031623	LIB750006	rIGHV2-8	6	rIGHJ2	7	TRDRPGLTGFDY	ACCAGAGACCGGCCGGGTCTAACTGGGTTTGATTAC	72	1	rIGKV22U26	0	rIGKJ2-2	2	FQHNSWPT	TTTCAGCATAATAGTTGGCCCACG	1028	0.999028	Y	rIGHV2-8#36#rIGKV22U26#1	1
HITS1031625	LIB750006	rIGHV1-47	0	rIGHJ2	5	ARIGTTPFDY	GCAAGAATAGGTACAACCCCCTTTGATTAC	19	1	rIGKV6S11	3	rIGKJ2-3	1	LQYNYNPYT	CTACAGTATAACTACAATCCGTACACG	2339	0.842883	Y	rIGHV1-47#30#rIGKV6S11#1	1
HITS1031626	LIB750006	rIGHV3U2d	1	rIGHJ2	9	ARFRRVGDY	GCAAGATTCCGCCGCGTGGGAGATTAC	53	0.854839	rIGKV1S21	4	rIGKJ2-3	1	GQGTQYPYT	GGCCAAGGTACACAGTATCCGTACACG	1525	0.929311	Y	rIGHV3U2d#27#rIGKV1S21#1	1
HITS1031627	LIB750006	rIGHV10-10	0	rIGHJ2	29	TVEGY	ACAGTGGAAGGTTAC	45	0.436893	rIGKV17S1	1	rIGKJ5	0	QQSDNVPLT	CAGCAAAGTGATAACGTGCCGCTCACG	1260	0.504202	N	NA	NA
HITS1031628	LIB750006	rIGHV5-34	12	rIGHJ1	21	ARQITTLRVWYFDF	GCAAGACAGATTACTACACTGAGGGTCTGGTACTTTGACTTC	131	1	rIGKV3S1	3	rIGKJ5	2	QQSKDYPT	CAGCAGAGTAAGGATTATCCTACG	1899	0.998423	Y	rIGHV5-34#42#rIGKV3S1#1	1
HITS1031630	LIB750006	rIGHV3U1d	0	rIGHJ2	1	ARYRALRCYFDY	GCAAGATATAGGGCTCTAAGGTGCTACTTTGATTAC	64	1	rIGKV2S23	6	rIGKJ1	0	VQGTHAPWT	GTGCAAGGTACCCATGCTCCGTGGACG	2354	0.806441	Y	rIGHV3U1d#36#rIGKV2S23#1	1
HITS1031631	LIB750006	rIGHV5U30d	0	rIGHJ4	12	ARHQASYYYSSYTPMDA	GCAAGACATCAAGCCTCTTATTACTATAGCAGCTATACGCCTATGGATGCC	37	1	rIGKV12S31	3	rIGKJ1	0	QQNYDSPWT	CAACAGAATTATGATAGTCCGTGGACG	1914	0.90113	Y	rIGHV5U30d#51#rIGKV12S31#1	1
HITS1031632	LIB750006	rIGHV5S54	12	rIGHJ2	6	AREMPIAAIFDS	GCAAGAGAGATGCCTATAGCAGCTATATTTGATTCC	332	1	rIGKV16S1	9	rIGKJ5	1	QQHNEYPLT	CAACAACATAATGAATATCCCCTCACG	817	1	Y	rIGHV5S54#36#rIGKV16S1#1	1
HITS1031635	LIB750006	rIGHV1-38	1	rIGHJ2	9	TRRSEFGVEDY	ACAAGACGGAGTGAATTCGGGGTAGAGGATTAC	39	1	rIGKV22U53	2	rIGKJ4	0	YQYNNGFT	TATCAGTATAACAACGGATTCACG	2033	0.990741	Y	rIGHV1-38#33#rIGKV22U53#1	1
HITS1031636	LIB750006	rIGHV8-20	0	rIGHJ2	6	ARIVEGIYYYSGDGDY	GCTCGGATAGTTGAGGGGATTTATTACTACAGTGGTGACGGAGATTAC	40	1	rIGKV15S2	11	rIGKJ2-1	6	YQYNSG	TATCAGTATAACAGTGGG	2173	0.992237	Y	rIGHV8-20#48#rIGKV15S2#2	1
HITS1031639	LIB750006	rIGHV5-54	7	rIGHJ2	10	AKSGSDY	GCAAAAAGTGGGAGCGATTAC	154	0.88	rIGKV2U3	7	rIGKJ1	0	MQATHAPWT	ATGCAAGCTACCCATGCTCCGTGGACG	1149	0.69468	N	NA	NA
HITS1031641	LIB750006	rIGHV8-22	2	rIGHJ2	2	ARSMGPHYFDY	GCTCGGAGTATGGGTCCCCACTACTTTGATTAC	70	0.921053	rIGKV8S5	3	rIGKJ1	0	QQYYDTPWT	CAGCAGTATTATGATACTCCGTGGACG	1171	0.763364	N	NA	NA
HITS1031644	LIB750006	rIGHV5-62	7	rIGHJ2	21	ASITGDY	GCAAGCATAACGGGGGATTAC	32	1	rIGKV6S4	3	rIGKJ2-3	1	LQHNSYPYT	CTGCAGCATAACTCCTATCCGTACACG	2604	0.888434	Y	rIGHV5-62#21#rIGKV6S4#2	1
HITS1031646	LIB750006	rIGHV5U30d	0	rIGHJ2	4	AREWIRGTFDY	GCAAGAGAATGGATTAGGGGTACCTTTGATTAC	23	1	rIGKV12U30	3	rIGKJ2-3	1	QQYNNYPYT	CAACAGTATAACAATTATCCGTACACG	1042	0.567538	N	NA	NA
HITS1031650	LIB750006	rIGHV1-38	1	rIGHJ4	17	TRQGTVVLITSYVMDA	ACAAGACAGGGTACGGTGGTACTTATTACTAGCTATGTTATGGATGCC	39	0.661017	rIGKV16U47	8	rIGKJ4	1	QQYYEKPLT	CAACAGTATTATGAAAAACCACTCACG	2075	0.961984	N	NA	NA
HITS1031652	LIB750006	rIGHV4-2	2	rIGHJ4	3	ARADYYDGTYYSYVMDA	GCAAGAGCCGATTACTATGATGGTACTTATTACTCGTATGTTATGGATGCC	160	1	rIGKV3S18	1	rIGKJ1	2	QQSRESPRT	CAGCAGAGTAGGGAGTCTCCTCGGACG	3099	1	Y	rIGHV4-2#51#rIGKV3S18#1	2
HITS1031653	LIB750006	rIGHV5-34	11	rIGHJ2	2	ARRHYFDY	GCAAGACGACACTACTTTGATTAC	25	0.438596	rIGKV1S42	4	rIGKJ1	0	FQHTHLPWT	TTCCAACATACACATTTACCGTGGACG	1383	0.994249	N	NA	NA
HITS1031654	LIB750006	rIGHV5U27d	0	rIGHJ2	1	TRVLRAYYGYNYFDY	ACAAGAGTATTGAGGGCATACTATGGGTATAACTACTTTGATTAC	50	1	rIGKV3S17	0	rIGKJ2-3	0	QQGLTFPLYT	CAGCAAGGACTAACATTTCCTCTGTACACG	1617	0.853298	Y	rIGHV5U27d#45#rIGKV3S17#1	1
HITS1031655	LIB750006	rIGHV5U29d	0	rIGHJ2	3	ARHPYNSGYFDY	GCAAGACACCCGTATAATTCGGGTTACTTTGATTAC	79	1	rIGKV17S1	0	rIGKJ5	1	QQSDNVPLT	CAGCAAAGTGATAACGTGCCTCTCACG	3404	1	Y	rIGHV5U29d#36#rIGKV17S1#1	1
HITS1031656	LIB750006	rIGHV5U31d	0	rIGHJ2	3	ARLPYYGYNSLYFDY	GCAAGACTCCCATACTATGGGTATAACTCCCTCTACTTTGATTAC	48	0.761905	rIGKV2S26	0	rIGKJ2-1	4	MQATHAPPT	ATGCAAGCTACCCATGCTCCTCCCACG	1706	0.670334	N	NA	NA
HITS1031658	LIB750006	rIGHV5U30d	0	rIGHJ2	2	ARQYYGYNYGAYFDY	GCAAGACAGTACTATGGGTATAACTACGGCGCCTACTTTGATTAC	34	1	rIGKV4S18	3	rIGKJ2-3	1	LQLSSYPYT	CTGCAGTTGAGTAGTTACCCGTACACG	1358	0.918809	Y	rIGHV5U30d#45#rIGKV4S18#1	1
HITS1031659	LIB750006	rIGHV1-11	3	rIGHJ3	22	AMSDYSSYKIWIWFAY	GCTATGTCTGACTATAGCAGCTATAAGATTTGGATTTGGTTTGCTTAC	11	0.297297	rIGKV4S4	2	rIGKJ5	0	QQWSSNPLT	CAGCAGTGGAGTAGTAACCCGCTCACG	1247	0.656661	N	NA	NA
HITS1031660	LIB750006	rIGHV1-38	1	rIGHJ2	4	TREGEYWAIFDY	ACAAGAGAGGGAGAATACTGGGCCATCTTTGATTAC	12	0.6	rIGKV22S4	1	rIGKJ2-3	1	LQHNSWPYT	TTGCAGCATAATAGTTGGCCGTACACG	1063	0.654557	N	NA	NA
HITS1031661	LIB750006	rIGHV5-62	6	rIGHJ2	4	TRSTFDY	ACAAGAAGTACCTTTGATTAC	117	0.4875	rIGKV2S25	3	rIGKJ4	0	VQSTHAPFT	GTGCAAAGTACCCATGCTCCATTCACG	1217	0.746168	N	NA	NA
HITS1031664	LIB750006	rIGHV2-65	1	rIGHJ1	5	ARDRYGRHFDF	GCCAGAGATCGCTACGGTAGGCACTTTGACTTC	39	0.672414	rIGKV3S11	1	rIGKJ1	2	QQSWNDPRT	CAGCAGAGTTGGAATGATCCTCGGACG	1376	0.511334	N	NA	NA
HITS1031668	LIB750006	rIGHV5-34	8	rIGHJ2	13	ARRPNWENYFDY	GCAAGGAGACCAAACTGGGAGAACTACTTTGATTAC	42	1	rIGKV5S10	0	rIGKJ2-3	2	QQSYSSLYT	CAACAGAGTTACAGCAGCCTATACACG	1069	0.566508	N	NA	NA
HITS1031672	LIB750006	rIGHV1-24	1	rIGHJ2	9	ARMLTGRYYFDY	GCAAGGATGCTAACTGGGAGATACTACTTTGATTAC	80	0.879121	rIGKV22U25	0	rIGKJ5	0	LQRNSWPLT	TTGCAGCGTAATAGTTGGCCGCTCACG	2880	0.995162	Y	rIGHV1-24#36#rIGKV22U25#1	1
HITS1031674	LIB750006	rIGHV5-34	11	rIGHJ3	5	ARHLTGWFAY	GCAAGACACCTAACTGGGTGGTTTGCTTAC	47	1	rIGKV12U30	0	rIGKJ5	0	QQYNNYPPLT	CAACAGTATAACAATTATCCTCCGCTCACG	2023	0.919128	Y	rIGHV5-34#30#rIGKV12U30#1	1
HITS1031675	LIB750006	rIGHV7-7	3	rIGHJ3	5	ARGFAY	GCAAGGGGGTTTGCTTAC	58	0.805556	rIGKV4S12	1	rIGKJ5	1	LQRSSYPLT	CTGCAGAGGAGTAGTTACCCACTCACG	1618	0.716881	N	NA	NA
HITS1031676	LIB750006	rIGHV5-34	11	rIGHJ1	4	ARESYDGTYYYGWYFDF	GCAAGAGAGAGCTATGATGGTACTTATTACTACGGGTGGTACTTTGACTTC	47	1	rIGKV10S6	0	rIGKJ2-3	0	LQGYSLYT	CTGCAAGGATATAGTTTGTACACG	2623	0.824324	Y	rIGHV5-34#51#rIGKV10S6#1	1
HITS1031677	LIB750006	rIGHV8-20	0	rIGHJ2	21	ARIGRRGYFDY	GCTCGGATAGGCCGACGAGGGTACTTTGATTAC	63	0.715909	rIGKV18S1	4	rIGKJ4	2	QPYKNWSYT	CAGCCTTACAAGAATTGGTCATATACG	686	0.566942	N	NA	NA
HITS1031681	LIB750006	rIGHV2-77	1	rIGHJ2	8	AEYGGSRGY	GCAGAATACGGAGGGTCCCGGGGTTAC	81	1	rIGKV12S30	3	rIGKJ1	0	LQDSEYPWT	CTACAGGATTCTGAGTATCCGTGGACG	2550	0.999608	Y	rIGHV2-77#27#rIGKV12S30#1	1
HITS1031683	LIB750006	rIGHV4-2	3	rIGHJ4	25	AREGIYGPMDA	GCAAGAGAGGGAATCTATGGGCCTATGGATGCC	57	1	rIGKV1U75	4	rIGKJ2-3	1	FQATHDPYT	TTCCAAGCTACACATGATCCGTACACG	1944	1	Y	rIGHV4-2#33#rIGKV1U75#2	1
HITS1031689	LIB750006	rIGHV5-34	7	rIGHJ4	4	ARGSLTTVMDA	GCAAGAGGGAGCTTAACTACGGTTATGGATGCC	76	1	rIGKV6S9	2	rIGKJ5	0	LQYDSIPLT	CTGCAGTATGACTCCATTCCGCTCACG	2744	0.868354	Y	rIGHV5-34#33#rIGKV6S9#2	1
HITS1031692	LIB750006	rIGHV8S18	2	rIGHJ2	2	ARRGGTGPYYFDY	GCTCGGAGAGGGGGTACTGGGCCCTACTACTTTGATTAC	15	0.416667	rIGKV3S1	0	rIGKJ1	3	QQSKDYPPT	CAGCAGAGTAAGGATTATCCTCCGACG	1381	0.566913	N	NA	NA
HITS1031694	LIB750006	rIGHV8-23	0	rIGHJ2	2	AHTRRVSFNYGRGYYFDY	GCTCACACTCGGCGCGTTTCGTTTAACTACGGTAGGGGGTACTACTTTGATTAC	78	1	rIGKV6S10	2	rIGKJ1	3	MQSNSYPT	ATGCAGTCTAACTCCTATCCGACG	1601	0.598281	N	NA	NA
HITS1031695	LIB750006	rIGHV3U1d	0	rIGHJ4	6	ARSGVYYGLWGVMDA	GCAAGATCGGGTGTATACTACGGATTATGGGGTGTTATGGATGCC	48	1	rIGKV12S31	3	rIGKJ2-3	1	QQNYDSPYT	CAACAGAATTATGATAGTCCGTACACG	1245	0.996797	Y	rIGHV3U1d#45#rIGKV12S31#3	1
HITS1031696	LIB750006	rIGHV5S13	6	rIGHJ1	22	AKDNNRYWYFDF	GCAAAAGACAACAACCGCTACTGGTACTTTGACTTC	40	0.869565	rIGKV3S18	1	rIGKJ1	2	QQSRESPRT	CAGCAGAGTAGGGAGTCTCCTCGGACG	1945	0.926632	Y	rIGHV5S13#36#rIGKV3S18#1	1
HITS1031698	LIB750006	rIGHV9-4	11	rIGHJ2	4	ARWAVAKGFDY	GCAAGATGGGCGGTAGCTAAGGGCTTTGATTAC	50	0.362319	rIGKV6S5	3	rIGKJ2-3	1	QRIYNSPYT	CAGCGTATTTACAATTCTCCGTACACG	1733	0.587856	N	NA	NA
HITS1031700	LIB750006	rIGHV4-2	2	rIGHJ4	3	ARADYYDGTYYSYVMDA	GCAAGAGCCGATTACTATGATGGTACTTATTACTCGTATGTTATGGATGCC	141	1	rIGKV3S18	1	rIGKJ1	2	QQSRESPRT	CAGCAGAGTAGGGAGTCTCCTCGGACG	2580	0.998452	Y	rIGHV4-2#51#rIGKV3S18#1	2
HITS1031701	LIB750006	rIGHV5-34	9	rIGHJ2	4	ARLITTDY	GCAAGACTTATAACAACTGATTAC	116	1	rIGKV2U3	1	rIGKJ4	2	MQATHAPLT	ATGCAAGCTACCCATGCTCCTCTTACG	2369	0.874815	Y	rIGHV5-34#24#rIGKV2U3#4	1
HITS1031702	LIB750006	rIGHV5U21	9	rIGHJ2	2	TRDWDYYDGTYYAYYFDY	ACAAGAGATTGGGATTACTATGATGGTACTTATTACGCCTACTACTTTGATTAC	64	0.666667	rIGKV21S2	1	rIGKJ5	1	QQCYSYPLT	CAACAATGTTACAGTTACCCTCTCACG	1245	1	N	NA	NA
HITS1031706	LIB750006	rIGHV1-65	0	rIGHJ2	19	ARSLGIFDY	GCAAGATCCCTGGGGATCTTTGATTAC	23	0.244681	rIGKV12S34	2	rIGKJ1	2	QQYYNYPRT	CAACAGTATTACAATTATCCTCGGACG	1419	0.706322	N	NA	NA
HITS1031707	LIB750006	rIGHV5U27d	0	rIGHJ4	4	TRETMVIMSYVMDA	ACAAGAGAGACGATGGTTATTATGAGCTATGTTATGGATGCC	37	1	rIGKV6S11	2	rIGKJ5	1	LQYNYNLT	CTACAGTATAACTACAATCTCACG	2047	0.742474	N	NA	NA
HITS1031708	LIB750006	rIGHV2-65	3	rIGHJ2	10	ASGGGGY	GCCAGCGGAGGGGGGGGTTAC	148	0.891566	rIGKV6S8	3	rIGKJ2-3	1	LQYGSIPYT	CTGCAGTATGGCTCCATTCCGTACACG	1740	0.839768	Y	rIGHV2-65#21#rIGKV6S8#1	1
HITS1031709	LIB750006	rIGHV5U30d	0	rIGHJ2	4	ARENYGGFFDY	GCAAGAGAGAACTACGGAGGGTTCTTTGATTAC	40	1	rIGKV22S4	1	rIGKJ1	1	LQHNSWPRT	TTGCAGCATAATAGTTGGCCGCGGACG	2226	0.972052	Y	rIGHV5U30d#33#rIGKV22S4#3	1
HITS1031710	LIB750006	rIGHV3U2d	2	rIGHJ3	30	ARSVGAY	GCAAGGTCCGTGGGGGCTTAC	14	0.4	rIGKV6S8	2	rIGKJ5	0	LQYGSIPLT	CTGCAGTATGGCTCCATTCCGCTCACG	1749	0.675029	N	NA	NA
HITS1031711	LIB750006	rIGHV5U30d	0	rIGHJ3	5	ARENYGSYPFAY	GCAAGAGAGAACTACGGTAGCTACCCGTTTGCTTAC	30	0.857143	rIGKV12S8	2	rIGKJ5	0	QQSYKYPLT	CAACAGAGTTACAAGTATCCGCTCACG	1842	0.799479	N	NA	NA
HITS1031712	LIB750006	rIGHV1-28	0	rIGHJ3	5	ARVQLGARGWFAY	GCAAGAGTTCAACTGGGAGCCCGGGGATGGTTTGCTTAC	44	0.52381	rIGKV12S36	3	rIGKJ2-2	1	QQYYDYPDT	CAACAGTATTACGATTATCCGGACACG	1239	0.687188	N	NA	NA
HITS1031713	LIB750006	rIGHV5-34	7	rIGHJ2	1	ARRLERDSYAQTLYYFDY	GCAAGACGATTGGAGCGAGATAGTTATGCCCAGACCCTTTACTACTTTGATTAC	43	1	rIGKV3S19	0	rIGKJ1	3	QQSRESPPT	CAGCAGAGTAGGGAGTCTCCTCCGACG	1259	0.749851	N	NA	NA
HITS1031714	LIB750006	rIGHV5U31d	0	rIGHJ1	11	ARRNWELPYYWYFDF	GCAAGACGCAACTGGGAGCTCCCTTACTACTGGTACTTTGACTTC	55	0.932203	rIGKV3S9	4	rIGKJ2-3	0	QQSWNDLYT	CAGCAGAGTTGGAATGATCTGTACACG	2867	0.877027	Y	rIGHV5U31d#45#rIGKV3S9#2	1
HITS1031716	LIB750006	rIGHV4-2	8	rIGHJ2	3	GREGYGYSYFDY	GGAAGAGAGGGATATGGATATAGCTACTTTGATTAC	98	1	rIGKV6S8	6	rIGKJ1	0	LQYGSIPWT	CTGCAGTATGGCTCCATTCCGTGGACG	2048	0.985563	Y	rIGHV4-2#36#rIGKV6S8#1	1
HITS1031719	LIB750006	rIGHV4-2	7	rIGHJ2	4	ATGSFDY	GCAACTGGGAGCTTTGATTAC	226	1	rIGKV22U25	3	rIGKJ2-1	3	LQRNSWPRT	TTGCAGCGTAATAGTTGGCCGCGCACG	1585	0.949102	Y	rIGHV4-2#21#rIGKV22U25#1	7
HITS1031720	LIB750006	rIGHV8S18	4	rIGHJ2	4	ARGWYFDY	GCTCGGGGGTGGTACTTTGATTAC	135	1	rIGKV2S25	2	rIGKJ5	0	VQSTHAPLT	GTGCAAAGTACCCATGCTCCGCTCACG	1258	0.546244	N	NA	NA
HITS1031722	LIB750006	rIGHV1-38	23	rIGHJ2	3	ARWQQPYCFDY	GCAAGATGGCAACAACCGTACTGCTTTGATTAC	232	0.698795	rIGKV3S11	7	rIGKJ1	1	QQSLNDWT	CAGCAGAGTTTGAATGATTGGACG	1193	1	N	NA	NA
HITS1031724	LIB750006	rIGHV1-32	1	rIGHJ3	3	ARGEEYTTDYYYEGWFAY	GCAAGAGGCGAGGAGTATACTACGGATTATTACTACGAGGGTTGGTTTGCTTAC	31	0.659574	rIGKV3S9	4	rIGKJ1	1	QQSWNDWT	CAGCAGAGTTGGAATGATTGGACG	2444	0.957305	N	NA	NA
HITS1031729	LIB750006	rIGHV2U18d	3	rIGHJ2	11	ARRATTGYFDY	GCCAGAAGGGCAACTACGGGCTACTTTGATTAC	52	1	rIGKV3S19	0	rIGKJ2-1	4	QQSRESPPT	CAGCAGAGTAGGGAGTCTCCTCCCACG	1510	0.79099	N	NA	NA
HITS1031730	LIB750006	rIGHV5U30d	0	rIGHJ2	5	ARHPWEVPFDY	GCAAGACACCCCTGGGAGGTCCCATTTGATTAC	36	0.6	rIGKV14S9	5	rIGKJ2-3	1	LQYDEYPYT	CTACAGTATGATGAGTATCCGTACACG	1122	0.44898	N	NA	NA
HITS1031731	LIB750006	rIGHV5-31	9	rIGHJ3	7	TRDGSPFAY	ACAAGAGACGGTAGCCCCTTTGCTTAC	48	1	rIGKV14S13	1	rIGKJ2-1	4	LQSKESPFT	CTACAGTCTAAAGAGTCCCCTTTCACG	1446	0.756672	N	NA	NA
HITS1031733	LIB750006	rIGHV5U30d	0	rIGHJ3	18	ARQNGYRGFAY	GCAAGACAGAATGGGTACAGAGGGTTTGCTTAC	30	0.275229	rIGKV12S14	3	rIGKJ1	0	QQASSAPWT	CAACAGGCTTCTAGTGCTCCGTGGACG	866	0.625271	N	NA	NA
HITS1031735	LIB750006	rIGHV9-4	16	rIGHJ4	21	LILYVMDA	CTTATCCTCTATGTTATGGATGCC	62	0.462687	rIGKV6S10	3	rIGKJ2-3	1	MQSNSYPYT	ATGCAGTCTAACTCCTATCCGTACACG	657	0.359213	N	NA	NA
HITS1031737	LIB750006	rIGHV2-47	5	rIGHJ1	17	ARTTRVYWYFDF	GCCAGAACTACCCGGGTATACTGGTACTTTGACTTC	34	1	rIGKV10S5	10	rIGKJ1	0	QQYDSSPWT	CAACAGTATGATAGTTCTCCGTGGACG	791	0.922987	Y	rIGHV2-47#36#rIGKV10S5#1	1
HITS1031738	LIB750006	rIGHV1-31	0	rIGHJ1	20	ARDCVYYGPGAYYWYFDF	GCAAGGGATTGTGTATACTACGGACCAGGGGCTTACTACTGGTACTTTGACTTC	13	1	rIGKV3S10	1	rIGKJ1	2	QQSWNDPRT	CAGCAGAGTTGGAATGATCCTCGGACG	1524	0.99673	Y	rIGHV1-31#54#rIGKV3S10#1	1
HITS1031739	LIB750006	rIGHV5U30d	0	rIGHJ3	2	ARHPLADSSWFAY	GCAAGACACCCCTTAGCTGACTCCAGTTGGTTTGCTTAC	38	1	rIGKV3S18	0	rIGKJ1	3	QQSRESPPT	CAGCAGAGTAGGGAGTCTCCTCCGACG	2559	0.858149	Y	rIGHV5U30d#39#rIGKV3S18#1	1
HITS1031740	LIB750006	rIGHV8S18	4	rIGHJ2	1	ARCYYYDGYYHYFDY	GCTCGGTGTTATTACTATGATGGTTATTATCACTACTTTGATTAC	135	0.784884	rIGKV3S18	2	rIGKJ5	0	QQSRESPLT	CAGCAGAGTAGGGAGTCTCCGCTCACG	1180	0.547056	N	NA	NA
HITS1031744	LIB750006	rIGHV5U30d	0	rIGHJ2	3	ARRDGTYYYSYFDY	GCAAGACGAGATGGTACTTATTACTACAGCTACTTTGATTAC	57	0.814286	rIGKV12S8	2	rIGKJ2-3	4	QQSYKYPT	CAACAGAGTTACAAGTATCCCACG	1571	0.629155	N	NA	NA
HITS1031745	LIB750006	rIGHV6-13	6	rIGHJ3	1	TLTTRVYPNWFAY	ACTCTCACTACCCGGGTATACCCCAATTGGTTTGCTTAC	69	1	rIGKV2U17	0	rIGKJ1	2	QQFLEYPRT	CAGCAATTTCTAGAGTATCCTCGGACG	1556	1	Y	rIGHV6-13#39#rIGKV2U17#1	1
HITS1031746	LIB750006	rIGHV2U17d	0	rIGHJ2	4	TRCRYSSLDFDY	ACCAGATGCCGCTATAGCAGCCTCGACTTTGATTAC	17	1	rIGKV6S9	3	rIGKJ2-3	1	LQYDSIPYT	CTGCAGTATGACTCCATTCCGTACACG	2542	0.922351	Y	rIGHV2U17d#36#rIGKV6S9#1	1
HITS1031748	LIB750006	rIGHV2U17d	3	rIGHJ2	4	TLVGNSDFDY	ACCCTCGTTGGGAATTCGGACTTTGATTAC	55	0.705128	rIGKV2S23	6	rIGKJ5	0	VQGTHAPLT	GTGCAAGGTACCCATGCTCCGCTCACG	1177	0.657909	N	NA	NA
HITS1031750	LIB750006	rIGHV5U30d	0	rIGHJ2	10	ARHEKSYYGFPY	GCAAGACACGAGAAGTCATACTATGGGTTCCCCTAC	40	1	rIGKV12S24	3	rIGKJ1	0	LQHYSAPWT	CTACAGCATTATAGTGCTCCGTGGACG	1824	0.980645	Y	rIGHV5U30d#36#rIGKV12S24#2	1
HITS1031754	LIB750006	rIGHV2-47	0	rIGHJ1	1	ARKELYWYFDF	GCCAGAAAAGAGCTCTACTGGTACTTTGACTTC	201	0.885463	rIGKV12U30	0	rIGKJ2-3	1	QQYNNYPPYT	CAACAGTATAACAATTATCCTCCGTACACG	2442	0.984677	Y	rIGHV2-47#33#rIGKV12U30#1	1
HITS1031759	LIB750006	rIGHV5-31	10	rIGHJ3	16	TRGMYTWGAY	ACAAGAGGAATGTATACTTGGGGCGCTTAC	17	1	rIGKV1S22	8	rIGKJ4	0	LQSTHFPFT	TTACAAAGTACACATTTTCCATTCACG	2169	0.945098	Y	rIGHV5-31#30#rIGKV1S22#1	1
HITS1031761	LIB750006	rIGHV5U21	11	rIGHJ3	14	TSASFAY	ACAAGTGCCTCGTTTGCTTAC	51	1	rIGKV12S24	3	rIGKJ1	0	LQHYSAPWT	CTACAGCATTATAGTGCTCCGTGGACG	1716	0.982818	Y	rIGHV5U21#21#rIGKV12S24#1	1
HITS1031764	LIB750006	rIGHV3U1d	0	rIGHJ2	3	ARRRGGVGSYFDY	GCAAGAAGGCGGGGTGGGGTCGGGTCCTACTTTGATTAC	57	0.730769	rIGKV2U17	1	rIGKJ5	0	QQFLEYPLT	CAGCAATTTCTAGAGTATCCGCTCACG	1098	0.517436	N	NA	NA
HITS1031766	LIB750006	rIGHV5-31	11	rIGHJ2	4	TRSFPLFDY	ACAAGATCGTTTCCTCTCTTTGATTAC	120	0.882353	rIGKV12S32	2	rIGKJ5	0	QQYNNYPLT	CAACAATATAACAATTATCCGCTCACG	1520	0.671378	N	NA	NA
HITS1031767	LIB750006	rIGHV9-4	5	rIGHJ3	12	ARNEGYDYYDGYYHLHATPFAY	GCAAGAAATGAGGGCTATGATTACTATGATGGTTATTATCACCTCCACGCCACGCCATTTGCTTAC	45	0.918367	rIGKV12S38	3	rIGKJ1	0	LQGSKFPWT	CTACAGGGTTCCAAGTTTCCGTGGACG	2557	0.999218	Y	rIGHV9-4#66#rIGKV12S38#1	1
HITS1031769	LIB750006	rIGHV5U31d	0	rIGHJ1	18	ARHDGTYYYYWYFDF	GCAAGACATGATGGTACTTATTACTACTACTGGTACTTTGACTTC	28	0.636364	rIGKV16S1	0	rIGKJ2-1	5	QQHNEYPPT	CAACAGCATAATGAATACCCACCAACG	1007	0.537353	N	NA	NA
HITS1031770	LIB750006	rIGHV9-4	13	rIGHJ3	8	AIRWAY	GCAATCCGATGGGCTTAC	37	1	rIGKV22U26	0	rIGKJ2-2	2	FQHNSWPT	TTTCAGCATAATAGTTGGCCCACG	1179	1	Y	rIGHV9-4#18#rIGKV22U26#1	1
HITS1031772	LIB750006	rIGHV5U27d	6	rIGHJ2	1	TRGWDYFDY	ACAAGAGGCTGGGACTACTTTGATTAC	126	1	rIGKV12U78	13	rIGKJ1	0	LQTYSTPWT	CTACAGACTTACAGTACTCCGTGGACG	955	0.904356	Y	rIGHV5U27d#27#rIGKV12U78#2	1
HITS1031773	LIB750006	rIGHV5-34	11	rIGHJ2	12	ARRSGMAP	GCAAGACGTTCGGGAATGGCCCCC	23	1	rIGKV2S26	3	rIGKJ4	0	MQATHAPFT	ATGCAAGCTACCCATGCTCCATTCACG	2382	0.962424	Y	rIGHV5-34#24#rIGKV2S26#1	1
HITS1031775	LIB750006	rIGHV5U30d	0	rIGHJ2	2	ARHGGSYGYYFDY	GCAAGACATGGGGGTAGCTACGGGTACTACTTTGATTAC	36	1	rIGKV12S34	5	rIGKJ1	1	QQYYNYWT	CAACAGTATTACAATTATTGGACG	1480	0.974967	Y	rIGHV5U30d#39#rIGKV12S34#2	1
HITS1031778	LIB750006	rIGHV10-5	4	rIGHJ2	9	AAASWAVAPEY	GCAGCAGCTTCGTGGGCGGTAGCCCCTGAGTAC	55	1	rIGKV6S11	9	rIGKJ2-1	1	LQYNYNPNT	CTTCAGTATAACTACAATCCGAACACG	2376	0.884587	Y	rIGHV10-5#33#rIGKV6S11#1	1
HITS1031781	LIB750006	rIGHV1-28	0	rIGHJ3	3	AREAIAAISVWFAY	GCAAGAGAGGCTATAGCAGCTATATCCGTTTGGTTTGCTTAC	17	0.653846	rIGKV3S18	0	rIGKJ1	3	QQSRESPPT	CAGCAGAGTAGGGAGTCTCCTCCGACG	1560	0.752896	N	NA	NA
HITS1031782	LIB750006	rIGHV5-62	9	rIGHJ1	19	ARFREGYWYFDF	GCAAGATTCAGGGAGGGGTACTGGTACTTTGACTTC	53	1	rIGKV12S24	3	rIGKJ1	0	LQHYIPPWT	CTACAGCATTATATTCCTCCGTGGACG	2031	0.976912	Y	rIGHV5-62#36#rIGKV12S24#1	1
HITS1031783	LIB750006	rIGHV9-6	0	rIGHJ4	26	ARSGVMDA	GCAAGATCTGGGGTTATGGATGCC	41	0.891304	rIGKV8S9	3	rIGKJ1	2	LQHYSYRT	CTGCAGCATTACAGCTATCGGACG	711	0.3792	N	NA	NA
HITS1031784	LIB750006	rIGHV6-13	3	rIGHJ4	3	TTSIRDYYDGTYYFYVMDA	ACTACATCGATTCGGGATTACTATGATGGTACTTATTACTTCTATGTTATGGATGCC	114	1	rIGKV22S4	1	rIGKJ2-3	1	LQHNSWPYT	TTGCAGCATAATAGTTGGCCGTACACG	1637	0.829281	Y	rIGHV6-13#57#rIGKV22S4#1	1
HITS1031786	LIB750006	rIGHV1-43	0	rIGHJ3	3	ARRSIWFAY	GCAAGAAGGTCGATTTGGTTTGCTTAC	24	1	rIGKV1S30	2	rIGKJ1	2	YQGTHYPRT	TACCAAGGTACACATTATCCTCGGACG	1563	0.577392	N	NA	NA
HITS1031787	LIB750006	rIGHV5-58	1	rIGHJ4	16	AKARGYYDGTYYYGVMDA	GCAAAAGCCCGGGGTTACTATGATGGTACTTATTACTACGGTGTTATGGATGCC	54	1	rIGKV14S8	7	rIGKJ5	0	HQYYEYPLT	CATCAATATTATGAGTATCCGCTCACG	1970	0.807708	Y	rIGHV5-58#54#rIGKV14S8#1	1
HITS1031788	LIB750006	rIGHV5-34	7	rIGHJ3	25	ARLGYYSSYIPGWFAY	GCAAGACTGGGATACTATAGCAGCTATATCCCCGGTTGGTTTGCTTAC	42	1	rIGKV16S1	3	rIGKJ2-3	1	QQHNEYPYT	CAACAGCATAATGAATACCCGTACACG	1320	0.998487	Y	rIGHV5-34#48#rIGKV16S1#1	1
HITS1031793	LIB750006	rIGHV5-50	4	rIGHJ3	3	AGDYYSGDGWFAY	GCAGGGGATTACTACAGTGGTGACGGGTGGTTTGCTTAC	75	1	rIGKV3S11	0	rIGKJ1	3	QQSWNDPPT	CAGCAGAGTTGGAATGATCCTCCGACG	1839	1	Y	rIGHV5-50#39#rIGKV3S11#1	1
HITS1031794	LIB750006	rIGHV2-47	0	rIGHJ3	2	ARNGDTKGIWFAY	GCCAGAAATGGGGATACTAAGGGCATTTGGTTTGCTTAC	55	1	rIGKV12S34	3	rIGKJ1	3	QQYYNYPT	CAACAGTATTACAATTATCCGACG	1614	0.999381	Y	rIGHV2-47#39#rIGKV12S34#1	1
HITS1031796	LIB750006	rIGHV6-22	0	rIGHJ4	4	TRSGYYYDGYYHVDYVMDA	ACAAGATCCGGGTATTACTATGATGGTTATTATCACGTGGACTATGTTATGGATGCC	64	1	rIGKV22S7	8	rIGKJ2-3	2	LQHSRRFT	TTGCAGCATAGTCGTAGGTTCACG	933	0.997861	Y	rIGHV6-22#57#rIGKV22S7#1	1
HITS1031797	LIB750006	rIGHV1-57	20	rIGHJ2	1	ARSPYNNYGYYFDY	GCAAGGTCCCCTTATAACAACTACGGTTACTACTTTGATTAC	30	0.29703	rIGKV22S7	0	rIGKJ5	0	LQHSSRPLT	TTGCAGCATAGTAGTAGGCCGCTCACG	997	0.535158	N	NA	NA
HITS1031799	LIB750006	rIGHV6-8	7	rIGHJ2	2	TWNKGYFDY	ACTTGGAACAAGGGCTACTTTGATTAC	48	1	rIGKV3S19	3	rIGKJ2-3	1	QQSRESPYT	CAGCAGAGTAGGGAGTCTCCGTACACG	1574	0.730734	N	NA	NA
HITS1031801	LIB750006	rIGHV5U30d	0	rIGHJ1	7	ARHWYFDF	GCAAGACACTGGTACTTTGACTTC	25	0.446429	rIGKV1S21	6	rIGKJ2-3	1	GQGTQYT	GGCCAAGGTACACAGTACACG	1615	0.635577	N	NA	NA
HITS1031803	LIB750006	rIGHV11-4	4	rIGHJ2	16	TRAGSDY	ACTAGAGCTGGGAGCGATTAC	44	0.656716	rIGKV3S19	3	rIGKJ1	0	QQSRESPWT	CAGCAGAGTAGGGAGTCTCCGTGGACG	1419	0.972584	N	NA	NA
HITS1031804	LIB750006	rIGHV8-20	3	rIGHJ2	4	ARVSITTPFDY	GCTCGGGTCTCTATAACAACTCCCTTTGATTAC	44	0.6875	rIGKV16U47	17	rIGKJ5	1	QQYNEYPLT	CAACAGTATAATGAATACCCCCTCACG	1112	0.549407	N	NA	NA
HITS1031805	LIB750006	rIGHV8-28	2	rIGHJ2	2	ARTVYYFDY	GCTCGGACCGTCTACTACTTTGATTAC	32	1	rIGKV1U75	3	rIGKJ2-3	2	FQATHDPYT	TTCCAAGCTACACATGATCCTTACACG	1455	0.954098	Y	rIGHV8-28#27#rIGKV1U75#1	1
HITS1031806	LIB750006	rIGHV5-35	6	rIGHJ2	2	ARMNYGYNYFDY	GCAAGAATGAACTATGGGTATAACTATTTTGATTAC	124	0.725146	rIGKV22U26	1	rIGKJ5	0	FQHNSWPLT	TTTCAGCATAATAGTTGGCCGCTCACG	625	0.960061	N	NA	NA
HITS1031810	LIB750006	rIGHV7-7	8	rIGHJ3	5	ARGLRWFAY	GCAAGAGGGCTACGGTGGTTTGCTTAC	51	1	rIGKV1S12	2	rIGKJ4	0	VQATHVPFT	GTGCAAGCTACACATGTTCCATTCACG	2224	0.972028	Y	rIGHV7-7#27#rIGKV1S12#1	2
HITS1031811	LIB750006	rIGHV8S18	1	rIGHJ2	4	ARRRGGFDY	GCTCGGAGACGTGGGGGCTTTGATTAC	38	0.558824	rIGKV12U30	2	rIGKJ5	0	QQYNNYPLT	CAACAGTATAACAATTATCCGCTCACG	1910	0.909957	N	NA	NA
HITS1031813	LIB750006	rIGHV1-24	0	rIGHJ1	3	ARMSRRQGYWYFDF	GCAAGAATGAGTAGGAGGCAGGGCTACTGGTACTTTGACTTC	61	1	rIGKV6S10	3	rIGKJ4	0	MQSNSYPFT	ATGCAGTCTAACTCCTATCCATTCACG	1538	0.640033	N	NA	NA
HITS1031814	LIB750006	rIGHV1-6	3	rIGHJ3	25	TTGYGYNYGFAY	ACCACCGGCTATGGGTATAACTACGGGTTTGCTTAC	51	0.73913	rIGKV3S18	4	rIGKJ1	1	QQSRESWT	CAGCAGAGTAGGGAGTCTTGGACG	2697	0.999259	N	NA	NA
HITS1031816	LIB750006	rIGHV5-31	10	rIGHJ3	1	TRAIAAMSNWFAY	ACAAGAGCAATAGCAGCTATGTCCAATTGGTTTGCTTAC	68	1	rIGKV2S23	6	rIGKJ1	0	VQGTHAPWT	GTGCAAGGTACCCATGCTCCGTGGACG	2481	1	Y	rIGHV5-31#39#rIGKV2S23#1	1
HITS1031817	LIB750006	rIGHV3U1d	0	rIGHJ3	12	ARGGYGLNWFAY	GCAAGAGGGGGCTACGGTCTTAATTGGTTTGCTTAC	77	1	rIGKV1S21	4	rIGKJ4	0	GQGTQYPFT	GGCCAAGGTACACAGTATCCATTCACG	1079	0.857711	Y	rIGHV3U1d#36#rIGKV1S21#2	2
HITS1031820	LIB750006	rIGHV3-4	4	rIGHJ3	2	ARSGYYDGTYYYGNWFAY	GCAAGATCGGGTTACTATGATGGTACTTATTACTACGGGAATTGGTTTGCTTAC	135	0.828221	rIGKV3S11	2	rIGKJ1	2	QQSWNDPRT	CAGCAGAGTTGGAATGATCCTCGGACG	1596	0.996877	Y	rIGHV3-4#54#rIGKV3S11#1	1
HITS1031821	LIB750006	rIGHV8-20	0	rIGHJ1	10	ARIAPYGYKGGWYFDF	GCTCGGATAGCCCCCTATGGGTATAAGGGGGGCTGGTACTTTGACTTC	128	0.85906	rIGKV4S18	0	rIGKJ2-1	4	LQLSSYPPT	CTGCAGTTGAGTAGTTACCCACCCACG	1546	0.97601	Y	rIGHV8-20#48#rIGKV4S18#2	1
HITS1031826	LIB750006	rIGHV3U1d	0	rIGHJ4	2	ARSNYPYYYVMDA	GCAAGATCCAATTACCCATATTACTATGTTATGGATGCC	41	0.672131	rIGKV8S6	0	rIGKJ5	3	QQHYSYPPT	CAGCAGCATTACAGCTATCCTCCTACG	1642	0.999391	N	NA	NA
HITS1031830	LIB750006	rIGHV9-4	5	rIGHJ4	16	ARGLPGYVMDA	GCAAGAGGACTACCCGGGTATGTTATGGATGCC	37	0.627119	rIGKV3S1	3	rIGKJ2-1	1	QQSKDYPNT	CAGCAGAGTAAGGATTATCCGAACACG	984	0.615	N	NA	NA
HITS1031833	LIB750006	rIGHV5-58	2	rIGHJ3	1	AKGYNNYDWFAY	GCAAAGGGGTATAACAACTACGATTGGTTTGCTTAC	24	1	rIGKV3S19	0	rIGKJ1	0	QQSRESPPWT	CAGCAGAGTAGGGAGTCTCCTCCGTGGACG	822	0.903297	Y	rIGHV5-58#36#rIGKV3S19#2	1
HITS1031836	LIB750006	rIGHV8-22	1	rIGHJ3	16	ARSPEAGSNRGWFAY	GCTCGGAGCCCGGAGGCGGGTTCCAATAGGGGGTGGTTTGCTTAC	44	1	rIGKV12S36	2	rIGKJ1	3	QQYYDYPT	CAACAGTATTACGATTATCCGACG	1632	0.580576	N	NA	NA
HITS1031837	LIB750006	rIGHV6-8	9	rIGHJ2	5	TRRGGYLFDY	ACGAGGCGCGGAGGGTATCTCTTTGATTAC	55	1	rIGKV6S5	3	rIGKJ2-3	1	QRIYNSPYT	CAGCGTATTTACAATTCTCCGTACACG	1688	0.550196	N	NA	NA
HITS1031838	LIB750006	rIGHV1-38	1	rIGHJ1	4	TRPRDPYWYFDF	ACAAGACCCCGGGATCCATACTGGTACTTTGACTTC	43	1	rIGKV8S7	2	rIGKJ5	0	EQYFVYPLT	GAGCAGTACTTTGTCTATCCGCTCACG	1366	0.968794	Y	rIGHV1-38#36#rIGKV8S7#1	1
HITS1031840	LIB750006	rIGHV6-8	10	rIGHJ2	5	TLRNYFDY	ACGTTACGGAACTACTTTGATTAC	30	1	rIGKV22S7	1	rIGKJ1	1	LQHSSRRT	TTGCAGCATAGTAGTAGGCGGACG	1448	0.948265	Y	rIGHV6-8#24#rIGKV22S7#1	1
HITS1031843	LIB750006	rIGHV4-2	2	rIGHJ2	3	ARAFDYGGYSEPYFDY	GCAAGAGCCTTTGACTACGGAGGGTATAGTGAGCCGTACTTTGATTAC	52	0.928571	rIGKV12S36	3	rIGKJ2-1	1	QQYYDYPNT	CAACAGTATTACGATTATCCGAACACG	1052	0.785661	N	NA	NA
HITS1031845	LIB750006	rIGHV2U18d	3	rIGHJ2	2	ARDTIAAGYFDY	GCCAGAGACACTATAGCAGCTGGGTACTTTGATTAC	45	1	rIGKV12S29	0	rIGKJ2-1	4	QNGLSAPRT	CAAAATGGTTTAAGTGCCCCTCGCACG	1762	1	Y	rIGHV2U18d#36#rIGKV12S29#1	1
HITS1031846	LIB750006	rIGHV5-31	11	rIGHJ2	3	TRRYFDY	ACAAGACGGTACTTTGATTAC	42	0.583333	rIGKV2S23	7	rIGKJ2-3	1	VQGTHAPYT	GTGCAAGGTACCCATGCTCCGTACACG	1634	0.716981	N	NA	NA
HITS1031847	LIB750006	rIGHV3-4	4	rIGHJ2	6	ARSPLLQWFDY	GCAAGATCCCCATTACTACAGTGGTTTGATTAC	32	1	rIGKV12U30	4	rIGKJ1	1	QQYNNYWT	CAACAGTATAACAATTATTGGACG	1350	0.856599	Y	rIGHV3-4#33#rIGKV12U30#1	1
HITS1031851	LIB750006	rIGHV5-34	7	rIGHJ2	5	ARHRFLTTAFDY	GCAAGACATCGATTTTTAACTACGGCCTTTGATTAC	22	0.160584	rIGKV3S11	2	rIGKJ5	0	QQSWNDPLT	CAGCAGAGTTGGAATGATCCGCTCACG	1563	0.902946	N	NA	NA
HITS1031855	LIB750006	rIGHV3U1d	6	rIGHJ1	6	AVITMMVLITTGYXYFDF	GCAGTTATTACTATGATGGTACTTATTACTACGGGATACTAGTACTTTGACTTC	39	0.438202	rIGKV22S4	4	rIGKJ1	0	LLHNSWPWT	TTGCTGCATAATAGTTGGCCGTGGACG	1069	0.995345	N	NA	NA
HITS1031857	LIB750006	rIGHV2-63	4	rIGHJ2	11	TTKPY	ACCACTAAACCGTAC	180	0.869565	rIGKV12S30	1	rIGKJ1	2	LQDSEYPRT	CTACAGGATTCTGAGTATCCTCGGACG	1023	1	Y	rIGHV2-63#15#rIGKV12S30#1	1
HITS1031858	LIB750006	rIGHV2-63	1	rIGHJ2	6	TRDRSWELDFDY	ACCAGAGATCGTAGCTGGGAGCTCGACTTTGATTAC	21	0.362069	rIGKV1S18	6	rIGKJ2-1	3	LQGTHFPHT	TTGCAAGGTACACATTTTCCTCACACG	1963	0.905861	N	NA	NA
HITS1031862	LIB750006	rIGHV11-4	4	rIGHJ2	11	TRVEQLPP	ACTAGAGTCGAACAACTACCCCCC	57	1	rIGKV1S7	4	rIGKJ2-2	1	CQGSYSPDT	TGTCAAGGTTCATATTCTCCGGACACG	2517	0.882539	Y	rIGHV11-4#24#rIGKV1S7#1	1
HITS1031863	LIB750006	rIGHV5U31d	0	rIGHJ4	10	ARHSYGYVMDA	GCAAGACATTCTTATGGGTATGTTATGGATGCC	72	1	rIGKV1S34	4	rIGKJ4	0	LQHTHLPFT	TTACAACATACACATTTACCATTCACG	1218	0.553636	N	NA	NA
HITS1031865	LIB750006	rIGHV1-38	23	rIGHJ1	20	VRYYGYNWYFDF	GTAAGATACTATGGGTATAACTGGTATTTTGACTTC	53	0.898305	rIGKV12U30	10	rIGKJ5	1	QQYNNYPLT	CAACAATATAACAACTATCCGCTCACG	1350	0.918993	Y	rIGHV1-38#36#rIGKV12U30#4	1
HITS1031866	LIB750006	rIGHV1-13	2	rIGHJ4	7	ARMLGAVMDA	GCTAGGATGCTGGGCGCCGTTATGGATGCC	13	0.419355	rIGKV12S8	2	rIGKJ5	0	QQSYKYPLT	CAACAGAGTTACAAGTATCCGCTCACG	1841	0.97253	N	NA	NA
HITS1031867	LIB750006	rIGHV8-23	0	rIGHJ3	3	AHTRPGYNYGWFAY	GCTCACACTCGGCCCGGGTATAACTACGGGTGGTTTGCTTAC	61	0.243028	rIGKV12S29	3	rIGKJ2-3	1	QNGLSAPYT	CAAAATGGTTTAAGTGCCCCGTACACG	1218	0.982258	N	NA	NA
HITS1031870	LIB750006	rIGHV1-13	1	rIGHJ2	5	ARKYIWDNYGPFDY	GCTAGAAAATATATATGGGACAACTACGGGCCCTTTGATTAC	15	0.517241	rIGKV2S17	0	rIGKJ5	2	GQLLENPPT	GGACAGCTTCTAGAAAATCCTCCCACG	1048	0.776296	N	NA	NA
HITS1031872	LIB750006	rIGHV2-65	2	rIGHJ3	6	ARASTEAPFAY	GCCAGAGCGTCTACGGAGGCCCCGTTTGCTTAC	50	1	rIGKV12S30	0	rIGKJ1	3	LQDSEYPPT	CTACAGGATTCTGAGTATCCTCCGACG	3031	1	Y	rIGHV2-65#33#rIGKV12S30#2	1
HITS1031874	LIB750006	rIGHV8-28	1	rIGHJ2	3	ARRGHYSAPFDY	GCTCGGAGGGGGCACTACAGTGCCCCCTTTGATTAC	93	0.861111	rIGKV12U30	6	rIGKJ2-3	1	QQYNKYT	CAACAGTATAACAAGTACACG	1608	0.884975	Y	rIGHV8-28#36#rIGKV12U30#1	1
HITS1031875	LIB750006	rIGHV5U30d	0	rIGHJ1	3	ARELYYYDGYYHDRYWYFDF	GCAAGAGAGCTGTATTACTATGATGGTTATTATCACGACCGGTACTGGTACTTTGACTTC	49	0.765625	rIGKV5S2	0	rIGKJ5	1	QQSYSLPLT	CAACAGAGTTACAGCTTGCCCCTCACG	1802	0.847601	N	NA	NA
HITS1031876	LIB750006	rIGHV5-31	9	rIGHJ2	11	TRDWDL	ACAAGAGATTGGGACCTC	25	1	rIGKV22U26	1	rIGKJ5	0	FQHNSWLT	TTTCAGCATAATAGTTGGCTCACG	1468	0.910105	Y	rIGHV5-31#18#rIGKV22U26#1	1
HITS1031877	LIB750006	rIGHV8-22	0	rIGHJ3	5	ARRRTAIAAMGFAY	GCTCGGAGACGTACAGCTATAGCAGCTATGGGGTTTGCTTAC	40	1	rIGKV12S36	3	rIGKJ2-2	1	QQYYDYPDT	CAACAGTATTACGATTATCCGGACACG	1225	0.817211	Y	rIGHV8-22#42#rIGKV12S36#1	1
HITS1031879	LIB750006	rIGHV2U17d	0	rIGHJ2	6	TRRLGAPFEY	ACCAGACGTCTGGGAGCCCCTTTTGAATAC	33	0.6	rIGKV1U75	4	rIGKJ4	0	FQATHDPFT	TTCCAAGCTACACATGATCCATTCACG	1049	0.691496	N	NA	NA
HITS1031880	LIB750006	rIGHV2U12	0	rIGHJ2	10	TRDTYDGTY	ACCAGAGATACCTATGATGGTACTTAC	102	1	rIGKV2S17	0	rIGKJ1	3	GQLLENPPT	GGACAGCTTCTAGAAAATCCTCCGACG	1229	0.882902	Y	rIGHV2U12#27#rIGKV2S17#1	1
HITS1031885	LIB750006	rIGHV2-65	1	rIGHJ2	6	ARDPGGGFDY	GCCAGAGATCCAGGAGGGGGATTTGATTAC	39	1	rIGKV3S10	0	rIGKJ1	3	QQSWNDPPT	CAGCAGAGTTGGAATGATCCTCCGACG	1504	0.999336	Y	rIGHV2-65#30#rIGKV3S10#3	1
HITS1031886	LIB750006	rIGHV9-4	12	rIGHJ3	7	ASPRRGRPFAY	GCAAGCCCACGTCGTGGCCGCCCCTTTGCTTAC	74	1	rIGKV2S25	3	rIGKJ1	0	VQSTHAPWT	GTGCAAAGTACCCATGCTCCGTGGACG	2271	1	Y	rIGHV9-4#33#rIGKV2S25#1	1
HITS1031887	LIB750006	rIGHV6-8	9	rIGHJ2	2	TRGGLYYYDGYHYFDY	ACTCGTGGGGGCCTTTATTACTATGATGGTTACCACTACTTTGATTAC	27	1	rIGKV12S31	2	rIGKJ5	0	QQNYDSPLT	CAACAGAATTATGATAGTCCGCTCACG	2158	0.867015	Y	rIGHV6-8#48#rIGKV12S31#1	1
HITS1031890	LIB750006	rIGHV5U30d	0	rIGHJ2	17	ARHSYFNYGSYPRFDY	GCAAGACATTCCTATTTTAACTACGGTAGCTACCCTCGCTTTGATTAC	22	1	rIGKV15S2	3	rIGKJ1	0	YQYNSGWT	TATCAGTATAACAGTGGGTGGACG	1482	0.982107	Y	rIGHV5U30d#48#rIGKV15S2#1	1
HITS1031898	LIB750006	rIGHV9-6	2	rIGHJ4	5	ARSYYYDGTYYYGLDVMDA	GCAAGATCCTATTACTATGATGGTACTTATTACTACGGACTTGATGTTATGGATGCC	41	0.585714	rIGKV6S10	3	rIGKJ5	0	MQSNSYPLT	ATGCAGTCTAACTCCTATCCGCTCACG	1493	0.632627	N	NA	NA
HITS1031899	LIB750006	rIGHV5U30d	0	rIGHJ3	2	ARQGGYTTDYYYGWFAY	GCAAGACAGGGGGGGTATACTACGGATTATTACTACGGTTGGTTTGCTTAC	29	0.763158	rIGKV17S1	3	rIGKJ2-3	1	QQSDNVPYT	CAGCAAAGTGATAACGTGCCGTACACG	2727	1	N	NA	NA
HITS1031900	LIB750006	rIGHV5-58	0	rIGHJ2	4	AKEALYYYSSYTPFDY	GCAAAAGAGGCTCTTTATTACTATAGCAGCTATACCCCCTTTGATTAC	31	1	rIGKV16U47	8	rIGKJ5	1	QQYYEKPLT	CAACAGTATTATGAAAAACCACTCACG	1956	1	Y	rIGHV5-58#48#rIGKV16U47#1	1
HITS1031901	LIB750006	rIGHV1-43	0	rIGHJ2	5	ARWLLFFDY	GCAAGATGGTTATTATTCTTTGATTAC	63	1	rIGKV12U30	2	rIGKJ5	0	QQYNNYPLT	CAACAGTATAACAATTATCCGCTCACG	1549	1	Y	rIGHV1-43#27#rIGKV12U30#1	1
HITS1031904	LIB750006	rIGHV5-34	7	rIGHJ2	9	ARKAGADY	GCAAGAAAGGCGGGAGCGGATTAC	63	1	rIGKV22S7	0	rIGKJ2-3	1	LQHSSRPYT	TTGCAGCATAGTAGTAGGCCGTACACG	2018	0.997036	Y	rIGHV5-34#24#rIGKV22S7#1	1
HITS1031909	LIB750006	rIGHV5U30d	2	rIGHJ3	5	ATLDGTYYHVGGFAY	GCAACTCTGGATGGTACTTATTACCACGTCGGGGGGTTTGCTTAC	28	0.823529	rIGKV6S11	0	rIGKJ1	3	LQYNYNPPT	CTACAGTATAACTACAATCCTCCGACG	2447	0.980762	Y	rIGHV5U30d#45#rIGKV6S11#1	1
HITS1031910	LIB750006	rIGHV8-20	1	rIGHJ2	5	ARMDLTTLFDY	GCTCGGATGGATCTGACAACCCTCTTTGATTAC	32	1	rIGKV16S1	2	rIGKJ5	0	QQHNEYPLT	CAACAGCATAATGAATACCCGCTCACG	1974	1	Y	rIGHV8-20#33#rIGKV16S1#4	1
HITS1031911	LIB750006	rIGHV1-6	3	rIGHJ4	2	TTDYHYVMDA	ACCACGGACTACCACTATGTTATGGATGCC	73	0.802198	rIGKV17S1	3	rIGKJ2-3	1	QQSDNVPYT	CAGCAAAGTGATAACGTGCCGTACACG	1946	1	Y	rIGHV1-6#30#rIGKV17S1#1	1
HITS1031912	LIB750006	rIGHV1-38	2	rIGHJ2	7	TRRGIRGTPLGDY	ACAAGGAGGGGGATTCGGGGTACTCCCTTGGGTGATTAC	40	0.784314	rIGKV22S4	1	rIGKJ1	0	LQHNSWPWT	TTGCAGCATAATAGTTGGCCGTGGACG	1880	0.754717	N	NA	NA
HITS1031914	LIB750006	rIGHV5U30d	0	rIGHJ4	6	ARRLNYGSHGVMDA	GCAAGACGCCTTAACTACGGTAGCCACGGGGTTATGGATGCC	26	1	rIGKV22U53	2	rIGKJ1	0	YQYNNGWT	TATCAGTATAACAACGGGTGGACG	648	0.514694	N	NA	NA
HITS1031916	LIB750006	rIGHV1-11	3	rIGHJ2	7	AMEDIAAISLFDY	GCTATGGAGGACATAGCAGCTATATCCCTCTTTGATTAC	15	1	rIGKV10S5	2	rIGKJ1	3	QQYDSSPT	CAACAGTATGATAGTTCTCCGACG	1374	0.787393	N	NA	NA
HITS1031917	LIB750006	rIGHV3U1d	5	rIGHJ2	2	ARSDSHYYDGTYYYYFDY	GCAAGATCCGACTCCCATTACTATGATGGTACTTATTACTACTACTTTGATTAC	180	1	rIGKV6S8	5	rIGKJ1	0	LHYGSIPWT	CTGCACTATGGCTCCATTCCGTGGACG	1982	0.975394	Y	rIGHV3U1d#54#rIGKV6S8#1	3
HITS1031919	LIB750006	rIGHV11-4	3	rIGHJ1	1	TRDYYYDGTYYYWYFDF	ACTAGAGATTATTACTATGATGGTACTTATTACTACTGGTACTTTGACTTC	61	1	rIGKV12S8	3	rIGKJ2-3	1	QQSYKYPYT	CAACAGAGTTACAAGTATCCGTACACG	1737	0.949699	Y	rIGHV11-4#51#rIGKV12S8#1	1
HITS1031920	LIB750006	rIGHV2-47	2	rIGHJ2	6	ARLYYGLLRYYFDY	GCCAGATTGTACTACGGATTATTACGGTACTACTTTGATTAC	31	0.673913	rIGKV12S39	0	rIGKJ2-1	4	QQHHDYPPT	CAACAGCATCATGATTATCCTCCCACG	1304	0.761238	N	NA	NA
HITS1031921	LIB750006	rIGHV8-20	1	rIGHJ3	10	ARISPFNYGSPNWFAY	GCTCGGATAAGTCCCTTTAACTACGGTAGCCCCAATTGGTTTGCTTAC	42	0.75	rIGKV3S10	2	rIGKJ5	1	QQSWNDLT	CAGCAGAGTTGGAATGATCTCACG	1605	0.988909	N	NA	NA
HITS1031922	LIB750006	rIGHV8-20	1	rIGHJ3	0	ARMAGLWVNLYNWFAY	GCTCGGATGGCGGGACTATGGGTCAACCTTTACAATTGGTTTGCTTAC	35	0.795455	rIGKV2U3	3	rIGKJ2-3	1	MQATHAPYT	ATGCAAGCTACCCATGCTCCGTACACG	1527	0.607157	N	NA	NA
HITS1031923	LIB750006	rIGHV5U21	10	rIGHJ3	13	TRGKYSFAY	ACAAGAGGGAAGTACTCGTTTGCTTAC	133	1	rIGKV16U47	18	rIGKJ1	3	QQYNEYPPT	CAACAGTATAATGAATACCCACCGACG	1193	0.998326	Y	rIGHV5U21#27#rIGKV16U47#1	1
HITS1031924	LIB750006	rIGHV5U31d	0	rIGHJ2	7	ARQWGYYGYDY	GCAAGACAATGGGGATACTATGGGTATGATTAC	54	0.739726	rIGKV6S5	3	rIGKJ4	0	QRIYNSPFT	CAGCGTATTTACAATTCTCCATTCACG	2716	0.981568	N	NA	NA
HITS1031927	LIB750006	rIGHV5-58	16	rIGHJ2	2	AQAEIVVPTYYFAY	GCTCAAGCCGAGATAGTTGTGCCCACTTACTACTTTGCTTAC	15	0.789474	rIGKV1S30	1	rIGKJ1	3	YQGTHYPPT	TACCAAGGTACACATTATCCTCCGACG	1196	0.802685	N	NA	NA
HITS1031932	LIB750006	rIGHV5U31d	0	rIGHJ2	21	ARHRYPGICFDY	GCAAGACATCGGTACCCGGGTATTTGCTTTGATTAC	63	1	rIGKV12S14	3	rIGKJ2-3	1	QQASSAPYT	CAACAGGCTTCTAGTGCTCCGTACACG	1765	1	Y	rIGHV5U31d#36#rIGKV12S14#1	1
HITS1031934	LIB750006	rIGHV1-6	2	rIGHJ4	5	TTFGTYRYVMDA	ACCACATTCGGGACCTACAGGTATGTTATGGATGCC	36	0.818182	rIGKV14S9	2	rIGKJ4	3	LQYDEYPPT	CTACAGTATGATGAGTATCCTCCCACG	2070	0.949541	Y	rIGHV1-6#36#rIGKV14S9#2	1
HITS1031935	LIB750006	rIGHV3U2d	6	rIGHJ2	4	ARYREPFDY	GCAAGATACAGGGAGCCCTTTGATTAC	72	1	rIGKV12S16	9	rIGKJ2-3	1	LQAYTTPYT	CTACAGGCTTATACTACTCCGTACACG	1551	0.913428	Y	rIGHV3U2d#27#rIGKV12S16#1	2
HITS1031939	LIB750006	rIGHV5U31d	0	rIGHJ4	20	ARHWDDYYDPYVMDA	GCAAGACATTGGGATGATTACTATGACCCCTATGTTATGGATGCC	42	0.7	rIGKV3S19	1	rIGKJ5	1	QQSRESPLT	CAGCAGAGTAGGGAGTCTCCTCTCACG	531	0.502365	N	NA	NA
HITS1031941	LIB750006	rIGHV5-34	10	rIGHJ3	3	ARGNNYGWFPY	GCAAGAGGGAACAACTACGGTTGGTTTCCTTAC	611	1	rIGKV8S6	5	rIGKJ4	0	QQHYSYPFT	CAGCAGCATTACAGCTATCCATTCACG	1248	1	Y	rIGHV5-34#33#rIGKV8S6#2	3
HITS1031942	LIB750006	rIGHV5U31d	3	rIGHJ3	2	ARHDNSGYGWFAY	GCAAGACATGATAATTCGGGATACGGTTGGTTTGCTTAC	90	1	rIGKV12U30	0	rIGKJ2-3	1	QQYNNYPPYT	CAACAGTATAACAATTATCCTCCGTACACG	1914	0.979529	Y	rIGHV5U31d#39#rIGKV12U30#2	1
HITS1031943	LIB750006	rIGHV3U1d	0	rIGHJ4	2	AREAELGPYYYVMDA	GCAAGAGAGGCGGAACTGGGCCCCTATTACTATGTTATGGATGCC	42	1	rIGKV3S10	3	rIGKJ2-1	2	QQSWNDPNT	CAGCAGAGTTGGAATGATCCCAACACG	1676	0.979544	Y	rIGHV3U1d#45#rIGKV3S10#1	1
HITS1031944	LIB750006	rIGHV3U1d	1	rIGHJ3	17	AERSRRGWFAY	GCAGAAAGGAGCCGTAGAGGTTGGTTTGCTTAC	82	1	rIGKV3S11	3	rIGKJ2-2	1	QQSWNDPDT	CAGCAGAGTTGGAATGATCCGGACACG	1529	0.997391	Y	rIGHV3U1d#33#rIGKV3S11#4	1
HITS1031945	LIB750006	rIGHV1-43	0	rIGHJ3	2	ARELGRNWFAY	GCAAGAGAACTGGGCCGGAATTGGTTTGCTTAC	50	1	rIGKV22S6	3	rIGKJ1	0	LQHNSFPWT	TTGCAGCATAATAGTTTTCCGTGGACG	2433	0.976324	Y	rIGHV1-43#33#rIGKV22S6#1	1
HITS1031947	LIB750006	rIGHV4-2	4	rIGHJ2	3	ARIGWLPGYNPFDY	GCAAGAATCGGCTGGCTACCCGGGTATAACCCCTTTGATTAC	58	1	rIGKV6S11	3	rIGKJ2-3	1	LQYNYNPYT	CTACAGTATAACTACAATCCGTACACG	2503	0.90459	Y	rIGHV4-2#42#rIGKV6S11#1	1
HITS1031949	LIB750006	rIGHV3U1d	2	rIGHJ2	1	ASIVGTDYFDY	GCAAGCATTGTCGGGACCGACTACTTTGATTAC	167	0.932961	rIGKV3S11	3	rIGKJ1	0	QQSWNDPWT	CAGCAGAGTTGGAATGATCCGTGGACG	1318	0.979926	Y	rIGHV3U1d#33#rIGKV3S11#2	1
HITS1031952	LIB750006	rIGHV5U30d	0	rIGHJ1	17	ARHSYGPPYWYFDF	GCAAGACATAGCTATGGACCCCCCTACTGGTACTTTGACTTC	122	1	rIGKV22U53	0	rIGKJ2-3	1	YQYNNGYT	TATCAGTATAACAACGGGTACACG	1273	0.653826	N	NA	NA
HITS1031957	LIB750006	rIGHV2-65	2	rIGHJ4	11	ARAGYYDGWVMDA	GCCAGAGCGGGATACTATGATGGTTGGGTTATGGATGCC	60	1	rIGKV6S11	1	rIGKJ2-1	3	LQYNYNPHT	CTACAGTATAACTACAATCCTCACACG	2465	0.952473	Y	rIGHV2-65#39#rIGKV6S11#1	1
HITS1031958	LIB750006	rIGHV3U1d	0	rIGHJ2	9	ARLGTTAY	GCAAGATTAGGTACTACGGCGTAC	57	1	rIGKV12S38	1	rIGKJ1	2	LQGSKFPRT	CTACAGGGTTCCAAGTTTCCTCGGACG	1579	0.810575	Y	rIGHV3U1d#24#rIGKV12S38#2	1
HITS1031963	LIB750006	rIGHV7-7	2	rIGHJ2	13	ARGGFDY	GCAAGAGGGGGCTTTGATTAC	65	0.643564	rIGKV1U75	4	rIGKJ2-3	1	FQATHDPYT	TTCCAAGCTACACATGATCCGTACACG	857	0.61788	N	NA	NA
HITS1031964	LIB750006	rIGHV5-34	7	rIGHJ3	8	ARPGPPFAY	GCAAGACCAGGGCCCCCTTTTGCTTAC	42	1	rIGKV2S23	8	rIGKJ2-3	2	VQGTHAYT	GTGCAAGGTACCCATGCTTACACG	2066	1	Y	rIGHV5-34#27#rIGKV2S23#1	1
HITS1031965	LIB750006	rIGHV5U30d	8	rIGHJ2	6	ARHTMGITGYFDY	GCAAGACATACTATGGGTATAACGGGCTACTTTGATTAC	629	0.773678	rIGKV22U25	17	rIGKJ5	0	LQRNSWPLT	TTGCAGCGTAATAGTTGGCCGCTCACG	457	0.743089	N	NA	NA
HITS1031966	LIB750006	rIGHV3U1d	2	rIGHJ3	3	ATSDGTYYYGWFAY	GCAACCTCTGATGGTACTTATTACTACGGGTGGTTTGCTTAC	53	1	rIGKV3S10	0	rIGKJ1	3	QQSWNDPPT	CAGCAGAGTTGGAATGATCCTCCGACG	1589	0.998743	Y	rIGHV3U1d#42#rIGKV3S10#1	1
HITS1031967	LIB750006	rIGHV8-31	2	rIGHJ2	5	AHSVLTYYYDGTYPFDY	GCTCACAGTGTTCTCACTTATTACTATGATGGTACTTATCCGTTTGATTAC	409	1	rIGKV12S34	4	rIGKJ1	0	QQYYNYPWT	CAACAGTATTACAATTATCCGTGGACG	994	0.526204	N	NA	NA
HITS1031968	LIB750006	rIGHV8-23	0	rIGHJ3	2	AHTRGYDGTYYPDWFAY	GCTCACACTCGTGGCTATGATGGTACTTATTACCCCGATTGGTTTGCTTAC	15	0.681818	rIGKV22U25	0	rIGKJ4	3	LQRNSWPRT	TTGCAGCGTAATAGTTGGCCGCGCACG	1705	0.74978	N	NA	NA
HITS1031969	LIB750006	rIGHV8-20	2	rIGHJ1	5	ARLTTEGIVDWYFDF	GCTCGGTTAACTACGGAGGGTATAGTGGACTGGTACTTTGACTTC	61	1	rIGKV4S18	1	rIGKJ5	2	LQLSSYPPT	CTGCAGTTGAGTAGTTACCCACCTACG	1361	0.96048	Y	rIGHV8-20#45#rIGKV4S18#2	1
HITS1031972	LIB750006	rIGHV1-57	19	rIGHJ1	4	ARGPRHYYSSSQGYFDF	GCAAGAGGGCCCCGTCATTACTATAGCAGCTCCCAGGGGTACTTTGACTTC	335	1	rIGKV22S4	1	rIGKJ5	0	LQHNSWPLT	TTGCAGCATAATAGTTGGCCGCTCACG	1034	0.999034	Y	rIGHV1-57#51#rIGKV22S4#1	1
HITS1031975	LIB750006	rIGHV3U1d	0	rIGHJ2	7	ARGIAAMGY	GCAAGAGGGATAGCAGCTATGGGTTAC	50	1	rIGKV12U74	15	rIGKJ5	0	QQSYKFPLT	CAACAGAGTTACAAGTTTCCGCTCACG	1155	0.509484	N	NA	NA
HITS1031980	LIB750006	rIGHV2-8	8	rIGHJ2	21	TRRGGY	ACCAGACGGGGAGGATAC	14	0.205882	rIGKV15S2	4	rIGKJ1	1	YQYNSGWT	TATCAGTATAACAGTGGATGGACG	686	0.439462	N	NA	NA
HITS1031988	LIB750006	rIGHV3U2d	1	rIGHJ3	26	ARRRRGGFAY	GCAAGAAGACGGCGGGGGGGGTTTGCTTAC	18	1	rIGKV16U47	18	rIGKJ2-1	4	QQYNEYPPT	CAACAGTATAATGAATACCCACCCACG	1747	0.965727	Y	rIGHV3U2d#30#rIGKV16U47#1	1
HITS1031990	LIB750006	rIGHV5U31d	0	rIGHJ2	12	ARHEGDTMGITDYFDY	GCAAGACATGAGGGGGATACTATGGGTATAACCGACTACTTTGATTAC	33	1	rIGKV3S13	3	rIGKJ2-3	1	QQSRELPYT	CAGCAGAGTAGGGAGCTTCCGTACACG	2050	0.812203	Y	rIGHV5U31d#48#rIGKV3S13#1	1
HITS1031993	LIB750006	rIGHV1-28	3	rIGHJ3	6	ARWLRGFAY	GCAAGATGGCTACGGGGGTTTGCTTAC	37	1	rIGKV3S9	4	rIGKJ2-1	1	QQSWNDPNT	CAGCAGAGTTGGAATGATCCGAACACG	2051	0.911556	Y	rIGHV1-28#27#rIGKV3S9#1	1
HITS1031995	LIB750006	rIGHV1-36	0	rIGHJ2	1	TRLDYDGTYYYFDY	ACAAGACTGGACTATGATGGTACTTATTACTACTTTGATTAC	12	0.352941	rIGKV12S8	3	rIGKJ2-3	1	QQSYKYPYT	CAACAGAGTTACAAGTATCCGTACACG	1678	0.931188	N	NA	NA
HITS1031997	LIB750006	rIGHV1-28	0	rIGHJ3	2	ARARYNSNWFAY	GCAAGAGCGCGGTACAACTCGAATTGGTTTGCTTAC	38	1	rIGKV8S6	3	rIGKJ2-3	1	QQHYSYPYT	CAGCAGCATTACAGCTATCCGTACACG	782	0.970223	Y	rIGHV1-28#36#rIGKV8S6#1	1
HITS1031998	LIB750006	rIGHV5S13	4	rIGHJ2	26	ARHRSRAPDY	GCAAGACATAGGAGTAGGGCCCCTGATTAC	25	0.609756	rIGKV4S12	4	rIGKJ1	0	LQRSSYPWT	CTGCAGAGGAGTAGTTACCCGTGGACG	749	0.392558	N	NA	NA
HITS1032003	LIB750006	rIGHV9-4	5	rIGHJ1	0	ARAWTYYGYNYYWYFDF	GCAAGAGCGTGGACATACTATGGGTATAACTACTACTGGTACTTTGACTTC	38	0.76	rIGKV16U47	20	rIGKJ5	0	QQHNEYPLT	CAACAGCATAATGAATACCCGCTCACG	1409	0.996464	N	NA	NA
HITS1032006	LIB750006	rIGHV2U12	0	rIGHJ1	3	TRDFGYNWYFDF	ACCAGAGATTTCGGGTATAACTGGTACTTTGACTTC	36	1	rIGKV3S18	2	rIGKJ2-1	2	QQSRESPNT	CAGCAGAGTAGGGAGTCTCCTAACACG	1411	0.628508	N	NA	NA
HITS1032009	LIB750006	rIGHV10-10	0	rIGHJ2	8	TVALGY	ACAGTGGCCTTGGGGTAC	52	1	rIGKV22S6	2	rIGKJ2-2	2	LQHNSFPGT	TTGCAGCATAATAGTTTTCCCGGCACG	2210	0.98793	Y	rIGHV10-10#18#rIGKV22S6#1	1
HITS1032010	LIB750006	rIGHV5-34	11	rIGHJ3	7	ARGTTEGIVFAY	GCAAGAGGAACTACGGAGGGTATAGTCTTTGCTTAC	427	1	rIGKV8S6	2	rIGKJ2-1	4	QQHYSYPT	CAGCAGCATTACAGCTATCCCACG	981	0.841338	Y	rIGHV5-34#36#rIGKV8S6#4	1
HITS1032012	LIB750006	rIGHV7-7	2	rIGHJ3	24	ARAGEQWPPNWFAY	GCAAGAGCAGGGGAACAGTGGCCCCCTAATTGGTTTGCTTAC	19	1	rIGKV12S16	2	rIGKJ5	0	LQAYSAPLT	CTACAGGCTTATAGTGCTCCGCTCACG	1274	0.8262	Y	rIGHV7-7#42#rIGKV12S16#1	1
HITS1032015	LIB750006	rIGHV2-8	9	rIGHJ3	11	TGAAGAY	ACGGGAGCAGCTGGGGCTTAC	16	1	rIGKV2S23	4	rIGKJ1	2	VQGTHAPRT	GTGCAAGGTACCCATGCTCCTCGGACG	1330	0.598022	N	NA	NA
HITS1032017	LIB750006	rIGHV1-65	0	rIGHJ2	4	ARSGLRRVLFDY	GCAAGATCCGGACTACGGAGGGTCCTCTTTGATTAC	53	0.557895	rIGKV1S14	0	rIGKJ1	0	AQTTHFPPWT	GCGCAAACTACACATTTTCCTCCGTGGACG	748	0.511278	N	NA	NA
HITS1032018	LIB750006	rIGHV2-65	1	rIGHJ3	4	ARDLQTTEGIVWFAY	GCCAGAGATCTCCAAACTACGGAGGGTATAGTTTGGTTTGCTTAC	255	0.861486	rIGKV12U30	2	rIGKJ5	0	QQYNNYPLT	CAACAGTATAACAATTATCCGCTCACG	1477	0.639117	N	NA	NA
HITS1032019	LIB750006	rIGHV2-65	1	rIGHJ4	8	ARDSTLLRRVGVMDA	GCCAGAGACTCCACTCTTCTACGGAGGGTAGGGGTTATGGATGCC	61	0.859155	rIGKV2U3	0	rIGKJ5	1	MQATHAPLT	ATGCAAGCTACCCATGCTCCTCTCACG	2520	1	Y	rIGHV2-65#45#rIGKV2U3#1	1
HITS1032020	LIB750006	rIGHV5-54	5	rIGHJ2	3	AKAGPIAAISPYFDY	GCAAAAGCGGGACCTATAGCAGCTATATCCCCCTACTTTGATTAC	100	1	rIGKV3S11	2	rIGKJ2-1	4	QQSWNDLT	CAGCAGAGTTGGAATGATCTCACG	1157	0.867967	Y	rIGHV5-54#45#rIGKV3S11#1	1
HITS1032022	LIB750006	rIGHV2-47	1	rIGHJ2	18	ARIPRRPD	GCCAGAATTCCACGGAGGCCCGAC	31	0.775	rIGKV15S2	0	rIGKJ5	1	YQYNSGPT	TATCAGTATAACAGTGGGCCCACG	1300	0.962963	N	NA	NA
HITS1032024	LIB750006	rIGHV5U31d	0	rIGHJ2	20	ARHDNYGSSFDY	GCAAGACATGATAACTACGGTAGCTCCTTTGATTAC	41	1	rIGKV12S39	3	rIGKJ2-3	1	QQHHDYPYT	CAACAGCATCATGATTATCCGTACACG	1118	0.725974	N	NA	NA
HITS1032028	LIB750006	rIGHV3U2d	1	rIGHJ2	5	ARLAYGPPFDY	GCAAGATTGGCCTATGGGCCCCCCTTTGATTAC	35	1	rIGKV22U53	0	rIGKJ2-3	1	YQYNNGYT	TATCAGTATAACAACGGGTACACG	633	0.558694	N	NA	NA
HITS1032030	LIB750006	rIGHV11-4	8	rIGHJ2	13	TRRIPTHS	ACCCGGAGGATACCTACCCACTCC	55	0.223577	rIGKV3S11	1	rIGKJ1	2	QQSWNDPRT	CAGCAGAGTTGGAATGATCCTCGGACG	1073	0.697659	N	NA	NA
HITS1032032	LIB750006	rIGHV5U27d	0	rIGHJ3	12	TRGGLRRVPYNWFAY	ACAAGAGGGGGACTACGGAGGGTTCCATACAATTGGTTTGCTTAC	51	0.68	rIGKV8S7	3	rIGKJ2-3	1	EQYFVYPYT	GAGCAGTACTTTGTCTATCCGTACACG	1347	0.859604	N	NA	NA
HITS1032034	LIB750006	rIGHV5U30d	0	rIGHJ2	5	ARGETGRAPFDY	GCAAGAGGGGAAACTGGGAGGGCCCCTTTTGATTAC	96	1	rIGKV12S36	3	rIGKJ1	0	QQYYDYPWT	CAACAGTATTACGATTATCCGTGGACG	694	0.396119	N	NA	NA
HITS1032035	LIB750006	rIGHV1-35	1	rIGHJ2	24	ARRGTTTDY	GCAAGACGGGGAACAACTACGGATTAC	45	0.818182	rIGKV14S9	4	rIGKJ5	0	LQYDEYPLT	CTACAGTATGATGAGTATCCGCTCACG	1104	0.788571	N	NA	NA
HITS1032038	LIB750006	rIGHV5-54	5	rIGHJ2	2	AKEGYDGYSYYFDY	GCAAAAGAGGGCTATGATGGTTACTCGTACTACTTTGATTAC	228	1	rIGKV3S19	3	rIGKJ1	0	QQSRESPWT	CAGCAGAGTAGGGAGTCTCCGTGGACG	1235	0.772841	N	NA	NA
HITS1032039	LIB750006	rIGHV2U18d	3	rIGHJ1	6	ARELGPWYFDF	GCCAGAGAACTGGGACCCTGGTACTTTGACTTC	46	0.17037	rIGKV3S19	0	rIGKJ1	3	QQSRESPPT	CAGCAGAGTAGGGAGTCTCCTCCGACG	519	0.650376	N	NA	NA
HITS1032040	LIB750006	rIGHV2-52	2	rIGHJ2	8	TRSWDY	ACCAGAAGCTGGGATTAC	47	1	rIGKV2S23	6	rIGKJ1	0	VQGTHAPWT	GTGCAAGGTACCCATGCTCCGTGGACG	3146	1	Y	rIGHV2-52#18#rIGKV2S23#1	1
HITS1032041	LIB750006	rIGHV5-62	5	rIGHJ2	7	ARRGYPDY	GCAAGAAGAGGGTATCCCGATTAC	49	0.742424	rIGKV14S18	5	rIGKJ5	1	LQHNEYPLT	CTGCAGCATAATGAGTATCCTCTCACG	1892	1	N	NA	NA
HITS1032042	LIB750006	rIGHV5-34	11	rIGHJ4	2	ARHNYYVMDA	GCAAGACACAACTACTATGTTATGGATGCC	119	1	rIGKV16S1	1	rIGKJ5	1	QQHNEYPLT	CAACAGCATAATGAATACCCACTCACG	978	0.565645	N	NA	NA
HITS1032044	LIB750006	rIGHV5-54	6	rIGHJ2	12	ANYRD	GCAAATTACCGTGAC	36	1	rIGKV22S7	0	rIGKJ2-3	1	LQHSSRPYT	TTGCAGCATAGTAGTAGGCCGTACACG	1157	0.739297	N	NA	NA
HITS1032045	LIB750006	rIGHV2U12	0	rIGHJ2	7	TRDIYGGYSPNWGDY	ACCAGAGATATCTACGGAGGGTATAGTCCCAACTGGGGAGATTAC	62	1	rIGKV14S13	2	rIGKJ4	0	LQSKESPFT	CTACAGTCTAAAGAGTCCCCATTCACG	1529	0.831882	Y	rIGHV2U12#45#rIGKV14S13#1	1
HITS1032046	LIB750006	rIGHV6-8	14	rIGHJ1	17	SYWYFDF	TCCTACTGGTACTTTGACTTC	68	0.647619	rIGKV14S4	4	rIGKJ2-3	1	LQYDEYPYT	CTACAGTATGATGAGTACCCGTACACG	1219	0.74511	N	NA	NA
HITS1032048	LIB750006	rIGHV1-25	0	rIGHJ2	2	ARIWENYFDY	GCAAGGATCTGGGAGAACTACTTTGATTAC	178	1	rIGKV3S10	3	rIGKJ4	0	QQSWNDPFT	CAGCAGAGTTGGAATGATCCATTCACG	1947	0.995399	Y	rIGHV1-25#30#rIGKV3S10#1	1
HITS1032050	LIB750006	rIGHV5-34	8	rIGHJ3	9	ASLGAY	GCAAGCCTGGGGGCTTAC	33	1	rIGKV5S6	0	rIGKJ1	2	QQTQSWPRT	CAACAGACTCAAAGCTGGCCCCGGACG	681	0.456434	N	NA	NA
HITS1032051	LIB750006	rIGHV1-31	0	rIGHJ1	21	ARGTYYGYNYWYFDF	GCAAGGGGGACATACTATGGGTATAACTACTGGTACTTTGACTTC	18	1	rIGKV6S11	3	rIGKJ2-3	1	LQYNYNPYT	CTACAGTATAACTACAATCCGTACACG	2305	0.903922	Y	rIGHV1-31#45#rIGKV6S11#1	1
HITS1032052	LIB750006	rIGHV2-77	8	rIGHJ4	5	AGYSSPYVMDA	GCAGGGTATAGCAGCCCTTATGTTATGGATGCC	59	1	rIGKV8S6	5	rIGKJ1	3	QQHYSYPT	CAGCAGCATTACAGCTATCCGACG	1051	1	Y	rIGHV2-77#33#rIGKV8S6#1	2
HITS1032054	LIB750006	rIGHV11-9	0	rIGHJ4	20	ARHLLMDA	GCTAGACATCTCCTTATGGATGCC	80	1	rIGKV12S36	3	rIGKJ1	0	QQYYDYPWT	CAACAGTATTACGATTATCCGTGGACG	1134	0.541289	N	NA	NA
HITS1032055	LIB750006	rIGHV1-38	18	rIGHJ3	18	ARSRWAFAY	GCAAGATCGAGGTGGGCCTTTGCTTAC	21	0.636364	rIGKV12S36	3	rIGKJ2-3	1	QQYYDYPYT	CAACAGTATTACGATTATCCGTACACG	1502	0.955471	N	NA	NA
HITS1032059	LIB750006	rIGHV1-65	0	rIGHJ1	5	ARSGPITGSGWYFDF	GCAAGATCGGGACCCATAACTGGGAGCGGCTGGTACTTTGACTTC	64	1	rIGKV17S1	3	rIGKJ2-3	1	QQSDNVPYT	CAGCAAAGTGATAACGTGCCGTACACG	2493	0.998798	Y	rIGHV1-65#45#rIGKV17S1#1	1
HITS1032063	LIB750006	rIGHV2U18d	3	rIGHJ1	12	ARLMYTTDYYYVDWYFDF	GCCAGATTAATGTATACTACGGATTATTACTACGTCGACTGGTACTTTGACTTC	32	1	rIGKV22S4	1	rIGKJ5	0	LQHNSWPLT	TTGCAGCATAATAGTTGGCCGCTCACG	1696	0.963089	Y	rIGHV2U18d#54#rIGKV22S4#1	1
HITS1032064	LIB750006	rIGHV7-6	3	rIGHJ1	17	AKHDSIYIYWYFDF	GCAAAACATGATAGCATCTATATCTACTGGTACTTTGACTTC	134	1	rIGKV22U53	3	rIGKJ5	0	YQYNNGLT	TATCAATATAACAACGGGCTCACG	1653	0.956044	Y	rIGHV7-6#42#rIGKV22U53#1	3
HITS1032065	LIB750006	rIGHV1-65	0	rIGHJ3	5	ARERHYYGGFAY	GCAAGAGAAAGGCACTACTATGGAGGGTTTGCTTAC	40	0.754717	rIGKV3S18	2	rIGKJ5	0	QQSRESPLT	CAGCAGAGTAGGGAGTCTCCGCTCACG	722	0.463712	N	NA	NA
HITS1032066	LIB750006	rIGHV2-8	7	rIGHJ2	5	TRGGFDY	ACCAGAGGGGGCTTTGATTAC	34	1	rIGKV2S23	6	rIGKJ2-3	1	VQGTHAPYT	GTGCAAGGTACCCATGCTCCGTACACG	1849	0.949179	Y	rIGHV2-8#21#rIGKV2S23#3	1
HITS1032068	LIB750006	rIGHV2-47	0	rIGHJ2	2	ARNTAVAGYFDY	GCCAGAAATACGGCGGTAGCTGGGTACTTTGATTAC	109	0.844961	rIGKV3S19	0	rIGKJ1	3	QQSRESPPT	CAGCAGAGTAGGGAGTCTCCTCCGACG	829	0.478361	N	NA	NA
HITS1032070	LIB750006	rIGHV5U30d	0	rIGHJ2	1	ARRYRYNYDYFDY	GCAAGAAGGTATAGGTACAACTACGACTACTTTGATTAC	50	1	rIGKV6S10	3	rIGKJ2-3	1	MQSNSYPYT	ATGCAGTCTAACTCCTATCCGTACACG	1636	0.74533	N	NA	NA
HITS1032072	LIB750006	rIGHV3U1d	0	rIGHJ2	2	ARSTNWGRDYYFDY	GCAAGATCCACAAACTGGGGACGGGACTACTACTTTGATTAC	78	0.490566	rIGKV3S19	0	rIGKJ1	3	QQSRESPPT	CAGCAGAGTAGGGAGTCTCCTCCGACG	741	0.537736	N	NA	NA
HITS1032077	LIB750006	rIGHV4-2	2	rIGHJ2	14	ARALLNWEPLGY	GCAAGAGCGCTCTTAAACTGGGAGCCCCTGGGTTAC	44	1	rIGKV12S31	3	rIGKJ4	0	QQNYDSPFT	CAACAGAATTATGATAGTCCATTCACG	662	0.304648	N	NA	NA
HITS1032081	LIB750006	rIGHV1-32	1	rIGHJ4	0	ARCPSYYYDGTYYQYYYVMDA	GCAAGATGCCCTTCATATTACTATGATGGTACTTATTACCAATATTACTATGTTATGGATGCC	42	0.575342	rIGKV1S22	7	rIGKJ5	0	LQSTHFPLT	TTACAAAGTACACATTTTCCGCTCACG	1999	0.9857	N	NA	NA
HITS1032083	LIB750006	rIGHV1-65	0	rIGHJ2	4	ARSGGGYKGGFFDY	GCAAGATCCGGCGGAGGGTATAAAGGGGGGTTCTTTGATTAC	56	1	rIGKV14S14	5	rIGKJ5	0	LQSIQYPLT	CTACAGTCTATCCAGTATCCGCTCACG	1956	1	Y	rIGHV1-65#42#rIGKV14S14#1	1
HITS1032084	LIB750006	rIGHV5U21	21	rIGHJ2	8	TRGGYGYNPAFDC	ACAAGAGGGGGCTATGGATATAACCCCGCTTTTGATTGC	119	0.767742	rIGKV3S11	11	rIGKJ2-1	1	QQSWSDPNT	CAGCAGAGTTGGAGTGATCCGAACACG	1430	0.764297	N	NA	NA
HITS1032086	LIB750006	rIGHV3U1d	0	rIGHJ3	5	ARYNYGRGWFAY	GCAAGATATAACTACGGCCGAGGGTGGTTTGCTTAC	32	1	rIGKV5S2	1	rIGKJ5	0	QQSYSLPLT	CAACAGAGTTACAGCTTGCCGCTCACG	1266	0.730947	N	NA	NA
HITS1032087	LIB750006	rIGHV8-20	0	rIGHJ2	2	ARIGVMYTTDPYYFDY	GCTCGGATAGGAGTTATGTATACTACGGATCCGTACTACTTTGATTAC	49	1	rIGKV6S4	2	rIGKJ2-1	4	LQHNSYPT	CTGCAGCATAACTCCTATCCCACG	1086	0.615646	N	NA	NA
HITS1032090	LIB750006	rIGHV4-2	7	rIGHJ2	2	ARSWLLDY	GCAAGAAGCTGGCTACTTGATTAC	45	0.394737	rIGKV22S7	6	rIGKJ2-3	1	LQHSSRPYT	TTGCAGCATAGTAGTAGGCCGTACACG	1041	0.813917	N	NA	NA
HITS1032093	LIB750006	rIGHV6-5	3	rIGHJ3	4	TAERKTYRDSYAHGFAY	ACAGCCGAACGCAAAACTTACCGAGATAGTTATGCCCACGGGTTTGCTTAC	23	1	rIGKV3S19	1	rIGKJ1	2	QQSRESPRT	CAGCAGAGTAGGGAGTCTCCTCGGACG	1280	0.993789	Y	rIGHV6-5#51#rIGKV3S19#1	1
HITS1032095	LIB750006	rIGHV3U1d	0	rIGHJ2	7	ARATEGIDY	GCAAGAGCTACGGAGGGTATAGATTAC	191	1	rIGKV22S6	3	rIGKJ5	0	LQHNSFPLT	TTGCAGCATAATAGTTTTCCGCTCACG	2267	0.995608	Y	rIGHV3U1d#27#rIGKV22S6#1	1
HITS1032096	LIB750006	rIGHV4-2	3	rIGHJ4	5	ARDGDGGYVMDA	GCAAGAGATGGGGACGGAGGGTATGTTATGGATGCC	42	0.84	rIGKV3S9	3	rIGKJ1	0	QQSWNDPWT	CAGCAGAGTTGGAATGATCCGTGGACG	1679	0.998216	Y	rIGHV4-2#36#rIGKV3S9#4	1
HITS1032097	LIB750006	rIGHV8-20	1	rIGHJ4	0	ARIVDYYVMDA	GCTCGGATCGTAGATTACTATGTTATGGATGCC	88	1	rIGKV2S27	2	rIGKJ5	1	MQATHALT	ATGCAAGCTACCCATGCTCTCACG	2458	0.980846	Y	rIGHV8-20#33#rIGKV2S27#2	1
HITS1032098	LIB750006	rIGHV8-20	0	rIGHJ4	1	ARIVCMYTTDYYLYYVMDA	GCTCGGATAGTCTGTATGTATACTACGGATTATTACCTTTACTATGTTATGGATGCC	39	0.527027	rIGKV3S9	3	rIGKJ2-3	1	QQSWNDPYT	CAGCAGAGTTGGAATGATCCGTACACG	2095	0.95881	N	NA	NA
HITS1032099	LIB750006	rIGHV8-20	0	rIGHJ2	16	ARIVDWELFDY	GCTCGGATAGTGGACTGGGAGCTCTTTGATTAC	26	1	rIGKV14S18	7	rIGKJ4	0	LQHNEYPFT	CTGCAGCATAATGAGTATCCATTCACG	1741	0.899742	Y	rIGHV8-20#33#rIGKV14S18#2	1
HITS1032101	LIB750006	rIGHV5-46	5	rIGHJ3	7	TTFAY	ACAACATTTGCTTAC	80	0.97561	rIGKV1S30	4	rIGKJ1	0	YQGTHYPWT	TACCAAGGTACACATTATCCGTGGACG	1762	0.970264	Y	rIGHV5-46#15#rIGKV1S30#1	1
HITS1032102	LIB750006	rIGHV2U12	0	rIGHJ2	5	TRDPIGTTTDY	ACCAGAGATCCTATAGGTACAACTACGGATTAC	57	0.780822	rIGKV22S4	1	rIGKJ2-1	1	LQHNSWPNT	TTGCAGCATAATAGTTGGCCGAACACG	1211	0.986156	N	NA	NA
HITS1032103	LIB750006	rIGHV5U21	11	rIGHJ3	14	TVETTDYWDWFAY	ACAGTTGAGACTACGGATTATTGGGATTGGTTTGCTTAC	46	0.516854	rIGKV12U78	2	rIGKJ5	0	LQSYSTPLT	CTACAGAGTTACAGTACTCCGCTCACG	953	0.512917	N	NA	NA
HITS1032106	LIB750006	rIGHV2U17d	0	rIGHJ2	11	TRSWGAH	ACCAGATCGTGGGGAGCTCAC	55	1	rIGKV22S4	1	rIGKJ2-3	1	LQHNSWPYT	TTGCAGCATAATAGTTGGCCGTACACG	988	0.75825	N	NA	NA
HITS1032107	LIB750006	rIGHV8-20	4	rIGHJ4	20	ARLPRDYYVMDA	GCTCGACTGCCACGAGATTACTATGTTATGGATGCC	25	1	rIGKV12S39	0	rIGKJ1	3	QQHHDYPPT	CAACAGCATCATGATTATCCTCCGACG	1286	0.793827	N	NA	NA
HITS1032108	LIB750006	rIGHV1-43	0	rIGHJ3	6	ARGRTFAY	GCAAGAGGGAGAACGTTTGCTTAC	17	0.62963	rIGKV1S30	4	rIGKJ1	0	YQGTHYPWT	TACCAAGGTACACATTATCCGTGGACG	2030	0.970363	N	NA	NA
HITS1032109	LIB750006	rIGHV5U30d	2	rIGHJ4	0	ARHYYDGYSNYYVMDA	GCACGTCATTACTATGATGGTTACTCCAATTACTATGTTATGGATGCC	38	1	rIGKV17S1	0	rIGKJ5	1	QQSDNVPLT	CAGCAAAGTGATAACGTGCCTCTCACG	2162	1	Y	rIGHV5U30d#48#rIGKV17S1#2	2
HITS1032110	LIB750006	rIGHV2U12	3	rIGHJ2	11	TGYGYNYVGGYYFDY	ACCGGCTATGGGTATAACTACGTAGGGGGGTACTACTTTGATTAC	64	0.735632	rIGKV3S9	2	rIGKJ5	0	QQSWNDPLT	CAGCAGAGTTGGAATGATCCGCTCACG	2147	1	N	NA	NA
HITS1032111	LIB750006	rIGHV6-8	9	rIGHJ3	3	TFPYYYSSYGFAY	ACTTTCCCTTATTACTATAGCAGCTATGGGTTTGCTTAC	37	0.698113	rIGKV3S19	0	rIGKJ1	3	QQSRESPPT	CAGCAGAGTAGGGAGTCTCCTCCGACG	1142	0.999125	N	NA	NA
HITS1032112	LIB750006	rIGHV1-43	0	rIGHJ3	14	ARGGYNNYGGNWFAY	GCAAGAGGGGGGTATAACAACTACGGAGGCAATTGGTTTGCTTAC	36	1	rIGKV12S36	3	rIGKJ2-2	1	QQYYDYPDT	CAACAGTATTACGATTATCCGGACACG	1556	0.96586	Y	rIGHV1-43#45#rIGKV12S36#1	1
HITS1032114	LIB750006	rIGHV5-31	9	rIGHJ3	6	TRDASNQLPGLFAY	ACAAGAGATGCCTCAAATCAACTACCCGGTCTTTTTGCTTAC	93	1	rIGKV3S10	3	rIGKJ2-3	1	QQSWNDPYT	CAGCAGAGTTGGAATGATCCGTACACG	1083	0.912384	Y	rIGHV5-31#42#rIGKV3S10#2	1
HITS1032115	LIB750006	rIGHV4-2	3	rIGHJ3	3	ARVYPGWFAY	GCAAGAGTCTACCCCGGTTGGTTTGCTTAC	59	1	rIGKV2U17	1	rIGKJ1	2	QQFLEYPRT	CAGCAATTTCTAGAGTATCCTCGGACG	1058	0.773392	N	NA	NA
HITS1032116	LIB750006	rIGHV5-54	5	rIGHJ2	6	AKFPFDY	GCAAAATTCCCTTTTGATTAC	97	1	rIGKV1S14	10	rIGKJ5	1	VQATHFPLT	GTGCAAGCTACGCATTTTCCTCTCACG	2636	0.999242	Y	rIGHV5-54#21#rIGKV1S14#1	1
HITS1032117	LIB750006	rIGHV5-31	9	rIGHJ2	6	TREGWSRFDY	ACAAGAGAGGGGTGGTCTCGCTTTGATTAC	38	1	rIGKV12S30	3	rIGKJ2-3	1	LQDSEYPYT	CTACAGGATTCTGAGTATCCGTACACG	2167	0.992671	Y	rIGHV5-31#30#rIGKV12S30#1	1
HITS1032118	LIB750006	rIGHV1-35	2	rIGHJ2	2	ARVGSYFDY	GCAAGAGTCGGTAGCTACTTTGATTAC	13	1	rIGKV14S9	5	rIGKJ2-3	1	LQYDEYPYT	CTACAGTATGATGAGTATCCGTACACG	2373	0.974938	Y	rIGHV1-35#27#rIGKV14S9#1	1
HITS1032122	LIB750006	rIGHV2-63	1	rIGHJ2	2	TRDWAYYGYNYGHYFDY	ACCAGAGATTGGGCATACTATGGGTATAACTACGGGCACTACTTTGATTAC	87	1	rIGKV4S5	3	rIGKJ1	3	QQGSSYPPT	CAGCAGGGAAGTAGTTACCCACCGACG	1764	0.820084	Y	rIGHV2-63#51#rIGKV4S5#1	1
HITS1032123	LIB750006	rIGHV8-17	15	rIGHJ2	2	ARTNYGSYFDY	GCTCGGACTAACTACGGTAGCTACTTTGATTAC	18	0.264706	rIGKV3S19	0	rIGKJ5	3	QQSRESPPT	CAGCAGAGTAGGGAGTCTCCTCCTACG	765	0.730659	N	NA	NA
HITS1032126	LIB750006	rIGHV2U17d	2	rIGHJ2	11	TRSLDY	ACTAGGTCCCTTGATTAC	46	1	rIGKV12S29	3	rIGKJ2-3	1	QNGLSAPYT	CAAAATGGTTTAAGTGCCCCGTACACG	1550	0.998711	Y	rIGHV2U17d#18#rIGKV12S29#1	1
HITS1032128	LIB750006	rIGHV11-4	3	rIGHJ2	10	TRDQDTH	ACTAGAGATCAGGATACCCAC	66	0.52381	rIGKV8S6	3	rIGKJ4	0	QQHYSYPFT	CAGCAGCATTACAGCTATCCATTCACG	457	0.457	N	NA	NA
HITS1032132	LIB750006	rIGHV5-34	7	rIGHJ3	5	ARQGGITRFFAY	GCAAGACAGGGGGGTATAACCCGTTTTTTTGCTTAC	46	1	rIGKV12S36	2	rIGKJ5	0	QQYYDYPLT	CAACAGTATTACGATTATCCGCTCACG	1322	0.632839	N	NA	NA
HITS1032133	LIB750006	rIGHV1-52	58	rIGHJ2	9	ANWDY	GCAAACTGGGATTAC	36	1	rIGKV1S21	4	rIGKJ2-3	1	GQGTQYPYT	GGCCAAGGTACACAGTATCCGTACACG	928	0.568279	N	NA	NA
HITS1032137	LIB750006	rIGHV3U1d	0	rIGHJ2	1	ARLGSSDYFDY	GCAAGATTAGGGAGCTCCGACTACTTTGATTAC	37	1	rIGKV12S34	6	rIGKJ2-3	2	QQYYNYT	CAACAGTATTACAATTACACG	1728	0.979592	Y	rIGHV3U1d#33#rIGKV12S34#2	1
HITS1032138	LIB750006	rIGHV2-63	2	rIGHJ3	0	TRANGYPYNWFAY	ACCAGAGCAAATGGTTACCCGTACAATTGGTTTGCTTAC	74	1	rIGKV8S6	3	rIGKJ2-3	1	QQHYSYPYT	CAGCAGCATTACAGCTATCCGTACACG	1757	0.985971	Y	rIGHV2-63#39#rIGKV8S6#1	1
HITS1032141	LIB750006	rIGHV1-11	3	rIGHJ3	9	AMHLGYGLF	GCTATGCATCTTGGCTACGGTCTCTTC	31	1	rIGKV1U75	4	rIGKJ1	0	FQATHDPWT	TTCCAAGCTACACATGATCCGTGGACG	860	0.99422	Y	rIGHV1-11#27#rIGKV1U75#1	1
HITS1032142	LIB750006	rIGHV1-38	1	rIGHJ2	9	TRSRLYYGYNSFDY	ACAAGATCGAGGTTATACTATGGGTATAACTCTTTTGATTAC	35	1	rIGKV3S1	1	rIGKJ1	2	QQSKDYPRT	CAGCAGAGTAAGGATTATCCTCGGACG	1337	1	Y	rIGHV1-38#42#rIGKV3S1#1	1
HITS1032143	LIB750006	rIGHV8S18	2	rIGHJ1	20	ARRGGPYYWYFDF	GCTCGGAGAGGGGGACCCTACTACTGGTACTTTGACTTC	15	1	rIGKV12U30	3	rIGKJ1	0	QQYNNYPWT	CAACAGTATAACAATTATCCGTGGACG	897	0.622484	N	NA	NA
HITS1032144	LIB750006	rIGHV1-35	7	rIGHJ3	8	ARDGGSLLAY	GCAAGAGACGGAGGGTCCCTGCTTGCTTAC	116	1	rIGKV22S7	8	rIGKJ2-1	2	LQHSNRPNT	TTGCAGCATAGTAATAGGCCGAACACG	955	0.651877	N	NA	NA
HITS1032151	LIB750006	rIGHV5-34	11	rIGHJ2	21	ARQGHTMGITGFDY	GCAAGACAAGGACATACTATGGGTATAACGGGGTTTGATTAC	103	1	rIGKV1U75	3	rIGKJ5	0	FQATHDPLT	TTCCAAGCTACACATGATCCGCTCACG	2141	1	Y	rIGHV5-34#42#rIGKV1U75#1	1
HITS1032155	LIB750006	rIGHV9-4	11	rIGHJ2	7	ARPKMGSSDY	GCAAGACCTAAGATGGGGAGCTCGGATTAC	75	1	rIGKV3S1	3	rIGKJ1	0	QQSKDYPWT	CAGCAGAGTAAGGATTATCCGTGGACG	1482	1	Y	rIGHV9-4#30#rIGKV3S1#1	1
HITS1032157	LIB750006	rIGHV11-3	7	rIGHJ3	2	TRRWYGYNNCFAY	ACTAGACGGTGGTATGGGTATAACAATTGCTTTGCTTAC	301	0.952532	rIGKV12S34	4	rIGKJ5	1	QQYYNYPLT	CAACAGTATTACAATTATCCTCTCACG	1303	1	Y	rIGHV11-3#39#rIGKV12S34#1	28
HITS1032158	LIB750006	rIGHV5U31d	0	rIGHJ2	2	ARLGSYFDY	GCAAGACTAGGGAGCTACTTTGATTAC	36	0.571429	rIGKV6S11	3	rIGKJ1	0	LQYNYNPWT	CTACAGTATAACTACAATCCGTGGACG	1184	0.72549	N	NA	NA
HITS1032159	LIB750006	rIGHV5U30d	0	rIGHJ2	2	ARQIGVYYFDY	GCAAGACAAATTGGGGTCTACTACTTTGATTAC	79	1	rIGKV8S5	2	rIGKJ5	0	QQYYDTPLT	CAGCAGTATTATGATACTCCGCTCACG	887	0.948663	Y	rIGHV5U30d#33#rIGKV8S5#1	1
HITS1032160	LIB750006	rIGHV11-3	7	rIGHJ1	3	TRAAPYWYFDF	ACCCGAGCGGCCCCTTACTGGTACTTTGACTTC	43	1	rIGKV1U75	6	rIGKJ2-3	1	FQATHEYT	TTCCAAGCTACACATGAGTACACG	1325	0.955988	Y	rIGHV11-3#33#rIGKV1U75#1	1
HITS1032162	LIB750006	rIGHV8-31	2	rIGHJ1	4	AHSAPYWYFDF	GCTCACAGTGCACCTTACTGGTACTTTGACTTC	28	1	rIGKV3S18	3	rIGKJ4	0	QQSRESPFT	CAGCAGAGTAGGGAGTCTCCATTCACG	2414	0.990156	Y	rIGHV8-31#33#rIGKV3S18#1	1
HITS1032165	LIB750006	rIGHV1-11	4	rIGHJ4	18	AINYPGITRGVMDA	GCTATTAACTACCCGGGTATAACTAGGGGTGTTATGGATGCC	22	1	rIGKV8S6	2	rIGKJ5	0	QQHYSYPLT	CAGCAGCATTACAGCTATCCGCTCACG	1435	0.982877	Y	rIGHV1-11#42#rIGKV8S6#1	1
HITS1032166	LIB750006	rIGHV5-62	7	rIGHJ2	18	ARSRTTRVPFDY	GCAAGATCCCGAACTACCCGGGTACCCTTTGATTAC	19	1	rIGKV6S4	0	rIGKJ1	0	LQHNSYPPWT	CTGCAGCATAACTCCTATCCTCCGTGGACG	1048	0.581899	N	NA	NA
HITS1032170	LIB750006	rIGHV8-17	0	rIGHJ4	0	ARRAYYYSSYSYYYVMDA	GCTCGGAGAGCTTATTACTATAGCAGCTATTCCTATTACTATGTTATGGATGCC	140	0.809249	rIGKV22U53	0	rIGKJ2-3	1	YQYNNGYT	TATCAGTATAACAACGGGTACACG	845	0.757168	N	NA	NA
HITS1032175	LIB750006	rIGHV8-20	1	rIGHJ2	6	ARMVIITGFDY	GCTCGGATGGTTATTATCACGGGCTTTGATTAC	30	1	rIGKV14S19	6	rIGKJ2-3	1	LQHKQYPYT	CTACAGCATAAACAGTATCCGTACACG	1598	0.657343	N	NA	NA
HITS1032176	LIB750006	rIGHV5U30d	0	rIGHJ2	27	ARHVTTEGLDY	GCAAGACATGTAACTACGGAGGGTCTTGATTAC	9	0.529412	rIGKV12S32	0	rIGKJ5	3	QQYNNYPPT	CAACAATATAACAATTATCCTCCTACG	796	0.52334	N	NA	NA
HITS1032177	LIB750006	rIGHV11-3	8	rIGHJ2	4	MGTPFDY	ATGGGTACCCCCTTTGATTAC	14	0.297872	rIGKV6S4	4	rIGKJ2-3	2	LQHNSYYT	CTGCAGCATAACTCCTATTACACG	959	0.478304	N	NA	NA
HITS1032179	LIB750006	rIGHV1-31	0	rIGHJ2	3	ARIYYGYNPYFDY	GCAAGGATATACTATGGGTATAACCCCTACTTTGATTAC	21	0.954545	rIGKV12U30	4	rIGKJ1	1	QQYNNYWT	CAACAGTATAACAATTATTGGACG	1811	0.998897	Y	rIGHV1-31#39#rIGKV12U30#1	1
HITS1032181	LIB750006	rIGHV1-32	2	rIGHJ3	4	ARDRANWRFAY	GCAAGGGATCGAGCTAACTGGAGGTTTGCTTAC	31	1	rIGKV1S22	8	rIGKJ2-2	1	LQSTHFPDT	TTACAAAGTACACATTTTCCGGACACG	737	0.8198	Y	rIGHV1-32#33#rIGKV1S22#1	1
HITS1032185	LIB750006	rIGHV3U1d	2	rIGHJ2	20	ATAGGGPYGDFDY	GCAACTGCCGGCGGAGGGCCCTACGGGGACTTTGATTAC	57	0.587629	rIGKV12S20	1	rIGKJ1	2	LQRYSNPRT	CTACAGCGTTATAGTAATCCTCGGACG	1934	0.95224	N	NA	NA
HITS1032186	LIB750006	rIGHV2U12	0	rIGHJ2	13	TREGGDYFDY	ACCAGAGAGGGGGGGGACTACTTTGATTAC	210	1	rIGKV3S19	5	rIGKJ1	0	QQSSESPWT	CAGCAGAGTAGTGAGTCTCCGTGGACG	1200	0.981997	Y	rIGHV2U12#30#rIGKV3S19#2	1
HITS1032187	LIB750006	rIGHV8S18	6	rIGHJ3	4	ARYYTYYGYNSGELFAY	GCTCGCTATTATACATACTATGGGTATAACTCGGGGGAGTTGTTTGCTTAC	27	1	rIGKV12S8	3	rIGKJ1	0	QQSYKYPWT	CAACAGAGTTACAAGTATCCGTGGACG	1573	0.957395	Y	rIGHV8S18#51#rIGKV12S8#1	1
HITS1032189	LIB750006	rIGHV5U21	9	rIGHJ2	6	TRDEQLGFDY	ACAAGAGATGAACAACTGGGCTTTGATTAC	52	1	rIGKV12S39	1	rIGKJ5	1	QQHHDYPLT	CAACAGCATCATGATTATCCTCTCACG	1806	0.998894	Y	rIGHV5U21#30#rIGKV12S39#1	1
HITS1032192	LIB750006	rIGHV5-34	11	rIGHJ3	13	ARRDYGGYS	GCAAGACGAGACTACGGAGGGTATTCC	38	0.584615	rIGKV16S1	2	rIGKJ5	0	QQHNEYPLT	CAACAGCATAATGAATACCCGCTCACG	646	0.333161	N	NA	NA
HITS1032193	LIB750006	rIGHV4-2	4	rIGHJ1	17	ARRGTTRVYWYFDF	GCAAGAAGGGGAACTACCCGGGTATACTGGTACTTTGACTTC	246	1	rIGKV6S10	3	rIGKJ5	2	MQSNSYLT	ATGCAGTCTAACTCCTATCTCACC	1145	0.998256	Y	rIGHV4-2#42#rIGKV6S10#1	1
HITS1032194	LIB750006	rIGHV5U27d	0	rIGHJ3	6	TRDRNLYNSGWGFAY	ACAAGAGATCGTAATCTATATAATTCGGGGTGGGGGTTTGCTTAC	119	0.983471	rIGKV6S9	3	rIGKJ2-1	1	LQYDSIPNT	CTGCAGTATGACTCCATTCCGAACACG	2427	0.99508	Y	rIGHV5U27d#45#rIGKV6S9#1	1
HITS1032195	LIB750006	rIGHV2U12	2	rIGHJ1	8	TRYGYNYLGWYFDF	ACCAGATATGGGTATAACTACCTGGGGTGGTACTTTGACTTC	203	1	rIGKV2U3	2	rIGKJ2-2	1	MQATHALDT	ATGCAAGCTACCCATGCTCTCGACACG	2101	0.979487	Y	rIGHV2U12#42#rIGKV2U3#1	1
HITS1032196	LIB750006	rIGHV5U27d	2	rIGHJ2	2	TRSAPNWEPYYFDY	ACACGTTCAGCCCCCAACTGGGAGCCCTACTACTTTGATTAC	25	1	rIGKV12S29	3	rIGKJ4	0	QNGLSAPFT	CAAAATGGTTTAAGTGCCCCATTCACG	1369	0.958013	Y	rIGHV5U27d#42#rIGKV12S29#2	1
HITS1032201	LIB750006	rIGHV3U2d	1	rIGHJ3	10	ARAAY	GCAAGAGCCGCTTAC	116	0.446154	rIGKV14S15	2	rIGKJ5	0	LQSIQYPLT	CTACAGTCTATACAGTATCCGCTCACG	1265	0.855308	N	NA	NA
HITS1032205	LIB750006	rIGHV8-20	3	rIGHJ2	24	ARTQLGPFDY	GCTCGGACCCAACTGGGCCCCTTTGATTAC	23	1	rIGKV1S1	0	rIGKJ2-1	3	WQGTHFPHT	TGGCAAGGTACACATTTTCCTCACACG	1510	0.871321	Y	rIGHV8-20#30#rIGKV1S1#1	1
HITS1032206	LIB750006	rIGHV5U30d	0	rIGHJ3	4	ARHDNRGWFAY	GCAAGACATGACAACCGGGGTTGGTTTGCTTAC	56	0.903226	rIGKV2S27	3	rIGKJ2-3	1	MQATHAPYT	ATGCAAGCTACCCATGCTCCGTACACG	2218	0.970678	Y	rIGHV5U30d#33#rIGKV2S27#1	1
HITS1032208	LIB750006	rIGHV3U1d	0	rIGHJ2	2	ARLSTEGIVRVHYFDY	GCAAGACTCTCTACGGAGGGTATAGTGAGGGTCCACTACTTTGATTAC	62	1	rIGKV4S18	0	rIGKJ2-1	4	LQLSSYPPT	CTGCAGTTGAGTAGTTACCCACCCACG	1950	0.972084	Y	rIGHV3U1d#48#rIGKV4S18#1	1
HITS1032209	LIB750006	rIGHV5-62	6	rIGHJ3	3	AREGYYGYTGDWFAY	GCAAGAGAGGGATACTATGGGTATACGGGGGATTGGTTTGCTTAC	66	1	rIGKV21S2	1	rIGKJ1	2	QQCYSYPRT	CAACAATGTTACAGTTACCCTCGGACG	1568	1	Y	rIGHV5-62#45#rIGKV21S2#1	1
HITS1032210	LIB750006	rIGHV8-20	2	rIGHJ3	3	ARIYYDGTQRWFAY	GCTCGGATTTACTATGATGGTACCCAGAGGTGGTTTGCTTAC	26	1	rIGKV8S6	2	rIGKJ2-1	4	QQHYSYPT	CAGCAGCATTACAGCTATCCCACG	1658	0.999397	Y	rIGHV8-20#42#rIGKV8S6#1	1
HITS1032211	LIB750006	rIGHV2-8	7	rIGHJ2	21	TRGGGYY	ACCAGAGGGGGGGGATACTAC	35	0.555556	rIGKV22S8	5	rIGKJ1	0	LQHNSGSWT	CTTCAGCATAACAGTGGGTCGTGGACG	545	0.973214	N	NA	NA
HITS1032212	LIB750006	rIGHV4-2	2	rIGHJ2	21	ARAPGFDY	GCAAGAGCGCCGGGATTTGATTAC	62	0.849315	rIGKV12S16	3	rIGKJ2-1	1	LQAYSAPNT	CTACAGGCTTATAGTGCTCCGAACACG	2338	1	Y	rIGHV4-2#24#rIGKV12S16#1	1
HITS1032214	LIB750006	rIGHV2-72	9	rIGHJ1	21	AKDGGWYFDF	GCCAAAGACGGAGGGTGGTACTTTGACTTC	61	1	rIGKV16U47	21	rIGKJ5	2	QQHNEYPLT	CAACAGCATAATGAATACCCACTCACG	958	0.83232	Y	rIGHV2-72#30#rIGKV16U47#1	3
HITS1032217	LIB750006	rIGHV5-34	7	rIGHJ4	6	ARITIAAISLGVMDA	GCAAGAATTACTATAGCAGCTATATCCCTCGGTGTTATGGATGCC	51	1	rIGKV12S30	3	rIGKJ1	0	LQDSEYPWT	CTACAGGATTCTGAGTATCCGTGGACG	2048	0.998537	Y	rIGHV5-34#45#rIGKV12S30#1	1
HITS1032218	LIB750006	rIGHV2-52	2	rIGHJ3	4	TRWELGWFAY	ACCAGATGGGAGCTCGGGTGGTTTGCTTAC	39	0.8125	rIGKV12S34	3	rIGKJ1	3	QQYYNYPT	CAACAGTATTACAATTATCCGACG	1323	0.670892	N	NA	NA
HITS1032219	LIB750006	rIGHV2-72	2	rIGHJ2	5	ARHEYYLFDY	GCCAGACATGAGTACTACCTCTTTGATTAC	32	0.780488	rIGKV17S1	2	rIGKJ4	0	QQSDNVPFT	CAGCAAAGTGATAACGTGCCATTCACG	1909	1	N	NA	NA
HITS1032221	LIB750006	rIGHV2-65	3	rIGHJ2	2	ARARNYGYNSFDY	GCCAGAGCGAGGAACTATGGGTATAACTCCTTTGATTAC	139	0.863354	rIGKV3S6	5	rIGKJ2-1	1	QQSNELPNT	CAGCAGAGTAATGAACTTCCGAACACG	1348	0.804296	Y	rIGHV2-65#39#rIGKV3S6#1	1
HITS1032223	LIB750006	rIGHV8-23	7	rIGHJ3	1	AHTPWIYNNYDWFAY	GCTCACACCCCGTGGATTTATAACAACTACGATTGGTTTGCTTAC	154	0.850829	rIGKV6S10	8	rIGKJ5	1	MQSNSYPLT	ATGCAGTCTAACTCCTATCCTCTCACG	1521	0.969407	Y	rIGHV8-23#45#rIGKV6S10#1	1
HITS1032224	LIB750006	rIGHV1-31	0	rIGHJ2	2	AREAYYFDY	GCAAGGGAAGCCTACTACTTTGATTAC	19	1	rIGKV3S10	2	rIGKJ1	3	QQSWNDPT	CAGCAGAGTTGGAATGATCCGACG	967	0.629148	N	NA	NA
HITS1032225	LIB750006	rIGHV5U30d	0	rIGHJ2	5	ARSLPGYPFDY	GCAAGATCACTACCCGGGTATCCCTTTGATTAC	60	0.689655	rIGKV6S10	3	rIGKJ2-3	1	MQSNSYPYT	ATGCAGTCTAACTCCTATCCGTACACG	793	0.543896	N	NA	NA
HITS1032226	LIB750006	rIGHV5U30d	0	rIGHJ1	1	ARHAEYIAAISSHYWYFDF	GCAAGACATGCCGAATATATAGCAGCTATATCTAGCCACTACTGGTACTTTGACTTC	41	1	rIGKV16U47	20	rIGKJ5	0	QQHNEYPLT	CAACAGCATAATGAATACCCGCTCACG	1299	0.863123	Y	rIGHV5U30d#57#rIGKV16U47#1	1
HITS1032228	LIB750006	rIGHV5U30d	0	rIGHJ2	4	ARQGGSSYNFDY	GCAAGACAAGGAGGGAGCAGCTATAACTTTGATTAC	38	1	rIGKV10S12	2	rIGKJ5	0	LQYATYPLT	CTACAGTATGCTACTTATCCGCTCACG	1061	0.638387	N	NA	NA
HITS1032229	LIB750006	rIGHV4-2	3	rIGHJ4	23	ARETVAAYVMDA	GCAAGAGAGACGGTAGCTGCTTATGTTATGGATGCC	29	1	rIGKV3S19	1	rIGKJ1	2	QQSRESPRT	CAGCAGAGTAGGGAGTCTCCTCGGACG	1045	1	Y	rIGHV4-2#36#rIGKV3S19#4	1
HITS1032230	LIB750006	rIGHV1-11	17	rIGHJ4	0	AMFRTPNNYYVMDA	GCTATGTTTCGAACGCCCAACAATTACTATGTTATGGATGCC	24	0.218182	rIGKV12S36	1	rIGKJ5	1	QQYYDYPLT	CAACAGTATTACGATTATCCTCTCACG	746	0.785263	N	NA	NA
HITS1032233	LIB750006	rIGHV5U30d	0	rIGHJ2	13	ARQDYGGYFDY	GCAAGACAGGACTACGGAGGCTACTTTGATTAC	35	1	rIGKV12S29	2	rIGKJ2-3	2	QNGLSAPYT	CAAAATGGTTTAAGTGCCCCTTACACG	544	0.451078	N	NA	NA
HITS1032236	LIB750006	rIGHV5-34	7	rIGHJ2	10	ARHSWDY	GCAAGACATTCCTGGGATTAC	81	1	rIGKV2S23	5	rIGKJ5	0	VQGTHAPLT	GTGCAAGGTACCCATGCTCCGCTCACG	2175	0.841718	Y	rIGHV5-34#21#rIGKV2S23#2	3
HITS1032238	LIB750006	rIGHV5-50	1	rIGHJ2	8	AKWGTGDDY	GCAAAATGGGGGACTGGAGACGATTAC	230	1	rIGKVxU54	2	rIGKJ5	0	LQHYSAPLT	CTGCAGCATTACAGTGCTCCGCTCACG	2148	1	Y	rIGHV5-50#27#rIGKVxU54#1	1
HITS1032239	LIB750006	rIGHV5U31d	0	rIGHJ3	4	ARHLRLRYYSGDVGFAY	GCAAGACATCTACGCCTTAGATACTACAGTGGTGACGTAGGGTTTGCTTAC	53	1	rIGKV5S2	0	rIGKJ5	1	QQSYSLPLT	CAACAGAGTTACAGCTTGCCCCTCACG	1227	0.7321	N	NA	NA
HITS1032240	LIB750006	rIGHV1-47	1	rIGHJ2	2	ASGATTYYFDY	GCAAGTGGGGCAACTACCTACTACTTTGATTAC	29	1	rIGKV8S5	1	rIGKJ5	1	QQYYDTPLT	CAGCAGTATTATGATACTCCTCTCACG	874	0.997717	Y	rIGHV1-47#33#rIGKV8S5#1	1
HITS1032241	LIB750006	rIGHV5U31d	0	rIGHJ4	0	ARITMMVLITADYYVMDA	GCAAGAATTACTATGATGGTACTTATTACCGCCGATTACTATGTTATGGATGCC	181	1	rIGKV12S11	2	rIGKJ2-3	4	QQGYKYPT	CAACAGGGTTACAAGTATCCCACG	781	1	Y	rIGHV5U31d#54#rIGKV12S11#1	1
HITS1032242	LIB750006	rIGHV5U21	10	rIGHJ2	2	TQTTEGPHYFDY	ACACAAACTACGGAGGGTCCCCACTACTTTGATTAC	95	1	rIGKV12S36	2	rIGKJ5	0	QQYYDYPLT	CAACAGTATTACGATTATCCGCTCACG	1805	0.959596	Y	rIGHV5U21#36#rIGKV12S36#3	1
HITS1032244	LIB750006	rIGHV2-72	2	rIGHJ2	5	ARQDYGTAFDY	GCCAGACAGGACTACGGGACCGCCTTTGATTAC	78	1	rIGKV8S9	3	rIGKJ2-2	1	LQHYSYPDT	CTGCAGCATTACAGCTATCCGGACACG	1184	1	Y	rIGHV2-72#33#rIGKV8S9#1	1
HITS1032245	LIB750006	rIGHV5U21	10	rIGHJ1	12	TRVYTTDYWYFDF	ACAAGAGTGTATACTACGGATTACTGGTACTTTGACTTC	32	0.780488	rIGKV14S9	5	rIGKJ1	0	LQYDEYPWT	CTACAGTATGATGAGTATCCGTGGACG	753	0.622829	N	NA	NA
HITS1032246	LIB750006	rIGHV5-31	10	rIGHJ2	10	TRGGPHY	ACAAGAGGGGGACCCCATTAC	57	1	rIGKV1S30	2	rIGKJ1	2	YQGTHYPRT	TACCAAGGTACACATTATCCTCGGACG	2472	0.968273	Y	rIGHV5-31#21#rIGKV1S30#1	1
HITS1032254	LIB750006	rIGHV5-34	7	rIGHJ3	1	ARRDNNWFAY	GCAAGACGGGATAACAACTGGTTTGCTTAC	60	1	rIGKV3S13	2	rIGKJ5	0	QQSRELPLT	CAGCAGAGTAGGGAGCTTCCGCTCACG	1415	0.998589	Y	rIGHV5-34#30#rIGKV3S13#2	2
HITS1032257	LIB750006	rIGHV8-28	2	rIGHJ2	2	ARRRTTEGIGYYFDY	GCTCGGAGGCGAACTACGGAGGGTATAGGGTACTACTTTGATTAC	88	0.916667	rIGKV12S29	1	rIGKJ5	1	QNGLSAPLT	CAAAATGGTTTAAGTGCCCCTCTCACG	928	0.728987	N	NA	NA
HITS1032258	LIB750006	rIGHV2-47	5	rIGHJ2	16	ARGPWYFDY	GCCAGAGGTCCCTGGTACTTTGATTAC	692	1	rIGKV12U78	3	rIGKJ1	0	LQSYSTPWT	CTACAGAGTTACAGTACTCCGTGGACG	275	0.982143	Y	rIGHV2-47#27#rIGKV12U78#1	2
HITS1032261	LIB750006	rIGHV1-38	18	rIGHJ2	4	ARYYSSYIYPLYFDY	GCAAGATACTATAGCAGCTATATCTACCCCCTTTACTTTGATTAC	17	1	rIGKV4S13	2	rIGKJ4	0	LQLTSTPFT	CTGCAGTTGACTAGTACCCCATTCACG	749	0.543541	N	NA	NA
HITS1032262	LIB750006	rIGHV6-22	2	rIGHJ1	16	TRSSYYSSYYWYFDF	ACAAGATCTTCATACTATAGCAGTTACTACTGGTACTTTGACTTC	41	0.333333	rIGKV12S8	0	rIGKJ2-1	4	QQSYKYPPT	CAACAGAGTTACAAGTATCCTCCCACG	1382	0.908016	N	NA	NA
HITS1032263	LIB750006	rIGHV8S18	3	rIGHJ2	6	ARSSITEIVMPAFDY	GCTCGGAGCTCCATTACCGAGATAGTTATGCCGGCCTTTGATTAC	37	0.822222	rIGKV6S10	2	rIGKJ5	0	MQSNSYPLT	ATGCAGTCTAACTCCTATCCGCTCACG	2157	0.999074	Y	rIGHV8S18#45#rIGKV6S10#3	1
HITS1032266	LIB750006	rIGHV1-24	0	rIGHJ4	7	ARSTRHTWRVMDA	GCAAGATCGACGAGACATACCTGGCGGGTTATGGATGCC	13	1	rIGKV2S25	0	rIGKJ1	3	VQSTHAPPT	GTGCAAAGTACCCATGCTCCTCCGACG	2621	1	Y	rIGHV1-24#39#rIGKV2S25#1	1
HITS1032267	LIB750006	rIGHV3U1d	0	rIGHJ2	6	ARFRSSYLFDY	GCAAGATTCCGTAGCAGCTACCTGTTTGATTAC	56	1	rIGKV12S30	2	rIGKJ5	0	LQDSEYPLT	CTACAGGATTCTGAGTATCCGCTCACG	2441	0.990264	Y	rIGHV3U1d#33#rIGKV12S30#2	1
HITS1032268	LIB750006	rIGHV5U31d	0	rIGHJ2	21	ARHLYGGSPYYYDGTYYYAHYFDY	GCAAGACATCTATACGGAGGGTCCCCTTATTACTATGATGGTACTTATTACTACGCCCACTACTTTGATTAC	44	1	rIGKV22U53	0	rIGKJ2-3	1	YQYNNGYT	TATCAGTATAACAACGGGTACACG	951	0.570828	N	NA	NA
HITS1032269	LIB750006	rIGHV4-2	9	rIGHJ3	6	ARASYYGYYVY	GCAAGAGCCTCATACTATGGGTATTATGTTTAC	227	1	rIGKV8S6	6	rIGKJ1	3	QQHYSYPT	CAGCAACATTACAGCTATCCGACG	33	0.351064	N	NA	NA
HITS1032271	LIB750006	rIGHV5-34	7	rIGHJ2	5	ARRGYDGYWAFDY	GCAAGAAGGGGCTATGATGGTTATTGGGCCTTTGATTAC	110	0.723684	rIGKV14S1	0	rIGKJ5	3	LQYKQYPPT	CTACAGTATAAACAGTATCCTCCTACG	1100	0.557244	N	NA	NA
HITS1032272	LIB750006	rIGHV5-34	7	rIGHJ1	2	ARLRYTTDYYPYWYFDF	GCAAGACTGAGGTATACTACGGATTATTACCCCTACTGGTACTTTGACTTC	57	0.919355	rIGKV14S4	4	rIGKJ5	0	LQYDEYPLT	CTACAGTATGATGAGTACCCGCTCACG	1058	0.637349	N	NA	NA
HITS1032273	LIB750006	rIGHV1-57	22	rIGHJ3	24	ASGSSFAY	GCATCTGGTAGTTCGTTTGCTTAC	44	1	rIGKV12S24	3	rIGKJ2-3	1	LQHYSAPYT	CTACAGCATTATAGTGCTCCGTACACG	1045	0.768382	N	NA	NA
HITS1032274	LIB750006	rIGHV2-65	5	rIGHJ1	16	ARADDNYWYFDF	GCCAGAGCAGATGACAACTACTGGTACTTTGACTTC	325	1	rIGKV2S27	8	rIGKJ1	0	IQATHTPWT	ATCCAAGCTACCCATACTCCGTGGACG	1532	0.730567	N	NA	NA
HITS1032275	LIB750006	rIGHV9-4	5	rIGHJ3	4	ARGARVPGWFAY	GCAAGAGGAGCCCGGGTCCCTGGTTGGTTTGCTTAC	23	1	rIGKV22S4	2	rIGKJ4	0	LQHNSWPFT	TTGCAGCATAATAGTTGGCCATTCACG	1563	0.998722	Y	rIGHV9-4#36#rIGKV22S4#1	1
HITS1032277	LIB750006	rIGHV5-46	4	rIGHJ4	3	TTGVTTSVMDA	ACAACAGGGGTAACAACTAGTGTTATGGATGCC	85	0.155963	rIGKV14S9	4	rIGKJ5	0	LQYDEYPLT	CTACAGTATGATGAGTATCCGCTCACG	1000	0.998004	N	NA	NA
HITS1032278	LIB750006	rIGHV1-38	22	rIGHJ2	7	ARLYGYNPRLDY	GCAAGGCTCTATGGGTATAATCCCCGTTTAGATTAC	75	1	rIGKV10S5	5	rIGKJ2-3	1	QQYESSPYT	CAACAATATGAAAGTTCTCCGTACACG	646	0.854497	Y	rIGHV1-38#36#rIGKV10S5#1	1
HITS1032279	LIB750006	rIGHV6-22	0	rIGHJ3	4	TRGDNFAY	ACAAGAGGGGACAACTTTGCTTAC	33	0.868421	rIGKV3S19	3	rIGKJ2-3	1	QQSRESPYT	CAGCAGAGTAGGGAGTCTCCGTACACG	1193	0.977068	Y	rIGHV6-22#24#rIGKV3S19#1	1
HITS1032281	LIB750006	rIGHV4-2	2	rIGHJ3	3	ARAAYTTDYYYPHWFAY	GCAAGAGCAGCGTATACTACGGATTATTACTACCCGCATTGGTTTGCTTAC	34	1	rIGKV12S29	3	rIGKJ2-1	1	QNGLSAPNT	CAAAATGGTTTAAGTGCCCCGAACACG	1248	1	Y	rIGHV4-2#51#rIGKV12S29#2	1
HITS1032282	LIB750006	rIGHV1-38	18	rIGHJ3	5	ARGRILRTNRGFAY	GCAAGAGGACGTATACTACGGACCAATAGGGGGTTTGCTTAC	11	0.44	rIGKV6S11	3	rIGKJ2-3	1	LQYNYNPYT	CTACAGTATAACTACAATCCGTACACG	1656	0.762782	N	NA	NA
HITS1032285	LIB750006	rIGHV3U1d	1	rIGHJ3	25	ARLALGFAY	GCAAGGCTAGCCTTGGGGTTTGCTTAC	32	0.864865	rIGKV3S10	3	rIGKJ4	0	QQSWNDPFT	CAGCAGAGTTGGAATGATCCATTCACG	1338	0.873939	Y	rIGHV3U1d#27#rIGKV3S10#1	1
HITS1032286	LIB750006	rIGHV8-20	2	rIGHJ2	8	ARTTYYGYN	GCTCGGACTACATACTATGGGTATAAC	52	1	rIGKV2S27	3	rIGKJ2-2	1	MQATHAPDT	ATGCAAGCTACCCATGCTCCGGACACG	1954	0.883363	Y	rIGHV8-20#27#rIGKV2S27#2	1
HITS1032287	LIB750006	rIGHV5-34	9	rIGHJ2	11	AGRGIYFDY	GCAGGCCGAGGGATCTACTTTGATTAC	51	1	rIGKV12U78	3	rIGKJ4	0	LQSYSTPFT	CTACAGAGTTACAGTACTCCATTCACG	1334	0.937456	Y	rIGHV5-34#27#rIGKV12U78#2	1
HITS1032288	LIB750006	rIGHV8-20	2	rIGHJ2	4	ARITEIVMPTPFDY	GCTCGGATTACCGAGATAGTTATGCCCACTCCCTTTGATTAC	11	1	rIGKV6S7	3	rIGKJ2-3	1	LQHKSYPYT	CTGCAGCATAAGTCCTATCCGTACACG	2021	0.787914	N	NA	NA
HITS1032289	LIB750006	rIGHV5-34	11	rIGHJ2	5	ARHNWEAFDY	GCAAGACATAACTGGGAGGCGTTTGATTAC	57	1	rIGKV14S1	23	rIGKJ5	0	LQYKESPLT	CTACAGTATAAAGAATCCCCGCTCACG	1568	0.959608	Y	rIGHV5-34#30#rIGKV14S1#1	1
HITS1032290	LIB750006	rIGHV3-4	17	rIGHJ4	4	ARSSCDGPYYSYVMVA	GCAAGATCTTCCTGTGATGGTCCTTATTACTCCTATGTTATGGTTGCC	52	0.541667	rIGKV16U47	20	rIGKJ2-1	4	QQYNEYPPT	CAACAGTATAATGAATATCCACCCACG	1158	0.960996	N	NA	NA
HITS1032291	LIB750006	rIGHV1-16	0	rIGHJ2	4	TRIIRGTFDY	ACTAGAATAATTCGGGGTACGTTTGATTAC	76	0.894118	rIGKV8S5	3	rIGKJ2-3	1	QQYYDTPYT	CAGCAGTATTATGATACTCCGTACACG	545	0.514636	N	NA	NA
HITS1032293	LIB750006	rIGHV6-6	1	rIGHJ2	1	ACGDSIRLRRVPYYFDY	GCTTGTGGGGATTCCATTAGGCTACGGAGGGTCCCTTACTACTTTGATTAC	25	1	rIGKV14S13	2	rIGKJ5	1	LQSKESPLT	CTACAGTCTAAAGAGTCCCCTCTCACG	1517	0.949312	Y	rIGHV6-6#51#rIGKV14S13#1	1
HITS1032294	LIB750006	rIGHV5U31d	0	rIGHJ2	8	ARHRWELDY	GCAAGACATAGGTGGGAGCTCGATTAC	48	0.827586	rIGKV12S32	2	rIGKJ5	0	QQYNNYPLT	CAACAATATAACAATTATCCGCTCACG	1537	0.669425	N	NA	NA
HITS1032295	LIB750006	rIGHV1-65	0	rIGHJ3	4	ARYYYDGYYQGFAY	GCAAGATATTACTATGATGGTTATTATCAGGGGTTTGCTTAC	34	0.944444	rIGKV8S5	0	rIGKJ1	3	QQYYDTPPT	CAGCAGTATTATGATACTCCTCCGACG	1035	0.725806	N	NA	NA
HITS1032297	LIB750006	rIGHV5-54	7	rIGHJ1	18	AKGANYGYWYFDF	GCAAAAGGGGCCAACTACGGGTACTGGTACTTTGACTTC	29	1	rIGKV12S32	6	rIGKJ2-3	1	QQYNNMYT	CAACAATATAACAATATGTATACG	1854	1	Y	rIGHV5-54#39#rIGKV12S32#2	2
HITS1032298	LIB750006	rIGHV1-25	0	rIGHJ2	21	ARSYYYSGDYFDY	GCAAGGTCTTATTACTACAGTGGTGACTACTTTGATTAC	27	0.658537	rIGKV2U3	1	rIGKJ5	0	MQATHAPLT	ATGCAAGCTACCCATGCTCCGCTCACG	2275	1	N	NA	NA
HITS1032304	LIB750006	rIGHV5-34	7	rIGHJ3	2	ARRGNNRNWFAY	GCAAGACGAGGGAACAACAGGAATTGGTTTGCTTAC	43	0.589041	rIGKV12S32	3	rIGKJ4	0	QQYNNYPFT	CAACAATATAACAATTATCCATTCACG	1368	0.966784	N	NA	NA
HITS1032305	LIB750006	rIGHV5U31d	0	rIGHJ4	4	ARVGTGSWYVMDA	GCAAGAGTTGGGACTGGGAGCTGGTATGTTATGGATGCC	14	1	rIGKV3S10	3	rIGKJ5	0	QQSWNELT	CAGCAGAGTTGGAATGAGCTCACG	1282	0.986154	Y	rIGHV5U31d#39#rIGKV3S10#3	1
HITS1032306	LIB750006	rIGHV1-24	7	rIGHJ3	2	AGNYEGHWFAY	GCAGGAAACTACGAAGGCCATTGGTTTGCTTAC	85	0.923913	rIGKV2S25	6	rIGKJ2-3	2	VQSTHAPYT	GTGCAAAGTACCCATGCTCCGTACACG	1896	1	Y	rIGHV1-24#33#rIGKV2S25#1	4
HITS1032308	LIB750006	rIGHV1-38	4	rIGHJ1	7	TMARGYFDF	ACTATGGCCAGAGGGTACTTTGACTTC	48	1	rIGKV3S18	3	rIGKJ1	0	QQSRESPWT	CAGCAGAGTAGGGAGTCTCCGTGGACG	2320	0.961857	Y	rIGHV1-38#27#rIGKV3S18#1	1
HITS1032313	LIB750006	rIGHV5U21	10	rIGHJ2	6	TRGGAFDY	ACAAGAGGAGGGGCTTTTGATTAC	122	1	rIGKV14S18	6	rIGKJ5	0	LQHNEYPLT	CTGCAGCATAATGAGTATCCGCTCACG	2200	0.979519	Y	rIGHV5U21#24#rIGKV14S18#2	1
HITS1032315	LIB750006	rIGHV5U30d	0	rIGHJ2	2	ARQGGYVYYGLFTYYFDY	GCAAGACAGGGGGGATATGTATACTACGGATTATTCACGTACTACTTTGATTAC	22	1	rIGKV3S10	3	rIGKJ2-1	1	QQSWNDPNT	CAGCAGAGTTGGAATGATCCGAACACG	44	0.045221	N	NA	NA
HITS1032316	LIB750006	rIGHV1-43	0	rIGHJ2	8	ARKGIPGDY	GCAAGAAAGGGGATACCTGGGGATTAC	14	0.666667	rIGKV22S4	1	rIGKJ2-3	1	LQHNSWPYT	TTGCAGCATAATAGTTGGCCGTACACG	1153	0.853442	N	NA	NA
HITS1032317	LIB750006	rIGHV5-46	4	rIGHJ2	2	TTGYFDY	ACAACAGGCTACTTTGATTAC	51	1	rIGKV2S23	7	rIGKJ1	0	VQGTHAPWT	GTGCAAGGTACCCATGCTCCGTGGACG	1504	0.979805	Y	rIGHV5-46#21#rIGKV2S23#1	1
HITS1032318	LIB750006	rIGHV6-13	5	rIGHJ2	24	TPDIYYYSGDFDY	ACTCCGGACATTTATTACTACAGTGGTGACTTTGATTAC	35	0.875	rIGKV12S39	2	rIGKJ5	0	QQHHDYPLT	CAACAGCATCATGATTATCCGCTCACG	1012	0.954717	Y	rIGHV6-13#39#rIGKV12S39#1	1
HITS1032320	LIB750006	rIGHV10-5	0	rIGHJ3	18	TAARGYNHWFAY	ACAGCAGCGAGGGGGTATAACCATTGGTTTGCTTAC	81	1	rIGKV3S11	1	rIGKJ1	2	QQSWNDPRT	CAGCAGAGTTGGAATGATCCTCGGACG	1428	0.982794	Y	rIGHV10-5#36#rIGKV3S11#1	1
HITS1032322	LIB750006	rIGHV5-34	9	rIGHJ2	5	AGITTVGY	GCAGGGATTACTACAGTGGGTTAC	25	0.892857	rIGKV14S1	2	rIGKJ5	0	LQYKQYPLT	CTACAGTATAAACAGTATCCGCTCACG	819	0.42947	N	NA	NA
HITS1032323	LIB750006	rIGHV2-47	1	rIGHJ2	11	ARDTRRGYYFDY	GCCAGAGACACCCGACGAGGGTACTACTTTGATTAC	63	1	rIGKV12S29	2	rIGKJ1	0	QNGLSAPWT	CAAAATGGTTTAAGTGCCCCGTGGACG	839	0.678803	N	NA	NA
HITS1032324	LIB750006	rIGHV5-34	7	rIGHJ2	19	ARHNFDY	GCAAGACACAACTTTGATTAC	15	0.223881	rIGKV2S23	5	rIGKJ5	0	VQGTHAPLT	GTGCAAGGTACCCATGCTCCGCTCACG	1697	0.870256	N	NA	NA
HITS1032325	LIB750006	rIGHV10-5	1	rIGHJ2	8	TAGVYYGLFDY	ACAGCGGGAGTATACTACGGATTGTTTGATTAC	35	1	rIGKV22U53	0	rIGKJ2-3	1	YQYNNGYT	TATCAGTATAACAACGGGTACACG	1367	0.832015	Y	rIGHV10-5#33#rIGKV22U53#1	1
HITS1032327	LIB750006	rIGHV11-4	5	rIGHJ2	24	TRLGAGY	ACTAGACTGGGAGCGGGTTAC	24	1	rIGKV12U30	3	rIGKJ2-3	1	QQYNNYPYT	CAACAGTATAACAATTATCCGTACACG	676	0.508271	N	NA	NA
HITS1032329	LIB750006	rIGHV5S13	4	rIGHJ1	19	ARHRDNNYYWYFDF	GCAAGACATAGGGATAACAACTACTACTGGTACTTTGACTTC	26	0.722222	rIGKV3S10	3	rIGKJ1	0	QQSWNDPWT	CAGCAGAGTTGGAATGATCCGTGGACG	1037	0.997115	N	NA	NA
HITS1032330	LIB750006	rIGHV8S18	2	rIGHJ2	6	ARSPIMYTTDYYYEGDY	GCTCGGAGCCCCATTATGTATACTACGGATTATTACTACGAGGGTGATTAC	35	0.897436	rIGKV12S32	2	rIGKJ2-3	2	QQYNNYPYT	CAACAATATAACAATTATCCTTACACG	1887	0.782014	N	NA	NA
HITS1032332	LIB750006	rIGHV2S18	5	rIGHJ3	7	ARGPPFAY	GCCAGAGGGCCCCCGTTTGCTTAC	32	1	rIGKV12S39	3	rIGKJ4	0	QQHHDYPFT	CAACAGCATCATGATTATCCATTCACG	1688	0.969558	Y	rIGHV2S18#24#rIGKV12S39#1	1
HITS1032333	LIB750006	rIGHV8-22	1	rIGHJ2	6	ARSLDYYSSYMDY	GCTCGGAGCCTTGATTACTATAGCAGCTATATGGATTAC	41	1	rIGKV22S7	6	rIGKJ2-3	1	LQHSSRYT	TTGCAGCATAGTAGTAGGTACACG	501	0.355824	N	NA	NA
HITS1032334	LIB750006	rIGHV7-4	5	rIGHJ2	2	ARDVLXVHIGYYFDY	GCAAGAGATGTCCTATAGGTACACATCGGGTACTACTTTGATTAC	11	0.407407	rIGKV3S11	1	rIGKJ1	2	QQSWNDPRT	CAGCAGAGTTGGAATGATCCTCGGACG	1402	0.993622	N	NA	NA
HITS1032335	LIB750006	rIGHV2-65	2	rIGHJ3	1	ARAAINYDSGNWFAY	GCCAGAGCCGCCATTAACTACGACTCGGGCAATTGGTTTGCTTAC	37	1	rIGKV3S19	3	rIGKJ1	0	QQSRESPWT	CAGCAGAGTAGGGAGTCTCCGTGGACG	894	0.539855	N	NA	NA
HITS1032336	LIB750006	rIGHV5-54	5	rIGHJ1	10	AKDYYSGGWYFDF	GCAAAAGATTACTACAGTGGTGGATGGTACTTTGACTTC	71	0.71	rIGKV12S32	4	rIGKJ1	1	QQYNNYWT	CAACAATATAACAATTATTGGACG	762	0.922518	N	NA	NA
HITS1032337	LIB750006	rIGHV11-3	10	rIGHJ3	0	ARRWYGYNNWFAY	GCTAGACGGTGGTATGGGTATAACAATTGGTTTGCTTAC	174	1	rIGKV12S34	4	rIGKJ5	1	QQYYNYPLT	CAACAGTATTACAATTATCCTCTCACG	938	0.940822	Y	rIGHV11-3#39#rIGKV12S34#1	28
HITS1032341	LIB750006	rIGHV2U9	3	rIGHJ2	6	ARSNLMYTTDYYYVKPSFGY	GCCAGATCAAATCTTATGTATACTACGGATTATTACTACGTGAAACCCTCCTTTGGGTAC	91	0.728	rIGKV3S19	3	rIGKJ2-1	1	QQSRESPNT	CAGCAGAGTAGGGAGTCTCCGAACACG	1065	0.915735	N	NA	NA
HITS1032342	LIB750006	rIGHV8-20	1	rIGHJ2	7	ARMGFDY	GCTCGGATGGGTTTTGATTAC	33	1	rIGKV8U29	2	rIGKJ5	0	EQYYSYPLT	GAGCAGTACTACAGCTATCCGCTCACG	1256	0.99841	Y	rIGHV8-20#21#rIGKV8U29#1	1
HITS1032345	LIB750006	rIGHV11-9	6	rIGHJ2	8	PVQLHY	CCGGTTCAACTCCATTAC	47	1	rIGKV22S4	1	rIGKJ4	1	LQHNSWPFT	TTGCAGCATAATAGTTGGCCGTTCACG	1244	0.854983	Y	rIGHV11-9#18#rIGKV22S4#1	1
HITS1032346	LIB750006	rIGHV11-4	6	rIGHJ3	4	TSLNRGWFAY	ACTAGCCTCAACCGGGGTTGGTTTGCTTAC	52	0.825397	rIGKV12S34	2	rIGKJ1	2	QQYYNYPRT	CAACAGTATTACAATTATCCTCGGACG	773	0.513621	N	NA	NA
HITS1032347	LIB750006	rIGHV5-54	5	rIGHJ2	14	AKGTTVGA	GCAAAAGGTACTACAGTGGGGGCC	24	0.827586	rIGKV22S7	1	rIGKJ1	1	LQHSSRT	TTGCAGCATAGTAGTAGGACG	1021	0.999022	Y	rIGHV5-54#24#rIGKV22S7#1	1
HITS1032348	LIB750006	rIGHV2-52	2	rIGHJ4	1	TREYYDGYYHYVMDA	ACCAGAGAGTACTATGATGGTTATTATCACTATGTTATGGATGCC	48	1	rIGKV10S5	8	rIGKJ1	1	QQYDSYPWT	CAACAGTATGATAGTTATCCGTGGACG	1073	0.871649	Y	rIGHV2-52#45#rIGKV10S5#1	1
HITS1032350	LIB750006	rIGHV2U9	3	rIGHJ2	1	ARQDYDGTYYYFDY	GCCAGACAGGACTATGATGGTACTTATTACTACTTTGATTAC	84	1	rIGKV3S11	3	rIGKJ4	0	QQSWNDPFT	CAGCAGAGTTGGAATGATCCATTCACG	1352	0.997786	Y	rIGHV2U9#42#rIGKV3S11#1	1
HITS1032351	LIB750006	rIGHV5U29d	0	rIGHJ2	7	ARQVYGSHSYFDY	GCAAGACAGGTCTACGGTAGCCACAGCTACTTTGATTAC	36	1	rIGKV12S29	0	rIGKJ2-1	4	QNGLSAPRT	CAAAATGGTTTAAGTGCCCCTCGCACG	1466	0.998638	Y	rIGHV5U29d#39#rIGKV12S29#1	1
HITS1032353	LIB750006	rIGHV3U1d	10	rIGHJ2	11	VSFRIYYGFPMDY	GTAAGCTTTCGAATATACTACGGATTCCCAATGGATTAC	242	1	rIGKV2S27	9	rIGKJ4	0	MQATHVPFT	ATGCAAGCTACCCATGTTCCATTCACG	1459	0.990496	Y	rIGHV3U1d#39#rIGKV2S27#1	1
HITS1032354	LIB750006	rIGHV5-34	7	rIGHJ3	5	ARHRDYGYNYPFAY	GCAAGACATCGGGACTATGGGTATAACTACCCCTTTGCTTAC	26	1	rIGKV14S4	3	rIGKJ1	0	LQYDEYPWT	CTACAGTATGATGAGTACCCGTGGACG	782	0.530169	N	NA	NA
HITS1032357	LIB750006	rIGHV5S13	6	rIGHJ3	4	AKAYGGFAY	GCAAAGGCATACGGGGGGTTTGCTTAC	257	0.908127	rIGKV6S4	1	rIGKJ5	1	LQHNSYPLT	CTGCAGCATAACTCCTATCCTCTCACG	1055	0.721614	N	NA	NA
HITS1032358	LIB750006	rIGHV5-50	5	rIGHJ3	6	ASRGFAY	GCCTCTCGGGGGTTTGCTTAC	61	1	rIGKV2S25	1	rIGKJ1	2	VQSTHAPRT	GTGCAAAGTACCCATGCTCCTCGGACG	2088	0.845687	Y	rIGHV5-50#21#rIGKV2S25#1	1
HITS1032359	LIB750006	rIGHV8-31	2	rIGHJ2	5	AHSGLYYYDGTYYYFDY	GCTCACAGTGGGCTTTATTACTATGATGGTACTTATTACTACTTTGATTAC	61	1	rIGKV1S42	4	rIGKJ2-3	1	FQHTHLPYT	TTCCAACATACACATTTACCGTACACG	1263	0.581224	N	NA	NA
HITS1032364	LIB750006	rIGHV8S18	2	rIGHJ2	9	ARRWYYGPEVY	GCTCGGAGATGGTACTATGGGCCGGAGGTTTAC	25	1	rIGKV8S9	3	rIGKJ1	2	LQHYSYRT	CTGCAGCATTACAGCTATCGGACG	245	0.207451	N	NA	NA
HITS1032367	LIB750006	rIGHV1-24	0	rIGHJ2	9	ARSMRTTTLDY	GCAAGATCGATGAGGACGACAACCCTTGATTAC	47	1	rIGKV8S6	2	rIGKJ5	0	QQHYSYPLT	CAGCAGCATTACAGCTATCCGCTCACG	966	0.637624	N	NA	NA
HITS1032373	LIB750006	rIGHV5-31	10	rIGHJ2	2	TRGPLVYYSSYIYGYFDY	ACAAGAGGGCCCCTCGTTTACTATAGCAGCTATATCTACGGCTACTTTGATTAC	23	1	rIGKV3S11	3	rIGKJ4	0	QQSWNDPFT	CAGCAGAGTTGGAATGATCCATTCACG	1564	1	Y	rIGHV5-31#54#rIGKV3S11#1	1
HITS1032374	LIB750006	rIGHV5U31d	0	rIGHJ2	18	ARENLNYGYNQGFFDY	GCAAGAGAGAACTTGAACTATGGGTATAACCAAGGCTTCTTTGATTAC	7	1	rIGKV12S36	3	rIGKJ2-3	1	QQYYDYPYT	CAACAGTATTACGATTATCCGTACACG	1191	0.799866	N	NA	NA
HITS1032375	LIB750006	rIGHV2S18	3	rIGHJ2	7	ARNPLDY	GCCAGAAATCCCCTCGATTAC	45	1	rIGKV2S23	6	rIGKJ1	0	VQGTHAPWT	GTGCAAGGTACCCATGCTCCGTGGACG	2314	1	Y	rIGHV2S18#21#rIGKV2S23#1	1
HITS1032377	LIB750006	rIGHV1-31	0	rIGHJ3	4	ARPSYSSYIYVGWFAY	GCAAGGCCGAGCTATAGCAGCTATATCTACGTGGGTTGGTTTGCTTAC	498	0.884547	rIGKV5S10	2	rIGKJ5	0	QQSYSSLLT	CAACAGAGTTACAGCAGCCTGCTCACG	191	0.64527	N	NA	NA
HITS1032378	LIB750006	rIGHV5U27d	2	rIGHJ3	5	GRGDGAAISRGFAY	GGAAGAGGGGACGGGGCAGCTATCTCTAGAGGGTTTGCTTAC	222	1	rIGKV10S12	5	rIGKJ4	1	LQYAIYPFT	CTACAGTATGCTATTTATCCATTCACG	595	0.981848	Y	rIGHV5U27d#42#rIGKV10S12#1	1
HITS1032379	LIB750006	rIGHV3U1d	4	rIGHJ4	2	ARDYGSYYVMDA	GCAAGAGACTACGGTAGCTACTATGTTATGGATGCC	100	1	rIGKV3S11	4	rIGKJ1	2	QQSWNDPRT	CAGCAGAGTTGGAATGATCCTCGGACG	1388	0.97609	Y	rIGHV3U1d#36#rIGKV3S11#1	1
HITS1032380	LIB750006	rIGHV8-20	3	rIGHJ4	0	ARVLPYYYVMDA	GCTCGGGTTCTGCCCTATTACTATGTTATGGATGCC	57	0.606383	rIGKV2S26	4	rIGKJ1	0	MQATHATWT	ATGCAAGCTACCCATGCTACGTGGACG	2393	0.961817	N	NA	NA
HITS1032381	LIB750006	rIGHV1-16	2	rIGHJ2	7	TTVRD	ACTACTGTCCGGGAC	26	1	rIGKV2S23	6	rIGKJ1	0	VQGTHAPWT	GTGCAAGGTACCCATGCTCCGTGGACG	2336	0.99109	Y	rIGHV1-16#15#rIGKV2S23#1	1
HITS1032382	LIB750006	rIGHV1-24	0	rIGHJ3	1	ARDHYYDGTYYPNWFAY	GCAAGAGACCATTACTATGATGGTACTTATTACCCCAATTGGTTTGCTTAC	10	0.588235	rIGKV3S19	0	rIGKJ1	3	QQSRESPPT	CAGCAGAGTAGGGAGTCTCCTCCGACG	976	0.976	N	NA	NA
HITS1032386	LIB750006	rIGHV3U1d	0	rIGHJ2	2	ARYRLITMMVAYYFDY	GCAAGATATAGGCTTATTACTATGATGGTTGCGTACTACTTTGATTAC	26	1	rIGKV1S42	4	rIGKJ2-3	1	FQHTHLPYT	TTCCAACATACACATTTACCGTACACG	1033	0.671215	N	NA	NA
HITS1032387	LIB750006	rIGHV8S18	2	rIGHJ1	3	ARRVYTTDYSHWYFDF	GCTCGGAGAGTGTATACTACGGATTATTCCCACTGGTACTTTGACTTC	38	1	rIGKV12S39	2	rIGKJ5	0	QQHHDYPLT	CAACAGCATCATGATTATCCGCTCACG	1620	0.914221	Y	rIGHV8S18#48#rIGKV12S39#1	1
HITS1032389	LIB750006	rIGHV10-10	0	rIGHJ2	6	TVDSGYYFDY	ACAGTGGATTCGGGGTACTACTTTGATTAC	34	1	rIGKV3S9	3	rIGKJ1	0	QQSWNDPWT	CAGCAGAGTTGGAATGATCCGTGGACG	2233	1	Y	rIGHV10-10#30#rIGKV3S9#1	1
HITS1032391	LIB750006	rIGHV1-38	1	rIGHJ2	6	TRYVYYGSYWGYFDY	ACAAGATATGTATACTACGGATCCTACTGGGGCTACTTTGATTAC	34	1	rIGKV10S5	3	rIGKJ1	0	QQYDSSPWT	CAACAGTATGATAGTTCTCCGTGGACG	924	0.4928	N	NA	NA
HITS1032392	LIB750006	rIGHV2-47	1	rIGHJ1	4	ARTNWELWYFDF	GCCAGAACTAACTGGGAGCTCTGGTACTTTGACTTC	40	0.449438	rIGKV6S5	3	rIGKJ2-3	1	QRIYNSPYT	CAGCGTATTTACAATTCTCCGTACACG	465	0.457227	N	NA	NA
HITS1032393	LIB750006	rIGHV5-54	5	rIGHJ3	7	AKRGYGSPFAY	GCAAAAAGGGGGTACGGTAGCCCCTTTGCTTAC	34	0.809524	rIGKV22S8	6	rIGKJ1	0	LQHNSGWT	CTTCAGCATAACAGTGGGTGGACG	1062	1	Y	rIGHV5-54#33#rIGKV22S8#1	1
HITS1032394	LIB750006	rIGHV5-34	13	rIGHJ2	9	AGGMMPDY	GCAGGTGGTATGATGCCGGATTAC	66	1	rIGKV22S6	3	rIGKJ5	0	LQHNSFPLT	TTGCAGCATAATAGTTTTCCGCTCACG	1925	0.999481	Y	rIGHV5-34#24#rIGKV22S6#2	1
HITS1032396	LIB750006	rIGHV5-54	6	rIGHJ3	21	ANKGFAY	GCAAATAAGGGATTCGCTTAC	41	1	rIGKV14S9	4	rIGKJ5	0	LQYDEYPLT	CTACAGTATGATGAGTATCCGCTCACG	1754	0.760624	N	NA	NA
HITS1032397	LIB750006	rIGHV5U27d	6	rIGHJ2	17	TRDRGATEGPPFDY	ACAAGGGATCGAGGGGCTACGGAGGGTCCCCCTTTTGATTAC	207	1	rIGKVxU54	5	rIGKJ2-1	3	LQHYSAPHT	CTGCAGCATTACAGTGCTCCTCACACG	1695	0.860843	Y	rIGHV5U27d#42#rIGKVxU54#2	1
HITS1032399	LIB750006	rIGHV8-17	14	rIGHJ2	12	ARSFVYTTDYPFDY	GCTCGGAGTTTCGTGTATACTACGGATTACCCATTTGATTAC	38	1	rIGKV1S30	4	rIGKJ1	0	YQGTHYPWT	TACCAAGGTACACATTATCCGTGGACG	2135	0.927454	Y	rIGHV8-17#42#rIGKV1S30#1	1
HITS1032400	LIB750006	rIGHV3U1d	1	rIGHJ2	19	ASDTYDYFDY	GCAAGTGATACCTACGACTACTTTGATTAC	8	0.4	rIGKV14S18	6	rIGKJ4	1	LQHNEYLT	CTGCAGCATAATGAGTATCTCACG	877	0.608183	N	NA	NA
HITS1032402	LIB750006	rIGHV5U30d	0	rIGHJ3	4	ARGVQPRWFAY	GCAAGAGGGGTACAACCCCGGTGGTTTGCTTAC	41	0.759259	rIGKV12S11	3	rIGKJ4	0	QQGYKYPFT	CAACAGGGTTACAAGTATCCATTCACG	940	0.599872	N	NA	NA
HITS1032403	LIB750006	rIGHV1-6	2	rIGHJ3	1	TTYYYDGYSNWFAY	ACCACATACTACTATGATGGTTACTCCAATTGGTTTGCTTAC	108	1	rIGKV4S12	2	rIGKJ4	0	LQRSSYPFT	CTGCAGAGGAGTAGTTACCCATTCACG	2018	0.972999	Y	rIGHV1-6#42#rIGKV4S12#1	1
HITS1032405	LIB750006	rIGHV1-11	3	rIGHJ4	1	AMEYNYGYYVMDA	GCTATGGAGTATAACTACGGTTACTATGTTATGGATGCC	9	1	rIGKV14S18	7	rIGKJ2-1	1	LQHNEYPNT	CTGCAGCATAATGAGTATCCGAACACG	1783	0.972722	N	NA	NA
HITS1032406	LIB750006	rIGHV2-65	2	rIGHJ2	1	ARVDYYSGGYYFDY	GCCAGAGTAGATTACTACAGTGGGGGTTACTACTTTGATTAC	34	0.653846	rIGKV12U30	2	rIGKJ5	0	QQYNNYPLT	CAACAGTATAACAATTATCCGCTCACG	811	0.582615	N	NA	NA
HITS1032407	LIB750006	rIGHV5-34	7	rIGHJ2	2	ARGRDNNYFDY	GCAAGAGGGCGGGATAACAACTACTTTGATTAC	29	0.408451	rIGKV3S18	3	rIGKJ2-3	1	QQSRESPYT	CAGCAGAGTAGGGAGTCTCCGTACACG	1034	0.507859	N	NA	NA
HITS1032408	LIB750006	rIGHV7-14	1	rIGHJ2	5	ARDLNWAPFDY	GCAAGAGATCTCAACTGGGCTCCCTTTGATTAC	64	0.8	rIGKV2S16	3	rIGKJ5	0	QQVREYPLT	CAGCAAGTTCGAGAGTATCCGCTCACG	575	0.353629	N	NA	NA
HITS1032409	LIB750006	rIGHV2-63	1	rIGHJ2	7	TREPTYVYRRFDY	ACCAGAGAGCCCACTTATGTATACCGGAGGTTTGATTAC	48	1	rIGKV12S38	3	rIGKJ2-3	1	LQGSKFPYT	CTACAGGGTTCCAAGTTTCCGTACACG	948	0.610431	N	NA	NA
HITS1032411	LIB750006	rIGHV4-2	2	rIGHJ3	1	ARARYYSSYRNWFAY	GCAAGAGCCCGATACTATAGCAGCTACCGCAATTGGTTTGCTTAC	68	0.931507	rIGKV3S11	0	rIGKJ5	3	QQSWNDPPT	CAGCAGAGTTGGAATGATCCTCCTACG	1610	0.99199	Y	rIGHV4-2#45#rIGKV3S11#1	1
HITS1032412	LIB750006	rIGHV5U31d	0	rIGHJ2	2	ARHPYYFDY	GCAAGACATCCGTACTACTTTGATTAC	35	0.777778	rIGKV12S34	4	rIGKJ2-3	1	QQYYNYPYT	CAACAGTATTACAATTATCCGTACACG	1286	1	N	NA	NA
HITS1032413	LIB750006	rIGHV8-20	4	rIGHJ1	4	ARDETGVYWNFDF	GCTCGCGACGAGACTGGGGTCTACTGGAACTTTGACTTC	37	1	rIGKV14S14	5	rIGKJ2-3	1	LQSIQYPYT	CTACAGTCTATCCAGTATCCGTACACG	1655	0.813668	Y	rIGHV8-20#39#rIGKV14S14#1	1
HITS1032414	LIB750006	rIGHV2-63	1	rIGHJ3	27	TRDHIYYYDGYYHVPFAY	ACCAGAGATCACATTTATTACTATGATGGTTATTATCACGTCCCGTTTGCTTAC	30	1	rIGKV2U3	2	rIGKJ4	0	MQATHAPFT	ATGCAAGCTACCCATGCTCCATTCACG	1378	0.603327	N	NA	NA
HITS1032415	LIB750006	rIGHV1-16	1	rIGHJ2	5	TSGRYGSSPFDY	ACTAGCGGGCGCTACGGTAGCTCCCCCTTTGATTAC	43	1	rIGKV3S11	3	rIGKJ2-3	1	QQSWNDPYT	CAGCAGAGTTGGAATGATCCGTACACG	1441	1	Y	rIGHV1-16#36#rIGKV3S11#1	1
HITS1032416	LIB750006	rIGHV2U12	1	rIGHJ2	21	TRVSGLGAYYFDY	ACCAGAGTCTCGGGACTGGGAGCGTACTACTTTGATTAC	46	1	rIGKV3S10	2	rIGKJ5	0	QQSWNDPLT	CAGCAGAGTTGGAATGATCCGCTCACG	1147	0.969569	Y	rIGHV2U12#39#rIGKV3S10#2	1
HITS1032417	LIB750006	rIGHV1-6	2	rIGHJ3	5	TTGYPFAY	ACCACAGGGTATCCGTTTGCTTAC	42	1	rIGKV1S21	3	rIGKJ5	0	GQGTQYPLT	GGCCAAGGTACACAGTATCCGCTCACG	849	0.582305	N	NA	NA
HITS1032419	LIB750006	rIGHV1-65	1	rIGHJ4	6	ASDTEGIVDVMDA	GCAAGTGATACGGAGGGTATAGTGGATGTTATGGATGCC	59	1	rIGKV6S10	2	rIGKJ5	0	MQSNSYPLT	ATGCAGTCTAACTCCTATCCGCTCACG	1807	0.978873	Y	rIGHV1-65#39#rIGKV6S10#1	1
HITS1032423	LIB750006	rIGHV1-38	18	rIGHJ2	1	AREGYTTDYSDYFDY	GCAAGAGAAGGGTATACTACGGATTATTCCGACTACTTTGATTAC	29	1	rIGKV3S1	1	rIGKJ1	2	QQSKDYPRT	CAGCAGAGTAAGGATTATCCTCGGACG	1327	0.939137	Y	rIGHV1-38#45#rIGKV3S1#1	1
HITS1032424	LIB750006	rIGHV11-4	8	rIGHJ2	16	TSTTEGIVIFDY	ACTTCGACTACGGAGGGTATAGTGATCTTTGATTAC	48	1	rIGKV2S27	0	rIGKJ5	3	MQATHAPPT	ATGCAAGCTACCCATGCTCCTCCTACG	2085	1	Y	rIGHV11-4#36#rIGKV2S27#1	1
HITS1032425	LIB750006	rIGHV5-34	7	rIGHJ3	3	ARDYGGYEVWFAY	GCAAGAGACTACGGAGGGTATGAGGTTTGGTTTGCTTAC	53	1	rIGKV12S34	2	rIGKJ1	2	QQYYNYPRT	CAACAGTATTACAATTATCCTCGGACG	1140	0.953177	Y	rIGHV5-34#39#rIGKV12S34#1	1
HITS1032426	LIB750006	rIGHV3-8	1	rIGHJ3	4	AGDRDWFAY	GCAGGAGATCGGGACTGGTTTGCTTAC	83	0.882979	rIGKV17S1	0	rIGKJ5	1	QQSDNVPLT	CAGCAAAGTGATAACGTGCCTCTCACG	2304	0.999133	Y	rIGHV3-8#27#rIGKV17S1#1	1
HITS1032427	LIB750006	rIGHV2-65	2	rIGHJ3	9	ARGGSMAY	GCCAGAGGGGGGAGCATGGCTTAC	92	1	rIGKV22S4	1	rIGKJ2-3	1	LQHNSWPYT	TTGCAGCATAATAGTTGGCCGTACACG	903	0.97306	Y	rIGHV2-65#24#rIGKV22S4#2	1
HITS1032428	LIB750006	rIGHV9-4	12	rIGHJ2	8	ASALRRVDY	GCAAGTGCCCTACGGAGGGTTGATTAC	102	0.822581	rIGKV2S16	2	rIGKJ1	2	QQVREYPRT	CAGCAAGTTCGAGAGTATCCTCGGACG	431	0.474147	N	NA	NA
HITS1032430	LIB750006	rIGHV3U2d	3	rIGHJ2	11	ARGIGTS	GCAAGAGGCATAGGTACCTCC	186	1	rIGKV14S13	2	rIGKJ2-3	1	LQSKESPYT	CTACAGTCTAAAGAGTCCCCGTACACG	1964	0.999491	Y	rIGHV3U2d#21#rIGKV14S13#1	1
HITS1032431	LIB750006	rIGHV5-58	0	rIGHJ2	4	AKDGPAPFDY	GCAAAAGATGGTCCGGCCCCCTTTGATTAC	100	1	rIGKV14S4	2	rIGKJ4	0	LQYDEYPFT	CTACAGTATGATGAGTACCCATTCACG	694	0.674441	N	NA	NA
HITS1032434	LIB750006	rIGHV7-7	7	rIGHJ2	4	ARYGGYSERYFDY	GCAAGATACGGAGGGTATAGTGAAAGGTACTTTGATTAC	269	0.95053	rIGKV2S3	7	rIGKJ4	0	VQFLEVPFT	GTGCAGTTTCTAGAAGTTCCATTCACG	1028	0.740101	N	NA	NA
HITS1032435	LIB750006	rIGHV2-47	2	rIGHJ2	13	ARPIRG	GCCAGACCAATTCGGGGC	66	1	rIGKV2S23	6	rIGKJ1	0	VQGTHAPWT	GTGCAAGGTACCCATGCTCCGTGGACG	1779	0.947284	Y	rIGHV2-47#18#rIGKV2S23#1	1
HITS1032436	LIB750006	rIGHV2-47	0	rIGHJ4	7	ARNRKTWGVMDA	GCCAGAAATCGAAAGACATGGGGAGTTATGGATGCC	76	1	rIGKV5S2	0	rIGKJ5	1	QQSYSLPLT	CAACAGAGTTACAGCTTGCCCCTCACG	1721	1	Y	rIGHV2-47#36#rIGKV5S2#1	1
HITS1032437	LIB750006	rIGHV8-28	3	rIGHJ3	5	ARGTGSGFAY	GCTCGGGGTACTGGGAGCGGGTTTGCTTAC	90	1	rIGKV14S9	5	rIGKJ1	0	LQYDEYPWT	CTACAGTATGATGAGTATCCGTGGACG	1331	1	Y	rIGHV8-28#30#rIGKV14S9#2	1
HITS1032439	LIB750006	rIGHV2U17d	0	rIGHJ3	8	TRWGPPFAY	ACCAGATGGGGTCCCCCCTTTGCTTAC	277	1	rIGKV19S2	8	rIGKJ2-3	0	LQYDNLYT	CTACAGTACGATAACCTGTACACG	841	1	Y	rIGHV2U17d#27#rIGKV19S2#1	1
HITS1032440	LIB750006	rIGHV5U30d	0	rIGHJ2	22	ARHLNYVYYGPYFDY	GCAAGACACCTCAATTATGTATACTACGGACCCTACTTTGATTAC	38	1	rIGKV3S10	3	rIGKJ1	0	QQSWNDPWT	CAGCAGAGTTGGAATGATCCGTGGACG	1136	1	Y	rIGHV5U30d#45#rIGKV3S10#1	1
HITS1032441	LIB750006	rIGHV4-2	5	rIGHJ2	6	ARVYNFAFDY	GCAAGAGTGTACAACTTTGCCTTTGATTAC	482	1	rIGKV12S31	5	rIGKJ4	0	QQNYDSPFT	CAACAGAATTATGATAGTCCATTCACG	449	0.370462	N	NA	NA
HITS1032444	LIB750006	rIGHV1-24	0	rIGHJ2	5	AREGELGAFDY	GCAAGAGAGGGGGAGCTGGGGGCCTTTGATTAC	60	1	rIGKV12S31	3	rIGKJ1	0	QQNYDSPWT	CAACAGAATTATGATAGTCCGTGGACG	1634	0.998167	Y	rIGHV1-24#33#rIGKV12S31#1	1
HITS1032446	LIB750006	rIGHV5-34	7	rIGHJ2	10	ARRGIRVHYFDY	GCAAGACGGGGAATTCGGGTCCACTACTTTGATTAC	98	0.875	rIGKV15S4	2	rIGKJ1	3	QHYQSFPLT	CAGCATTATCAAAGCTTTCCTCTGACG	1714	0.985057	Y	rIGHV5-34#36#rIGKV15S4#2	1
HITS1032447	LIB750006	rIGHV5U29d	0	rIGHJ2	1	ARQEDYFDY	GCAAGACAAGAGGACTACTTTGATTAC	28	1	rIGKV3S11	2	rIGKJ1	3	QQSWNDPT	CAGCAGAGTTGGAATGATCCGACG	1180	0.771242	N	NA	NA
HITS1032448	LIB750006	rIGHV2-52	1	rIGHJ4	0	TRGGLLQWDYYVMDA	ACCAGAGGAGGATTACTACAGTGGGATTACTATGTTATGGATGCC	75	0.892857	rIGKV1S22	8	rIGKJ2-3	1	LQSTHFPYT	TTACAAAGTACACATTTTCCGTACACG	1523	0.825922	Y	rIGHV2-52#45#rIGKV1S22#1	1
HITS1032449	LIB750006	rIGHV11-4	9	rIGHJ2	1	TTNYFDY	ACTACTAACTACTTTGATTAC	132	1	rIGKV2S26	6	rIGKJ4	0	MQATHAPFT	ATGCAAGCTACCCATGCTCCATTCACG	1626	0.963841	Y	rIGHV11-4#21#rIGKV2S26#1	1
HITS1032451	LIB750006	rIGHV7-4	8	rIGHJ2	15	ARSGSTRVXLR	GCAAGGTCTGGCTCTACCCGGGTATAACTAAGG	30	0.6	rIGKV6S11	2	rIGKJ5	0	LQYNYNPLT	CTACAGTATAACTACAATCCGCTCACG	1586	0.780896	N	NA	NA
HITS1032452	LIB750006	rIGHV2U17d	3	rIGHJ2	8	TITIAARDY	ACGATTACTATAGCAGCCAGGGATTAC	50	1	rIGKV3S19	3	rIGKJ1	0	QQSRESPWT	CAGCAGAGTAGGGAGTCTCCGTGGACG	988	0.97053	Y	rIGHV2U17d#27#rIGKV3S19#1	1
HITS1032453	LIB750006	rIGHV8-20	0	rIGHJ2	4	ARIGGRTPFDY	GCTCGGATAGGGGGGCGGACGCCTTTTGATTAC	30	1	rIGKV22S7	3	rIGKJ5	0	LQHSSKLT	TTGCAGCATAGTAGTAAGCTCACG	1612	0.978749	Y	rIGHV8-20#33#rIGKV22S7#1	1
HITS1032454	LIB750006	rIGHV11-4	4	rIGHJ2	12	TRVEFYYDGTYYYPY	ACTAGAGTGGAGTTCTACTATGATGGTACTTATTACTACCCCTAC	51	0.68	rIGKV10S5	2	rIGKJ2-1	4	QQYDSSPT	CAACAGTATGATAGTTCTCCCACG	1063	0.956796	N	NA	NA
HITS1032456	LIB750006	rIGHV2S13	0	rIGHJ2	3	NRNLGGVQFFDY	AACAGAAATTTGGGTGGTGTTCAGTTCTTTGATTAC	20	0.769231	rIGKV22U26	1	rIGKJ5	0	FQHNSWLT	TTTCAGCATAATAGTTGGCTCACG	882	0.664657	N	NA	NA
HITS1032457	LIB750006	rIGHV2U17d	3	rIGHJ2	8	TAFDY	ACCGCCTTTGATTAC	51	0.927273	rIGKV10S5	1	rIGKJ1	2	QQYDSSPRT	CAACAGTATGATAGTTCTCCTCGGACG	1684	0.902949	Y	rIGHV2U17d#15#rIGKV10S5#2	1
HITS1032462	LIB750006	rIGHV4-2	3	rIGHJ2	10	ARSGL	GCAAGATCGGGACTC	37	0.840909	rIGKV2S26	3	rIGKJ1	0	MQATHAPWT	ATGCAAGCTACCCATGCTCCGTGGACG	1644	0.757953	N	NA	NA
HITS1032463	LIB750006	rIGHV1-32	1	rIGHJ3	3	ARASYYYDGTYYYEGPWFAY	GCAAGAGCTTCTTATTACTATGATGGTACTTATTACTACGAGGGCCCTTGGTTTGCTTAC	48	1	rIGKV17S1	3	rIGKJ2-3	1	QQSDNVPYT	CAGCAAAGTGATAACGTGCCGTACACG	2377	0.863422	Y	rIGHV1-32#60#rIGKV17S1#1	1
HITS1032464	LIB750006	rIGHV2U9	1	rIGHJ4	1	ARSDGTHYAGYYVMDA	GCCAGATCTGATGGTACCCACTACGCGGGTTACTATGTTATGGATGCC	66	1	rIGKV12S29	1	rIGKJ5	1	QNGLSAPLT	CAAAATGGTTTAAGTGCCCCTCTCACG	995	0.835432	Y	rIGHV2U9#48#rIGKV12S29#3	1
HITS1032474	LIB750006	rIGHV1-38	22	rIGHJ2	2	ARWQQPYYFDY	GCAAGATGGCAACAACCGTACTACTTTGATTAC	186	1	rIGKV3S11	7	rIGKJ1	1	QQSLNDWT	CAGCAGAGTTTGAATGATTGGACG	1035	0.998071	Y	rIGHV1-38#33#rIGKV3S11#1	1
HITS1032475	LIB750006	rIGHV3U1d	8	rIGHJ2	1	ARLVYYYDGAYNYFDY	GCAAGATTAGTTTATTACTATGATGGTGCTTATAACTACTTTGATTAC	202	1	rIGKV10S5	6	rIGKJ2-1	1	QQYDSSPNT	CAACAGTATGATAGTTCTCCGAACACG	1313	0.93452	Y	rIGHV3U1d#48#rIGKV10S5#1	1
HITS1032476	LIB750006	rIGHV4-2	4	rIGHJ4	8	ARMTTVAGVMDA	GCAAGAATGACTACGGTAGCGGGGGTTATGGATGCC	312	1	rIGKV6S5	3	rIGKJ2-3	1	QRIYNSPYT	CAGCGTATTTACAATTCTCCGTACACG	2189	0.981614	Y	rIGHV4-2#36#rIGKV6S5#1	1
HITS1032477	LIB750006	rIGHV1-24	1	rIGHJ2	1	ARMYTTDYYFDY	GCAAGGATGTATACTACGGATTACTACTTTGATTAC	58	1	rIGKV12S32	3	rIGKJ4	0	QQYNNYPFT	CAACAATATAACAATTATCCATTCACG	1810	0.894269	Y	rIGHV1-24#36#rIGKV12S32#1	1
HITS1032478	LIB750006	rIGHV2-47	2	rIGHJ4	0	ARGYYSSLYYYVMDA	GCCAGAGGATACTATAGCAGCTTGTATTACTATGTTATGGATGCC	23	1	rIGKV3S18	2	rIGKJ5	0	QQSRESPLT	CAGCAGAGTAGGGAGTCTCCGCTCACG	1682	0.943354	Y	rIGHV2-47#45#rIGKV3S18#1	1
HITS1032481	LIB750006	rIGHV1-24	0	rIGHJ3	6	ARGGFGFAY	GCAAGAGGAGGGTTCGGGTTTGCTTAC	30	1	rIGKV14S9	5	rIGKJ2-3	1	LQYDEYPYT	CTACAGTATGATGAGTATCCGTACACG	1707	0.996497	Y	rIGHV1-24#27#rIGKV14S9#1	1
HITS1032488	LIB750006	rIGHV1-28	1	rIGHJ3	0	ARIAAIGYNWFAY	GCAAGGATAGCAGCTATAGGGTACAATTGGTTTGCTTAC	127	1	rIGKV17S1	3	rIGKJ2-3	1	QQSDNVPYT	CAGCAAAGTGATAACGTGCCGTACACG	2424	0.998353	Y	rIGHV1-28#39#rIGKV17S1#2	1
HITS1032493	LIB750006	rIGHV1-29	1	rIGHJ3	5	ARGPTRFAY	GCAAGAGGGCCTACGCGGTTTGCTTAC	49	0.30625	rIGKV12S39	3	rIGKJ2-3	1	QQHHDYPYT	CAACAGCATCATGATTATCCGTACACG	1450	0.993831	N	NA	NA
HITS1032501	LIB750006	rIGHV3U1d	0	rIGHJ2	3	AREFGDRFDY	GCAAGAGAATTCGGGGACCGCTTTGATTAC	83	1	rIGKV3S19	3	rIGKJ1	0	QQSRESPWT	CAGCAGAGTAGGGAGTCTCCGTGGACG	853	0.925163	Y	rIGHV3U1d#30#rIGKV3S19#2	1
HITS1032502	LIB750006	rIGHV8-31	5	rIGHJ2	4	AHTQLGGDFDY	GCTCACACCCAACTGGGAGGGGACTTTGATTAC	153	1	rIGKV3S19	3	rIGKJ2-3	1	QQSRESPYT	CAGCAGAGTAGGGAGTCTCCGTACACG	1140	0.9375	Y	rIGHV8-31#33#rIGKV3S19#1	1
HITS1032503	LIB750006	rIGHV6-13	4	rIGHJ2	6	TNNYGNY	ACTAACAACTACGGGAATTAC	40	0.625	rIGKV12S24	2	rIGKJ5	0	LQHYSAPLT	CTACAGCATTATAGTGCTCCGCTCACG	1001	0.835559	N	NA	NA
HITS1032505	LIB750006	rIGHV2-52	0	rIGHJ2	9	TREFVY	ACCAGAGAGTTCGTATAC	36	1	rIGKV2S26	3	rIGKJ1	0	MQATHAPWT	ATGCAAGCTACCCATGCTCCGTGGACG	2431	0.980637	Y	rIGHV2-52#18#rIGKV2S26#1	1
HITS1032506	LIB750006	rIGHV1-28	0	rIGHJ2	5	ARGATDY	GCAAGAGGAGCTACAGATTAC	72	1	rIGKV12S38	2	rIGKJ5	2	LQGSKFPT	CTACAGGGTTCCAAGTTTCCCACG	1863	0.997858	Y	rIGHV1-28#21#rIGKV12S38#1	1
HITS1032507	LIB750006	rIGHV2U17d	0	rIGHJ3	6	TRSRSGPRPYYYDGTYYGFAY	ACCAGATCCCGCTCGGGCCCGCGACCTTATTACTATGATGGTACTTATTATGGTTTTGCTTAC	28	0.666667	rIGKV22S7	3	rIGKJ4	0	LQHSSRIFT	TTGCAGCATAGTAGTAGGATATTCACG	744	0.953846	N	NA	NA
HITS1032509	LIB750006	rIGHV3U1d	0	rIGHJ2	0	ARYYYSGDYFDY	GCAAGATATTACTACAGTGGTGACTACTTTGATTAC	35	1	rIGKV12S26	3	rIGKJ4	0	QQGLKYPFT	CAACAGGGTTTAAAGTATCCATTCACG	435	0.771277	N	NA	NA
HITS1032510	LIB750006	rIGHV8-20	0	rIGHJ1	5	ARIAENWEGWYFDF	GCTCGGATAGCCGAAAACTGGGAGGGCTGGTACTTTGACTTC	39	1	rIGKV12S1	5	rIGKJ5	1	LQVSSSLT	CTACAGGTTTCTAGTTCTCTCACG	1652	0.996982	Y	rIGHV8-20#42#rIGKV12S1#1	1
HITS1032511	LIB750006	rIGHV8S18	1	rIGHJ2	2	ARRRIYGYNSYYFDY	GCTCGGAGACGGATCTATGGGTATAACTCGTACTACTTTGATTAC	62	0.53913	rIGKV16U47	18	rIGKJ1	3	QQYNEYPT	CAACAGTATAATGAATACCCGACG	870	0.481461	N	NA	NA
HITS1032512	LIB750006	rIGHV2-8	10	rIGHJ2	3	TSYYSGDLDY	ACCTCTTACTACAGTGGTGACCTTGATTAC	147	1	rIGKV2U17	1	rIGKJ5	0	QQFLEYPLT	CAGCAATTTCTAGAGTATCCGCTCACG	1447	0.977043	Y	rIGHV2-8#30#rIGKV2U17#1	1
HITS1032513	LIB750006	rIGHV2-65	1	rIGHJ2	4	ARDRGYSSSFDY	GCCAGAGATCGGGGCTATAGCAGCTCCTTTGATTAC	52	0.8	rIGKV22S6	3	rIGKJ1	3	LQHNSFPT	TTGCAGCATAATAGTTTTCCGACG	943	0.594578	N	NA	NA
HITS1032516	LIB750006	rIGHV8-20	0	rIGHJ1	10	ARIDWYFDF	GCTCGGATAGACTGGTACTTTGACTTC	54	1	rIGKV12S20	3	rIGKJ2-1	2	LQRYSNPNT	CTACAGCGTTATAGTAATCCAAACACG	1322	0.962855	Y	rIGHV8-20#27#rIGKV12S20#1	1
HITS1032517	LIB750006	rIGHV1-36	3	rIGHJ1	17	TSMYTTDYYYGWYFDF	ACATCTATGTATACTACGGATTATTACTACGGCTGGTACTTTGACTTC	15	1	rIGKV6S10	3	rIGKJ2-3	1	MQSNSYPYT	ATGCAGTCTAACTCCTATCCGTACACG	2122	0.859806	Y	rIGHV1-36#48#rIGKV6S10#1	1
HITS1032518	LIB750006	rIGHV2-63	3	rIGHJ3	2	TRYNNGFAY	ACCAGGTATAACAACGGGTTTGCTTAC	60	1	rIGKV22S7	3	rIGKJ5	0	LQHSSRPLT	TTGCAGCATAGTAGTAGGCCGCTCACG	1233	0.961029	Y	rIGHV2-63#27#rIGKV22S7#1	1
HITS1032520	LIB750006	rIGHV3U1d	2	rIGHJ2	11	AKSIAAGD	GCAAAGTCTATAGCAGCTGGGGAC	50	1	rIGKVxU54	2	rIGKJ5	0	LQHYSAPLT	CTGCAGCATTACAGTGCTCCGCTCACG	1878	0.979656	Y	rIGHV3U1d#24#rIGKVxU54#1	1
HITS1032522	LIB750006	rIGHV5U31d	0	rIGHJ3	2	ARQYLNWFAY	GCAAGACAGTACCTAAATTGGTTTGCTTAC	21	0.617647	rIGKV3S19	3	rIGKJ1	0	QQSRESPWT	CAGCAGAGTAGGGAGTCTCCGTGGACG	772	0.526962	N	NA	NA
HITS1032523	LIB750006	rIGHV5U30d	0	rIGHJ2	11	ARRGIYSTGYFDY	GCAAGAAGGGGTATCTACTCGACTGGGTACTTTGATTAC	26	1	rIGKV16S1	2	rIGKJ5	0	QQHNEYPLT	CAACAGCATAATGAATACCCGCTCACG	978	0.758728	N	NA	NA
HITS1032525	LIB750006	rIGHV2-47	2	rIGHJ3	8	ATNSRRLAY	GCCACGAATAGCCGGCGGTTAGCTTAC	37	1	rIGKV22S4	1	rIGKJ2-3	1	LQHNSWPYT	TTGCAGCATAATAGTTGGCCGTACACG	1016	1	Y	rIGHV2-47#27#rIGKV22S4#1	1
HITS1032527	LIB750006	rIGHV8-20	1	rIGHJ2	8	ARIRSGSRDY	GCTCGGATACGGTCGGGGAGCCGGGATTAC	76	0.617886	rIGKV1U75	4	rIGKJ2-3	1	FQATHDPYT	TTCCAAGCTACACATGATCCGTACACG	750	0.739645	N	NA	NA
HITS1032528	LIB750006	rIGHV11-4	4	rIGHJ4	4	TREFGVQVMDA	ACTAGGGAATTCGGGGTACAGGTTATGGATGCC	33	0.55	rIGKV12S31	2	rIGKJ5	0	QQNYDSPLT	CAACAGAATTATGATAGTCCGCTCACG	751	0.892985	N	NA	NA
HITS1032529	LIB750006	rIGHV1-28	0	rIGHJ2	11	ARRWYYYDGTYYYGYFDY	GCAAGAAGATGGTATTACTATGATGGTACTTATTACTACGGCTACTTTGATTAC	25	1	rIGKV1U75	4	rIGKJ2-3	1	FQATHDPYT	TTCCAAGCTACACATGATCCGTACACG	737	1	Y	rIGHV1-28#54#rIGKV1U75#1	1
HITS1032530	LIB750006	rIGHV5U21	21	rIGHJ2	8	TRGGYGYNPAFDC	ACAAGAGGGGGCTATGGATATAACCCCGCTTTTGATTGC	39	0.506494	rIGKV3S11	11	rIGKJ2-1	1	QQSWSDPNT	CAGCAGAGTTGGAGTGATCCGAACACG	755	0.557196	N	NA	NA
HITS1032531	LIB750006	rIGHV1-65	0	rIGHJ2	2	ARRGMYTTDYYYLDY	GCAAGAAGGGGGATGTATACTACGGATTATTACTACCTTGATTAC	69	0.663462	rIGKV14S9	4	rIGKJ5	0	LQYDEYPLT	CTACAGTATGATGAGTATCCGCTCACG	1934	0.991795	N	NA	NA
HITS1032534	LIB750006	rIGHV2-63	1	rIGHJ3	5	TRDTYTTDYYLFAY	ACCAGAGACACGTATACTACGGATTATTACCTGTTTGCTTAC	36	1	rIGKV4S3	1	rIGKJ5	2	QQGSSSPPT	CAGCAGGGGAGTAGTAGCCCACCTACG	1631	1	Y	rIGHV2-63#42#rIGKV4S3#1	1
HITS1032536	LIB750006	rIGHV5U30d	1	rIGHJ3	14	AKTAIAAMRFAY	GCAAAAACGGCTATAGCAGCCATGAGGTTTGCTTAC	40	1	rIGKV1S30	43	rIGKJ5	0	LQYVHYPLT	TTACAGTATGTACATTATCCGCTCACG	886	0.656783	N	NA	NA
HITS1032537	LIB750006	rIGHV10-5	2	rIGHJ2	30	TATGSY	ACAGCGACCGGGTCCTAC	22	0.423077	rIGKV22S6	3	rIGKJ2-3	1	LQHNSFPYT	TTGCAGCATAATAGTTTTCCGTACACG	902	0.536905	N	NA	NA
HITS1032540	LIB750006	rIGHV2-65	2	rIGHJ2	12	ARAATRYSFDY	GCCAGAGCGGCTACCCGGTATAGCTTTGATTAC	50	1	rIGKV12S16	3	rIGKJ2-3	1	LQAYSAPYT	CTACAGGCTTATAGTGCTCCGTACACG	1985	0.934998	Y	rIGHV2-65#33#rIGKV12S16#1	1
HITS1032541	LIB750006	rIGHV10-5	0	rIGHJ3	4	TAVGFAY	ACAGCAGTAGGCTTTGCTTAC	66	0.795181	rIGKV12S38	3	rIGKJ2-3	1	LQGSKFPYT	CTACAGGGTTCCAAGTTTCCGTACACG	1275	0.910064	N	NA	NA
HITS1032542	LIB750006	rIGHV1-28	0	rIGHJ1	0	ARSGYYWYFDF	GCAAGATCGGGCTACTACTGGTACTTTGACTTC	21	1	rIGKV16U47	16	rIGKJ5	1	QQYNEYPLT	CAACAGTATAATGAATACCCACTCACG	1347	0.832509	Y	rIGHV1-28#33#rIGKV16U47#1	1
HITS1032543	LIB750006	rIGHV2-65	1	rIGHJ2	2	AREGLWYDGTYYYGYFDY	GCCAGAGAGGGACTTTGGTATGATGGTACTTATTACTACGGCTACTTTGATTAC	73	1	rIGKV3S10	3	rIGKJ1	0	QQSWNDPWT	CAGCAGAGTTGGAATGATCCGTGGACG	955	0.923598	Y	rIGHV2-65#54#rIGKV3S10#1	1
HITS1032547	LIB750006	rIGHV1-28	0	rIGHJ3	3	ARGGILRIHWFAY	GCAAGAGGGGGTATACTACGGATTCATTGGTTTGCTTAC	62	1	rIGKV10S5	3	rIGKJ2-3	1	QQYDSSPYT	CAACAGTATGATAGTTCTCCGTACACG	1110	0.932773	Y	rIGHV1-28#39#rIGKV10S5#1	1
HITS1032548	LIB750006	rIGHV5-58	2	rIGHJ3	7	AKGGTTFAY	GCAAAGGGGGGAACAACCTTTGCTTAC	42	1	rIGKV22S6	3	rIGKJ5	0	LQHNSFPLT	TTGCAGCATAATAGTTTTCCGCTCACG	1230	0.752754	N	NA	NA
HITS1032549	LIB750006	rIGHV8-20	3	rIGHJ2	4	ARTPQYDGTYYYVDFDY	GCTCGGACTCCTCAATATGATGGTACTTATTACTACGTGGACTTTGATTAC	13	1	rIGKV22S7	0	rIGKJ1	2	LQHSSRP	TTGCAGCATAGTAGTAGGCCG	802	0.622188	N	NA	NA
HITS1032550	LIB750006	rIGHV5-34	7	rIGHJ2	5	ARRRIRAPFDY	GCAAGAAGGAGGATTCGGGCCCCATTTGATTAC	100	1	rIGKV12S34	3	rIGKJ5	0	QQYYNYPLT	CAACAGTATTACAATTATCCGCTCACG	1596	1	Y	rIGHV5-34#33#rIGKV12S34#1	1
HITS1032552	LIB750006	rIGHV5U30d	0	rIGHJ3	2	ARHFGLYPNWFAY	GCAAGACATTTTGGGCTATATCCTAATTGGTTTGCTTAC	29	0.74359	rIGKV6S10	5	rIGKJ2-3	2	MQSNSYT	ATGCAGTCTAACTCCTACACG	1262	0.968534	N	NA	NA
HITS1032555	LIB750006	rIGHV5U30d	0	rIGHJ2	4	ARHRYDGYYPGAFDY	GCAAGACACCGCTATGATGGTTATTATCCTGGGGCCTTTGATTAC	37	0.787234	rIGKV8S6	3	rIGKJ4	0	QQHYSYPFT	CAGCAGCATTACAGCTATCCATTCACG	846	0.966857	N	NA	NA
HITS1032556	LIB750006	rIGHV2-47	1	rIGHJ2	1	ARTEFGDYFDY	GCCAGAACGGAATTCGGGGACTACTTTGATTAC	29	1	rIGKV12S36	0	rIGKJ1	3	QQYYDYPPT	CAACAGTATTACGATTATCCTCCGACG	1391	0.950786	Y	rIGHV2-47#33#rIGKV12S36#1	1
HITS1032557	LIB750006	rIGHV5S13	5	rIGHJ4	1	AKQGVNYGSYPYYVMDA	GCAAAACAGGGCGTTAACTACGGTAGCTACCCTTACTATGTTATGGATGCC	29	1	rIGKV3S10	3	rIGKJ4	0	QQSWNDPFT	CAGCAGAGTTGGAATGATCCATTCACG	936	1	Y	rIGHV5S13#51#rIGKV3S10#1	1
HITS1032558	LIB750006	rIGHV2-65	2	rIGHJ4	0	ARGGRWEKWDYYVMDA	GCCAGAGGTGGTCGGTGGGAGAAATGGGATTACTATGTTATGGATGCC	88	1	rIGKV3S19	3	rIGKJ2-3	1	QQSRESPYT	CAGCAGAGTAGGGAGTCTCCGTACACG	1179	0.839744	Y	rIGHV2-65#48#rIGKV3S19#2	1
HITS1032559	LIB750006	rIGHV2U12	0	rIGHJ2	4	TRDPFNFIWMVIPFDY	ACCAGAGATCCCTTTAATTTTATTTGGATGGTTATCCCCTTTGATTAC	188	0.79661	rIGKV22U53	0	rIGKJ2-3	3	YQYNNGYT	TATCAGTATAACAACGGGTACACG	439	0.504598	N	NA	NA
HITS1032562	LIB750006	rIGHV1-65	0	rIGHJ2	2	AREDTYYGYNHYFDY	GCAAGAGAGGATACATACTATGGGTATAACCACTACTTTGATTAC	194	1	rIGKV2S16	4	rIGKJ4	0	QQVREYPFT	CAGCAAGTTCGAGAGTATCCATTCACG	1274	1	Y	rIGHV1-65#45#rIGKV2S16#1	1
HITS1032564	LIB750006	rIGHV3U2d	2	rIGHJ1	2	ARSNWDEDYWYFDF	GCAAGGTCTAACTGGGACGAGGACTACTGGTACTTTGACTTC	70	1	rIGKV3S10	3	rIGKJ2-3	1	QQSWNDPYT	CAGCAGAGTTGGAATGATCCGTACACG	1165	0.99318	Y	rIGHV3U2d#42#rIGKV3S10#2	1
HITS1032565	LIB750006	rIGHV1-6	2	rIGHJ2	10	TTVVPGTY	ACCACAGTGGTCCCGGGTACCTAC	69	1	rIGKV2S23	6	rIGKJ5	1	VQGTHALT	GTGCAAGGTACCCATGCTCTCACG	1978	1	Y	rIGHV1-6#24#rIGKV2S23#2	1
HITS1032567	LIB750006	rIGHV10-5	5	rIGHJ2	9	RSATDY	AGATCGGCAACTGATTAC	105	0.905172	rIGKV2S25	0	rIGKJ5	2	VQSTHAPPT	GTGCAAAGTACCCATGCTCCTCCCACG	1306	0.743312	N	NA	NA
HITS1032570	LIB750006	rIGHV3U1d	0	rIGHJ2	2	ARYGRRVYPYYFDY	GCAAGATATGGACGGAGGGTATATCCGTACTACTTTGATTAC	50	0.442478	rIGKV12S16	3	rIGKJ5	0	LQAYSALT	CTACAGGCTTATAGTGCGCTCACG	1959	0.978033	N	NA	NA
HITS1032579	LIB750006	rIGHV8-23	3	rIGHJ1	3	AQTVATPSYWYFDF	GCTCAGACGGTAGCTACGCCGTCGTACTGGTACTTTGACTTC	48	0.90566	rIGKV8S5	3	rIGKJ4	0	QQYYDTPFT	CAGCAGTATTATGATACTCCATTCACG	595	0.513817	N	NA	NA
HITS1032580	LIB750006	rIGHV2-8	6	rIGHJ2	8	TRDLYRDSYAHVR	ACCAGAGATCTTTACCGAGATAGTTATGCCCACGTTAGA	55	1	rIGKV1S31	10	rIGKJ1	2	FEGTHGT	TTCGAAGGTACACATGGGACG	1790	0.895	Y	rIGHV2-8#39#rIGKV1S31#1	1
HITS1032581	LIB750006	rIGHV1-28	0	rIGHJ3	5	ARTGFAY	GCAAGAACGGGGTTTGCTTAC	34	1	rIGKV2U17	2	rIGKJ2-3	1	QQFLEYPYT	CAGCAATTTCTAGAGTATCCGTACACG	913	0.748975	N	NA	NA
HITS1032582	LIB750006	rIGHV3U1d	1	rIGHJ4	1	ARSYYYSSYNYVMDA	GCAAGGTCTTATTACTATAGCAGCTATAACTATGTTATGGATGCC	71	1	rIGKV1S30	44	rIGKJ2-2	1	LQYVHYPDT	TTACAGTATGTACATTATCCGGACACG	801	0.578757	N	NA	NA
HITS1032586	LIB750006	rIGHV1-47	0	rIGHJ2	3	ARGVITSFDY	GCAAGAGGGGTTATCACGTCCTTTGATTAC	46	1	rIGKV2S20	0	rIGKJ2-1	4	MQFTHYPPT	ATGCAATTTACCCATTATCCTCCCACG	1560	1	Y	rIGHV1-47#30#rIGKV2S20#1	1
HITS1032587	LIB750006	rIGHV3U2d	12	rIGHJ2	2	ARYSYGSYYFDY	GCAAGATACAGCTACGGTAGCTACTACTTTGATTAC	119	1	rIGKV10S9	7	rIGKJ1	2	QQDGSFPRT	CAACAGGATGGTAGTTTTCCTCGGACG	1199	0.967716	Y	rIGHV3U2d#36#rIGKV10S9#2	2
HITS1032588	LIB750006	rIGHV9-6	3	rIGHJ2	18	ARDYGYDY	GCAAGAGACTATGGGTATGATTAC	198	0.86087	rIGKV19S2	9	rIGKJ2-1	2	LQYANLPNT	CTACAGTACGCTAACCTTCCGAACACG	632	1	Y	rIGHV9-6#24#rIGKV19S2#1	1
HITS1032589	LIB750006	rIGHV1-6	2	rIGHJ3	5	TTEVDSGYGFAY	ACCACAGAGGTCGATTCGGGGTACGGGTTTGCTTAC	193	1	rIGKV3S10	3	rIGKJ2-3	1	QQSWNDPYT	CAGCAGAGTTGGAATGATCCGTACACG	1630	0.983112	Y	rIGHV1-6#36#rIGKV3S10#1	1
HITS1032590	LIB750006	rIGHV5S13	6	rIGHJ1	16	AREGDDGTYYYWYFDF	GCAAGAGAGGGCGATGATGGTACTTATTACTACTGGTACTTTGACTTC	116	1	rIGKV3S18	2	rIGKJ1	3	QQSRESPPT	CAGCAGAGTAGGGAGTCTCCTCCGACG	1858	0.982549	Y	rIGHV5S13#48#rIGKV3S18#1	1
HITS1032591	LIB750006	rIGHV5U21	9	rIGHJ4	0	TRDGGLLLHHYYVMDA	ACAAGAGATGGGGGTTTATTACTACACCATTACTATGTTATGGATGCC	22	1	rIGKV14S19	4	rIGKJ1	2	LQHKQYPRT	CTACAGCATAAACAGTATCCTCGGACG	1930	0.998965	Y	rIGHV5U21#48#rIGKV14S19#1	1
HITS1032593	LIB750006	rIGHV1-11	5	rIGHJ2	14	AMNSGYYFDY	GCTATGAATTCGGGGTACTACTTTGATTAC	102	1	rIGKV2U17	3	rIGKJ2-3	1	QQFLEYPYT	CAGCAATTTCTAGAGTATCCGTACACG	1153	1	Y	rIGHV1-11#30#rIGKV2U17#1	4
HITS1032594	LIB750006	rIGHV3U1d	0	rIGHJ1	1	ARYNNYWYFDF	GCAAGATATAACAACTACTGGTACTTTGACTTC	32	1	rIGKV6S11	3	rIGKJ1	2	LQYNYNRT	CTACAGTATAACTACAATCGGACG	2198	0.969991	Y	rIGHV3U1d#33#rIGKV6S11#1	1
HITS1032598	LIB750006	rIGHV5S13	4	rIGHJ2	3	ARHPYYYSGDGYFDY	GCAAGACATCCCTATTACTACAGTGGTGACGGGTACTTTGATTAC	21	0.875	rIGKV16U47	11	rIGKJ4	0	QQYYEKPFT	CAACAGTATTATGAAAAACCATTCACG	488	0.774603	N	NA	NA
HITS1032599	LIB750006	rIGHV2U9	2	rIGHJ3	6	ASRIITMMVIIFAY	GCCAGCCGGATAATTACTATGATGGTTATTATCTTTGCTTAC	37	0.425287	rIGKV12S11	0	rIGKJ1	3	QQGYKYPPT	CAACAGGGTTACAAGTATCCTCCGACG	957	0.820051	N	NA	NA
HITS1032600	LIB750006	rIGHV2S18	6	rIGHJ2	4	ASGVLFDY	GCCAGTGGTGTCCTCTTTGATTAC	38	1	rIGKV8S4	2	rIGKJ5	0	EQYYDTPLT	GAGCAGTATTATGATACTCCGCTCACG	1105	0.740121	N	NA	NA
HITS1032606	LIB750006	rIGHV2-8	7	rIGHJ3	3	TRGGYNYGFAY	ACCAGAGGCGGGTATAACTACGGGTTTGCTTAC	43	1	rIGKV1U5	2	rIGKJ5	0	LQGTHLPLT	CTGCAAGGTACACATCTTCCGCTCACG	1163	0.593065	N	NA	NA
HITS1032607	LIB750006	rIGHV4-2	4	rIGHJ2	14	ARRPPRRWIRPY	GCAAGACGGCCTCCCCGACGTTGGATACGCCCGTAC	101	0.885965	rIGKV22U53	2	rIGKJ1	0	YQYNNGWT	TATCAGTATAACAACGGGTGGACG	1392	0.954078	Y	rIGHV4-2#36#rIGKV22U53#1	1
HITS1032608	LIB750006	rIGHV6-22	3	rIGHJ3	5	KVGFAY	AAAGTGGGGTTTGCTTAC	144	1	rIGKV2S27	5	rIGKJ4	0	MQATHAPFT	ATGCAAGCTACCCATGCTCCATTCACG	1451	0.958388	Y	rIGHV6-22#18#rIGKV2S27#1	4
HITS1032609	LIB750006	rIGHV8-31	3	rIGHJ3	24	AHSPGLRRVGWFAY	GCTCACAGTCCGGGACTACGGAGGGTAGGATGGTTTGCTTAC	28	0.304348	rIGKV16S1	3	rIGKJ2-3	1	QQHNEYPYT	CAACAGCATAATGAATACCCGTACACG	611	0.639791	N	NA	NA
HITS1032614	LIB750006	rIGHV1-11	3	rIGHJ2	6	AMTDNNHGLFDY	GCTATGACAGATAACAACCACGGGCTTTTTGATTAC	12	1	rIGKV12S39	2	rIGKJ5	0	QQHHDYPLT	CAACAGCATCATGATTATCCGCTCACG	636	0.919075	Y	rIGHV1-11#36#rIGKV12S39#1	1
HITS1032615	LIB750006	rIGHV2U9	4	rIGHJ2	21	ASYNSGYXGDY	GCCAGCTATAATTCGGGGTACTAGGGTGATTAC	58	1	rIGKV2S3	5	rIGKJ1	2	VQFLEVPRT	GTGCAGTTTCTAGAAGTTCCTCGGACG	985	1	N	NA	NA
HITS1032616	LIB750006	rIGHV1-65	1	rIGHJ2	4	ASPNSTGSIDY	GCAAGCCCTAACTCAACTGGGAGTATTGATTAC	72	1	rIGKV3S11	2	rIGKJ1	3	QQSWNDPT	CAGCAGAGTTGGAATGATCCGACG	1503	0.998008	Y	rIGHV1-65#33#rIGKV3S11#1	1
HITS1032617	LIB750006	rIGHV6-14	2	rIGHJ3	6	TYGEFLTTVASAAPFAY	ACTTACGGCGAATTTTTAACTACGGTAGCTAGCGCCGCGCCGTTTGCTTAC	62	1	rIGKV12S36	2	rIGKJ2-1	4	QQYYDYPT	CAACAGTATTACGATTATCCCACG	1084	0.914768	Y	rIGHV6-14#51#rIGKV12S36#1	1
HITS1032620	LIB750006	rIGHV5-50	4	rIGHJ2	3	AKSTMGIFDY	GCAAAATCAACTATGGGTATCTTTGATTAC	178	0.881188	rIGKV5S12	3	rIGKJ1	0	QQGNSLPWT	CAACAAGGTAACAGCTTGCCGTGGACG	1574	0.750954	N	NA	NA
HITS1032624	LIB750006	rIGHV1-65	0	rIGHJ3	3	ARXYYDGTYYYRFAY	GCAAGATAGTACTATGATGGTACTTATTACTACCGGTTTGCTTAC	14	0.2	rIGKV8S6	2	rIGKJ5	0	QQHYSYPLT	CAGCAGCATTACAGCTATCCGCTCACG	1261	0.913106	N	NA	NA
HITS1032626	LIB750006	rIGHV6-6	0	rIGHJ2	18	AWKGY	GCTTGGAAGGGTTAC	27	0.692308	rIGKV6S9	3	rIGKJ2-3	1	LQYDSIPYT	CTGCAGTATGACTCCATTCCGTACACG	2103	0.963795	N	NA	NA
HITS1032627	LIB750006	rIGHV5-50	1	rIGHJ2	10	AKLGLRGDY	GCAAAACTCGGACTACGGGGGGATTAC	40	0.952381	rIGKV22S7	0	rIGKJ5	0	LQHSSRPLT	TTGCAGCATAGTAGTAGGCCGCTCACG	1258	0.961039	Y	rIGHV5-50#27#rIGKV22S7#1	1
HITS1032631	LIB750006	rIGHV5U30d	0	rIGHJ2	21	ARRPPGITPFDY	GCAAGACGGCCCCCGGGTATAACCCCCTTTGATTAC	26	1	rIGKV14S8	6	rIGKJ4	2	HQYYEYPLT	CATCAATATTATGAGTATCCTCTCACG	1507	0.738364	N	NA	NA
HITS1032633	LIB750006	rIGHV2-65	1	rIGHJ2	6	ARDKLGAFDY	GCCAGAGATAAGCTGGGAGCTTTTGATTAC	56	1	rIGKV3S10	3	rIGKJ2-3	1	QQSWNDPYT	CAGCAGAGTTGGAATGATCCGTACACG	1195	0.969181	Y	rIGHV2-65#30#rIGKV3S10#2	1
HITS1032634	LIB750006	rIGHV2U9	14	rIGHJ3	26	ARHTYNIGTTGFDY	GCCAGACATACCTATAATATAGGTACAACTGGGTTTGATTAC	364	1	rIGKV2S26	5	rIGKJ5	1	MQATHAPLT	ATGCAAGCTACCCATGCTCCGCTCACG	1811	1	Y	rIGHV2U9#42#rIGKV2S26#1	2
HITS1032638	LIB750006	rIGHV1-28	1	rIGHJ2	7	ARDGRYFDY	GCAAGGGATGGACGCTACTTTGATTAC	39	1	rIGKV2S23	7	rIGKJ2-3	1	VQGTHAPYT	GTGCAAGGTACCCATGCTCCGTACACG	1603	0.894032	Y	rIGHV1-28#27#rIGKV2S23#3	1
HITS1032640	LIB750006	rIGHV5-34	8	rIGHJ2	1	ARLASYGYNYFDY	GCAAGACTGGCCTCGTATGGGTATAACTACTTTGATTAC	73	0.675926	rIGKV22U33	1	rIGKJ5	0	LQHNSGPLT	TTGCAGCATAATAGTGGGCCGCTCACG	46	0.0524515	N	NA	NA
HITS1032641	LIB750006	rIGHV3U2d	1	rIGHJ2	3	ARSSYIYVPSYFDY	GCAAGAAGCAGCTATATCTACGTTCCCTCCTACTTTGATTAC	93	1	rIGKV12U30	3	rIGKJ4	0	QQYNNYPFT	CAACAGTATAACAATTATCCATTCACG	1125	0.945378	Y	rIGHV3U2d#42#rIGKV12U30#1	1
HITS1032645	LIB750006	rIGHV8-28	1	rIGHJ2	30	ARSERYTTDSPDY	GCTCGGAGCGAGAGGTATACTACGGATTCCCCTGATTAC	51	1	rIGKV12S30	3	rIGKJ1	0	LQDSEYPWT	CTACAGGATTCTGAGTATCCGTGGACG	1628	0.95149	Y	rIGHV8-28#39#rIGKV12S30#1	1
HITS1032649	LIB750006	rIGHV2U9	3	rIGHJ2	4	ARHRGVYYGLAFDY	GCCAGACATCGAGGGGTATACTACGGATTAGCCTTTGATTAC	39	0.866667	rIGKV12S31	2	rIGKJ5	0	QQNYDSPLT	CAACAGAATTATGATAGTCCGCTCACG	1630	0.970238	Y	rIGHV2U9#42#rIGKV12S31#1	1
HITS1032654	LIB750006	rIGHV5-34	7	rIGHJ3	2	ARHPYYEIWFAY	GCAAGACACCCCTACTATGAGATTTGGTTTGCTTAC	308	0.941896	rIGKV14S8	7	rIGKJ5	0	HQYYEYPLT	CATCAATATTATGAGTATCCGCTCACG	1837	0.943018	Y	rIGHV5-34#36#rIGKV14S8#1	1
HITS1032660	LIB750006	rIGHV2-52	5	rIGHJ4	7	TREDPMGITPVMDA	ACCAGAGAGGACCCTATGGGTATAACCCCCGTTATGGATGCC	101	1	rIGKV12S16	7	rIGKJ2-3	1	LQGYSVPYT	CTACAGGGTTATAGTGTTCCGTACACG	1939	0.986267	Y	rIGHV2-52#42#rIGKV12S16#2	1
HITS1032664	LIB750006	rIGHV5-54	6	rIGHJ3	7	ANHNSGSFAY	GCAAACCATAATTCGGGGTCCTTTGCTTAC	62	1	rIGKV9S1	1	rIGKJ4	0	LQTLKSPFT	CTTCAAACACTGAAGAGCCCATTCACG	1802	0.902806	Y	rIGHV5-54#30#rIGKV9S1#2	1
HITS1032666	LIB750006	rIGHV11-4	8	rIGHJ3	7	THYYSSYPPFAY	ACCCATTACTATAGCAGCTATCCCCCCTTTGCTTAC	14	1	rIGKV12S39	3	rIGKJ1	0	QQHHDYPWT	CAACAGCATCATGATTATCCGTGGACG	990	0.8669	Y	rIGHV11-4#36#rIGKV12S39#1	1
HITS1032667	LIB750006	rIGHV1-43	4	rIGHJ2	2	VREFGVGYFDY	GTCCGGGAATTCGGGGTAGGCTACTTTGATTAC	20	1	rIGKV2S23	6	rIGKJ1	0	VQGTHAPWT	GTGCAAGGTACCCATGCTCCGTGGACG	2104	0.964253	Y	rIGHV1-43#33#rIGKV2S23#3	1
HITS1032669	LIB750006	rIGHV5U30d	4	rIGHJ2	2	ARIEDYYDGTYYFDY	GCAAGAATCGAGGATTACTATGATGGTACTTATTACTTTGATTAC	59	1	rIGKV22U53	2	rIGKJ2-3	2	YQYNNGYT	TATCAGTATAACAACGGGTACACG	1322	0.976366	Y	rIGHV5U30d#45#rIGKV22U53#1	1
HITS1032670	LIB750006	rIGHV2-70	7	rIGHJ4	2	VRWLLSPYYVMDA	GTTCGATGGTTATTATCCCCATACTATGTTATGGATGCC	76	1	rIGKV5S10	0	rIGKJ5	3	QQSYSSLYT	CAACAGAGTTACAGCAGCCTATACACG	1722	0.83959	Y	rIGHV2-70#39#rIGKV5S10#1	1
HITS1032671	LIB750006	rIGHV1-11	4	rIGHJ3	1	AIGYNPNWFAY	GCTATAGGGTATAACCCCAATTGGTTTGCTTAC	23	0.403509	rIGKV12U30	1	rIGKJ1	2	QQYNNYPRT	CAACAGTATAACAATTATCCTCGGACG	1827	0.998907	N	NA	NA
HITS1032672	LIB750006	rIGHV5-34	12	rIGHJ2	6	ARKGGFDY	GCAAGGAAGGGAGGGTTTGATTAC	62	1	rIGKV14S18	7	rIGKJ2-3	1	LQHNEYPYT	CTGCAGCATAATGAGTATCCGTACACG	2026	0.987811	Y	rIGHV5-34#24#rIGKV14S18#2	2
HITS1032673	LIB750006	rIGHV5U30d	0	rIGHJ2	5	ARRDYYYSGGVFDY	GCAAGACGGGATTATTACTACAGTGGTGGGGTTTTTGATTAC	45	1	rIGKV12S8	2	rIGKJ5	0	QQSYKYPLT	CAACAGAGTTACAAGTATCCGCTCACG	1391	0.985826	Y	rIGHV5U30d#42#rIGKV12S8#5	1
HITS1032677	LIB750006	rIGHV2-63	1	rIGHJ2	4	TRERVYYYSTTFDY	ACCAGAGAGAGGGTTTATTACTATAGCACCACCTTTGATTAC	18	0.439024	rIGKV2U17	1	rIGKJ5	0	QQFLEYPLT	CAGCAATTTCTAGAGTATCCGCTCACG	623	0.434146	N	NA	NA
HITS1032682	LIB750006	rIGHV1-28	2	rIGHJ2	2	AKGYYFDY	GCAAAGGGGTACTACTTTGATTAC	30	1	rIGKV1S21	4	rIGKJ2-3	1	GQGTQYPYT	GGCCAAGGTACACAGTATCCGTACACG	930	0.986214	Y	rIGHV1-28#24#rIGKV1S21#1	1
HITS1032684	LIB750006	rIGHV5U30d	3	rIGHJ3	6	AGDGTPFAY	GCGGGTGATGGTACCCCGTTTGCTTAC	29	1	rIGKV22U53	0	rIGKJ2-3	1	YQYNNGYT	TATCAGTATAACAACGGGTACACG	612	0.798956	N	NA	NA
HITS1032685	LIB750006	rIGHV6-14	4	rIGHJ2	6	TYNYGGYSDY	ACATATAACTACGGAGGGTATAGTGATTAC	120	1	rIGKV12S11	2	rIGKJ1	2	QQGYKYPRT	CAACAGGGTTACAAGTATCCTCGGACG	609	0.531414	N	NA	NA
HITS1032686	LIB750006	rIGHV5U21	10	rIGHJ1	1	TRVWQLYLPSYWYFDF	ACAAGAGTATGGCAGCTATATCTACCCTCCTACTGGTACTTTGACTTC	66	1	rIGKV10S9	3	rIGKJ1	0	QQDASFPWT	CAACAGGATGCTAGTTTTCCGTGGACG	1020	0.952381	Y	rIGHV5U21#48#rIGKV10S9#1	1
HITS1032689	LIB750006	rIGHV5-31	17	rIGHJ1	3	RVIGTTGWYFDF	CGGGTCATAGGTACAACTGGCTGGTACTTTGACTTC	95	0.664336	rIGKV2S17	5	rIGKJ5	0	GQLLENPLT	GGACAGCTTCTAGAGAATCCGCTCACG	923	0.941837	N	NA	NA
HITS1032690	LIB750006	rIGHV5U29d	0	rIGHJ1	7	ARGWYFDF	GCAAGAGGGTGGTACTTTGACTTC	33	0.6875	rIGKV2U17	0	rIGKJ1	2	QQFLEYPRT	CAGCAATTTCTAGAGTATCCTCGGACG	527	0.508687	N	NA	NA
HITS1032694	LIB750006	rIGHV5U30d	3	rIGHJ4	2	ARHRATRVSFYVMDA	GCAAGACATAGGGCTACCCGGGTATCCTTCTATGTTATGGATGCC	118	1	rIGKV12S36	2	rIGKJ5	0	QQYYDYPLT	CAACAGTATTACGATTATCCGCTCACG	855	1	Y	rIGHV5U30d#45#rIGKV12S36#3	1
HITS1032695	LIB750006	rIGHV6-8	7	rIGHJ3	6	TWIFAY	ACTTGGATATTTGCTTAC	52	1	rIGKV12S36	3	rIGKJ1	0	QQYYDYPWT	CAACAGTATTACGATTATCCGTGGACG	1290	0.694669	N	NA	NA
HITS1032696	LIB750006	rIGHV1-38	5	rIGHJ2	2	PLTTVGYYFDY	CCTTTAACTACGGTAGGGTACTACTTTGATTAC	244	1	rIGKV12S32	1	rIGKJ1	2	QQYNNYPRT	CAACAATATAACAATTATCCTCGGACG	1514	0.985677	Y	rIGHV1-38#33#rIGKV12S32#1	1
HITS1032697	LIB750006	rIGHV7-7	2	rIGHJ3	5	ARGDYPFAY	GCAAGAGGGGATTACCCGTTTGCTTAC	52	0.658228	rIGKV1U75	4	rIGKJ1	0	FQATHDPWT	TTCCAAGCTACACATGATCCGTGGACG	546	0.423256	N	NA	NA
HITS1032698	LIB750006	rIGHV4-2	3	rIGHJ2	4	ARGGYWRRGYYFDY	GCAAGAGGGGGATACTGGAGACGGGGGTACTACTTTGATTAC	48	1	rIGKV12S39	3	rIGKJ1	0	QQHHDYPWT	CAACAGCATCATGATTATCCGTGGACG	1151	0.667246	N	NA	NA
HITS1032700	LIB750006	rIGHV5-34	14	rIGHJ1	17	ARLPGYNYWYFDF	GCAAGACTACCCGGGTATAACTACTGGTACTTTGACTTC	58	1	rIGKV8S9	4	rIGKJ1	1	LQHYSYWT	CTGCAGCATTACAGCTATTGGACG	496	0.760736	N	NA	NA
HITS1032702	LIB750006	rIGHV2U12	0	rIGHJ3	2	TRDRETELINYPGITTDWFAY	ACCAGAGACCGCGAGACTGAACTAATTAACTACCCGGGTATAACTACCGATTGGTTTGCTTAC	13	1	rIGKV3S10	3	rIGKJ4	0	QQSWNDPFT	CAGCAGAGTTGGAATGATCCATTCACG	1295	0.980318	Y	rIGHV2U12#63#rIGKV3S10#1	1
HITS1032705	LIB750006	rIGHV1-65	0	rIGHJ2	20	ARESYYDGYYPYFDY	GCAAGAGAGAGTTACTATGATGGTTATTATCCCTACTTTGATTAC	42	1	rIGKV12S8	0	rIGKJ4	3	QQSYKYPPT	CAACAGAGTTACAAGTATCCTCCCACG	1271	0.979199	Y	rIGHV1-65#45#rIGKV12S8#1	1
HITS1032706	LIB750006	rIGHV5-34	7	rIGHJ2	5	ARHYYSSYIYDY	GCAAGACATTACTATAGCAGCTATATCTACGATTAC	36	1	rIGKV2S16	2	rIGKJ5	1	QQVREYPLT	CAGCAAGTTCGAGAGTATCCTCTCACG	1171	1	Y	rIGHV5-34#36#rIGKV2S16#2	1
HITS1032707	LIB750006	rIGHV8-20	1	rIGHJ2	2	ARIRDPGLHYFDY	GCTCGGATAAGGGACCCGGGTCTCCACTACTTTGATTAC	29	0.707317	rIGKV19S2	8	rIGKJ2-3	0	LQYDNLYT	CTACAGTACGATAACCTGTACACG	1450	0.964737	N	NA	NA
HITS1032710	LIB750006	rIGHV5-34	7	rIGHJ2	2	ARHPSRRDYYFDY	GCAAGACACCCTTCGCGGAGGGACTACTACTTTGATTAC	43	1	rIGKV3S17	0	rIGKJ2-1	4	QQGLTFPLT	CAGCAAGGACTAACATTTCCTCTCACG	1516	0.833425	Y	rIGHV5-34#39#rIGKV3S17#1	1
HITS1032713	LIB750006	rIGHV5-31	9	rIGHJ3	2	TRDSGVNWFAY	ACAAGAGACAGTGGTGTAAATTGGTTTGCTTAC	29	0.674419	rIGKV3S18	1	rIGKJ1	2	QQSRESPRT	CAGCAGAGTAGGGAGTCTCCTCGGACG	1458	0.774296	N	NA	NA
HITS1032716	LIB750006	rIGHV5U30d	0	rIGHJ2	28	ARFETITMMVPY	GCAAGATTCGAGACTATTACTATGATGGTACCCTAC	37	0.616667	rIGKV9S1	2	rIGKJ2-3	1	LQTLKSPYT	CTTCAAACACTGAAGAGCCCGTACACG	1187	0.660178	N	NA	NA
HITS1032717	LIB750006	rIGHV8-16	1	rIGHJ2	4	TQRDYYSGAFDY	ACTCAGAGAGATTACTACAGTGGTGCCTTTGATTAC	16	1	rIGKV3S11	3	rIGKJ2-2	1	QQSWNDPDT	CAGCAGAGTTGGAATGATCCGGACACG	1153	0.842836	Y	rIGHV8-16#36#rIGKV3S11#1	1
HITS1032718	LIB750006	rIGHV4-2	8	rIGHJ2	7	AREEFGVDY	GCAAGAGAGGAATTCGGGGTTGATTAC	350	0.697211	rIGKV4S10	4	rIGKJ4	3	QQCCSTPPIT	CAGCAGTGTTGTAGTACCCCGCCCATCACG	658	0.5777	N	NA	NA
HITS1032719	LIB750006	rIGHV2-8	7	rIGHJ2	1	TRQDYFDY	ACCAGACAGGACTACTTTGATTAC	87	0.90625	rIGKV14S9	3	rIGKJ1	2	LQYDEYPRT	CTACAGTATGATGAGTATCCTCGGACG	1636	1	Y	rIGHV2-8#24#rIGKV14S9#1	1
HITS1032722	LIB750006	rIGHV10-5	0	rIGHJ3	4	TAGERGFAY	ACAGCAGGCGAAAGGGGGTTTGCTTAC	22	1	rIGKV22S7	5	rIGKJ5	0	LQHSSRLT	TTGCAGCATAGTAGTAGGCTCACG	707	0.589167	N	NA	NA
HITS1032723	LIB750006	rIGHV3U1d	0	rIGHJ2	11	ARSGVF	GCAAGATCCGGGGTCTTC	87	1	rIGKV9S1	0	rIGKJ2-1	1	LQTLKSPSNT	CTTCAAACACTGAAGAGCCCTTCGAACACG	662	0.777908	N	NA	NA
HITS1032724	LIB750006	rIGHV8-20	1	rIGHJ2	24	ARILTDYDGTYYQYYFDY	GCTCGGATATTGACGGACTATGATGGTACTTATTATCAGTACTACTTTGATTAC	47	1	rIGKV12S8	2	rIGKJ2-3	4	QQSYKYPT	CAACAGAGTTACAAGTATCCCACG	1418	0.947861	Y	rIGHV8-20#54#rIGKV12S8#1	1
HITS1032727	LIB750006	rIGHV5U31d	0	rIGHJ2	2	ARGSYYFDY	GCAAGAGGAAGCTACTACTTTGATTAC	40	1	rIGKV3S19	0	rIGKJ2-1	4	QQSRESPPT	CAGCAGAGTAGGGAGTCTCCTCCCACG	593	0.913713	Y	rIGHV5U31d#27#rIGKV3S19#3	3
HITS1032728	LIB750006	rIGHV9-4	11	rIGHJ2	2	ARRYYFDY	GCAAGACGGTACTACTTTGATTAC	97	0.482587	rIGKV2S16	3	rIGKJ5	0	QQVREYPLT	CAGCAAGTTCGAGAGTATCCGCTCACG	730	0.582602	N	NA	NA
HITS1032729	LIB750006	rIGHV5U30d	0	rIGHJ3	3	ARPAYRYNDGFAY	GCAAGACCGGCATATAGGTACAATGATGGGTTTGCTTAC	53	1	rIGKV6S10	3	rIGKJ1	0	MQSNSYPWT	ATGCAGTCTAACTCCTATCCGTGGACG	990	0.959302	Y	rIGHV5U30d#39#rIGKV6S10#7	1
HITS1032732	LIB750006	rIGHV5-34	7	rIGHJ2	5	ARRDYEPVFDY	GCAAGACGGGACTATGAGCCCGTCTTTGATTAC	107	1	rIGKV22U26	0	rIGKJ2-2	2	FQHNSWPGT	TTTCAGCATAATAGTTGGCCCGGCACG	1478	0.876111	Y	rIGHV5-34#33#rIGKV22U26#1	1
HITS1032737	LIB750006	rIGHV11-3	4	rIGHJ2	5	TRRRGTWGGFDY	ACTAGAAGGCGGGGTACCTGGGGGGGCTTTGATTAC	58	1	rIGKV1S21	4	rIGKJ4	0	GQGTQYPFT	GGCCAAGGTACACAGTATCCATTCACG	917	0.55042	N	NA	NA
HITS1032738	LIB750006	rIGHV5-34	11	rIGHJ2	5	ARGRFGIRGSPLDY	GCAAGAGGTCGATTCGGGATTCGGGGTAGCCCCCTTGATTAC	47	0.534091	rIGKV15S2	1	rIGKJ1	0	YQYNSGPWT	TATCAGTATAACAGTGGGCCGTGGACG	1191	0.815195	N	NA	NA
HITS1032741	LIB750006	rIGHV5-62	7	rIGHJ2	2	ARVAAAWGYFDY	GCAAGAGTGGCGGCAGCCTGGGGCTACTTTGATTAC	61	0.938462	rIGKV3S19	3	rIGKJ1	0	QQSRESPWT	CAGCAGAGTAGGGAGTCTCCGTGGACG	1189	0.886652	Y	rIGHV5-62#36#rIGKV3S19#1	1
HITS1032742	LIB750006	rIGHV5U30d	0	rIGHJ2	4	ARQRLWVSFDY	GCAAGACAGAGACTATGGGTATCCTTTGATTAC	83	1	rIGKV12S14	3	rIGKJ1	0	QQASSAPWT	CAACAGGCTTCTAGTGCTCCGTGGACG	1076	0.713055	N	NA	NA
HITS1032744	LIB750006	rIGHV3U1d	0	rIGHJ4	0	ARSGYEGKIHYCDYYVMDA	GCAAGATCTGGGTATGAAGGGAAAATCCACTATTGTGATTACTATGTTATGGATGCC	255	1	rIGKV12S29	2	rIGKJ1	0	QNGLSAPWT	CAAAATGGTTTAAGTGCCCCGTGGACG	1270	0.878893	Y	rIGHV3U1d#57#rIGKV12S29#1	1
HITS1032748	LIB750006	rIGHV2U9	10	rIGHJ2	4	ARTYYGPFDY	GCCAGAACCTACTATGGTCCCTTTGATTAC	147	1	rIGKV15S2	5	rIGKJ2-1	3	YQYNSGPT	TATCAGTATAACAGTGGGCCCACG	1492	0.975801	Y	rIGHV2U9#30#rIGKV15S2#1	1
HITS1032750	LIB750006	rIGHV5U30d	0	rIGHJ4	12	ARERIYYYDGSPFMDA	GCAAGAGAGAGGATTTATTACTATGATGGTTCCCCTTTTATGGATGCC	22	0.6875	rIGKV1S22	6	rIGKJ1	2	LQSTHFPRT	TTACAAAGTACACATTTTCCTCGGACG	1452	0.963504	N	NA	NA
HITS1032755	LIB750006	rIGHV8-20	0	rIGHJ3	3	ARIGGGHWFAY	GCTCGGATAGGCGGAGGGCATTGGTTTGCTTAC	113	0.733766	rIGKV8S4	3	rIGKJ4	0	EQYYDTPFT	GAGCAGTATTATGATACTCCATTCACG	422	0.366957	N	NA	NA
HITS1032756	LIB750006	rIGHV3U2d	3	rIGHJ2	2	ARGDWEPGYFDY	GCAAGAGGGGACTGGGAGCCCGGCTACTTTGATTAC	120	1	rIGKV12U78	3	rIGKJ1	0	LQSYSTPWT	CTACAGAGTTACAGTACTCCGTGGACG	1843	1	Y	rIGHV3U2d#36#rIGKV12U78#1	1
HITS1032759	LIB750006	rIGHV2-63	1	rIGHJ3	5	TREMFPIYYYSSYQFAY	ACCAGAGAGATGTTCCCTATTTATTACTATAGCAGCTACCAGTTTGCTTAC	20	1	rIGKV12U78	1	rIGKJ1	4	LQSYSTPT	CTACAGAGTTACAGTACTCCTACG	486	0.505723	N	NA	NA
HITS1032761	LIB750006	rIGHV5U29d	0	rIGHJ3	22	ARGPWYYSSYNWFAY	GCAAGAGGACCGTGGTACTATAGCAGCTACAATTGGTTTGCTTAC	15	0.714286	rIGKV3S19	3	rIGKJ1	0	QQSRESPWT	CAGCAGAGTAGGGAGTCTCCGTGGACG	293	0.597959	N	NA	NA
HITS1032763	LIB750006	rIGHV2-65	5	rIGHJ2	3	ASWGYRASFDY	GCCTCATGGGGATATCGAGCCTCCTTTGATTAC	71	1	rIGKV4S12	4	rIGKJ1	0	LQRSSYPWT	CTGCAGAGGAGTAGTTACCCGTGGACG	46	0.0853432	N	NA	NA
HITS1032764	LIB750006	rIGHV1-25	2	rIGHJ2	4	ARVVTEIVMPTWYFDY	GCTAGAGTAGTTACCGAGATAGTTATGCCCACGTGGTACTTTGATTAC	35	1	rIGKV12U30	2	rIGKJ5	0	QQYNNYPLT	CAACAGTATAACAATTATCCGCTCACG	947	0.898482	Y	rIGHV1-25#48#rIGKV12U30#1	1
HITS1032766	LIB750006	rIGHV1-6	2	rIGHJ2	6	TTGDAYYGYY	ACCACAGGGGATGCATACTATGGGTATTAC	45	1	rIGKV10S5	3	rIGKJ2-3	1	QQYDSSPYT	CAACAGTATGATAGTTCTCCGTACACG	1402	0.975644	Y	rIGHV1-6#30#rIGKV10S5#1	1
HITS1032767	LIB750006	rIGHV1-43	0	rIGHJ2	5	ARSTLDY	GCAAGATCGACCCTGGATTAC	53	1	rIGKV1S21	4	rIGKJ2-3	1	GQGTQYPYT	GGCCAAGGTACACAGTATCCGTACACG	1703	0.988392	Y	rIGHV1-43#21#rIGKV1S21#2	1
HITS1032771	LIB750006	rIGHV2-63	2	rIGHJ2	5	TRVGGSPFDY	ACCAGAGTTGGCGGGAGCCCCTTTGATTAC	115	1	rIGKV2S23	4	rIGKJ1	3	VQGTHAPPT	GTGCAAGGTACCCATGCTCCTCCGACG	1381	0.770647	N	NA	NA
HITS1032774	LIB750006	rIGHV5U30d	2	rIGHJ3	20	AIPLGTTVVTSRFAY	GCAATTCCCCTTGGTACTACAGTGGTGACGTCCCGGTTTGCTTAC	34	0.618182	rIGKV3S10	2	rIGKJ5	0	QQSWNDPLT	CAGCAGAGTTGGAATGATCCGCTCACG	1207	1	N	NA	NA
HITS1032779	LIB750006	rIGHV8-17	3	rIGHJ2	3	ARTFNYGGYRSLGLFDY	GCTCGGACCTTTAACTACGGAGGGTATAGAAGCCTGGGTCTCTTTGATTAC	40	0.851064	rIGKV8S9	3	rIGKJ4	0	LQHYSYPFT	CTGCAGCATTACAGCTATCCATTCACG	426	0.500588	N	NA	NA
HITS1032781	LIB750006	rIGHV6-22	1	rIGHJ3	6	TSNAFAY	ACAAGTAACGCCTTTGCTTAC	12	1	rIGKV2S23	6	rIGKJ5	0	VQGTHAPLT	GTGCAAGGTACCCATGCTCCGCTCACG	2102	0.981326	Y	rIGHV6-22#21#rIGKV2S23#1	1
HITS1032782	LIB750006	rIGHV11-4	3	rIGHJ2	12	TRDETTEAPY	ACTAGAGATGAAACTACGGAGGCCCCTTAC	34	1	rIGKV12S32	3	rIGKJ4	0	QQYNNYPFT	CAACAATATAACAATTATCCATTCACG	1911	0.991183	Y	rIGHV11-4#30#rIGKV12S32#1	1
HITS1032785	LIB750006	rIGHV1-38	4	rIGHJ2	5	TRGTYYYDGTYYYFDY	ACAAGAGGGACCTATTACTATGATGGTACTTATTACTACTTTGATTAC	109	1	rIGKV6S11	6	rIGKJ1	2	LQYNYSPRT	CTACAGTATAACTACAGTCCTCGGACG	1845	0.974129	Y	rIGHV1-38#48#rIGKV6S11#1	2
HITS1032786	LIB750006	rIGHV8-20	2	rIGHJ2	5	ARTEGNFYNNYGFDY	GCTCGGACTGAGGGGAATTTTTATAACAACTACGGCTTTGATTAC	29	1	rIGKV12S36	1	rIGKJ1	2	QQYYDYPRT	CAACAGTATTACGATTATCCTCGGACG	1097	0.954743	Y	rIGHV8-20#45#rIGKV12S36#1	1
HITS1032787	LIB750006	rIGHV8S18	2	rIGHJ1	2	ARIPGYNYWYFDF	GCTCGGATACCCGGGTATAACTACTGGTACTTTGACTTC	28	0.756757	rIGKV1S22	8	rIGKJ4	0	LQSTHFPFT	TTACAAAGTACACATTTTCCATTCACG	1643	0.959136	N	NA	NA
HITS1032788	LIB750006	rIGHV5U21	11	rIGHJ4	7	TRGSSYGVMDA	ACGAGAGGGAGCAGCTATGGCGTTATGGATGCC	500	1	rIGKV12S30	2	rIGKJ5	0	LQDSEYPLT	CTACAGGATTCTGAGTATCCGCTCACG	1480	0.976898	Y	rIGHV5U21#33#rIGKV12S30#1	1
HITS1032789	LIB750006	rIGHV5-34	9	rIGHJ3	15	ATPYNSEEGFAY	GCAACCCCGTATAATTCGGAGGAGGGGTTTGCTTAC	106	1	rIGKV14S9	5	rIGKJ2-3	1	LQYDEYPYT	CTACAGTATGATGAGTATCCGTACACG	901	0.743399	N	NA	NA
HITS1032791	LIB750006	rIGHV11-4	6	rIGHJ2	8	IEGPHY	ATCGAGGGGCCTCATTAC	102	1	rIGKV8S10	5	rIGKJ5	2	EQTYSYSSTTAIT	GAGCAGACCTACAGCTATAGCAGTACTACAGCTATCACG	924	0.988235	Y	rIGHV11-4#18#rIGKV8S10#1	1
HITS1032793	LIB750006	rIGHV8-20	0	rIGHJ2	6	ARIGPIYVHPDY	GCTCGGATAGGCCCAATTTATGTACACCCGGATTAC	58	0.527273	rIGKV12S39	2	rIGKJ5	0	QQHHDYPLT	CAACAGCATCATGATTATCCGCTCACG	702	0.567961	N	NA	NA
HITS1032794	LIB750006	rIGHV8-28	0	rIGHJ2	3	ARRGWAHFDY	GCTCGGAGAGGGTGGGCCCACTTTGATTAC	82	0.828283	rIGKVxU54	2	rIGKJ4	0	LQHYSAPFT	CTGCAGCATTACAGTGCTCCATTCACG	1095	0.999088	Y	rIGHV8-28#30#rIGKVxU54#1	1
HITS1032795	LIB750006	rIGHV5-34	7	rIGHJ2	7	ARHKTTMGFDY	GCAAGACATAAAACAACTATGGGCTTTGATTAC	58	0.805556	rIGKV1U75	4	rIGKJ2-3	1	FQATHDPYT	TTCCAAGCTACACATGATCCGTACACG	972	1	Y	rIGHV5-34#33#rIGKV1U75#1	1
HITS1032796	LIB750006	rIGHV5U30d	0	rIGHJ2	7	ARQWLGARLDY	GCAAGACAGTGGCTGGGAGCTCGGCTTGATTAC	93	1	rIGKV12S32	3	rIGKJ5	0	QQYNNYALT	CAACAATATAACAATTATGCGCTCACG	2066	0.995663	Y	rIGHV5U30d#33#rIGKV12S32#2	1
HITS1032797	LIB750006	rIGHV1-32	2	rIGHJ3	4	ASVMGFAY	GCAAGCGTCATGGGGTTTGCTTAC	270	1	rIGKV2S23	7	rIGKJ4	0	VQGTHAPFT	GTGCAAGGTACCCATGCTCCATTCACG	1681	1	Y	rIGHV1-32#24#rIGKV2S23#1	1
HITS1032799	LIB750006	rIGHV5U30d	1	rIGHJ4	2	ASMGISYVMDA	GCAAGCATGGGTATTTCCTATGTTATGGATGCC	41	1	rIGKV3S11	4	rIGKJ5	2	QQSWNDIT	CAGCAGAGTTGGAATGATATCACG	1610	0.91895	Y	rIGHV5U30d#33#rIGKV3S11#3	1
HITS1032801	LIB750006	rIGHV1-52	21	rIGHJ3	4	TRDGELGYGGYGWFAY	ACAAGAGACGGAGAGCTTGGCTACGGAGGGTATGGGTGGTTTGCTTAC	53	0.768116	rIGKV12S16	3	rIGKJ2-3	1	LQAYSAPYT	CTACAGGCTTATAGTGCTCCGTACACG	1484	0.962387	N	NA	NA
HITS1032802	LIB750006	rIGHV5-29	11	rIGHJ2	8	TRWTYYGP	ACAAGATGGACATACTATGGCCCC	57	1	rIGKV2S23	6	rIGKJ2-1	1	VQGTHAPNT	GTGCAAGGTACCCATGCTCCGAACACG	1956	1	Y	rIGHV5-29#24#rIGKV2S23#1	1
HITS1032804	LIB750006	rIGHV8S18	2	rIGHJ2	1	ARRYYGYNQTDYFDY	GCTCGGAGATACTATGGGTATAACCAAACCGACTACTTTGATTAC	50	1	rIGKV6S10	5	rIGKJ4	1	MQSNSFT	ATGCAGTCTAACTCCTTCACG	1673	1	Y	rIGHV8S18#45#rIGKV6S10#2	2
HITS1032805	LIB750006	rIGHV1-28	0	rIGHJ3	7	ARRQFAY	GCAAGACGCCAGTTTGCTTAC	30	1	rIGKV8S11	2	rIGKJ5	0	QQHLDIPLT	CAGCAGCATTTAGACATTCCGCTCACG	805	0.967548	Y	rIGHV1-28#21#rIGKV8S11#1	1
HITS1032806	LIB750006	rIGHV1-65	0	rIGHJ3	4	ARMYTTDYYYVRFAY	GCAAGAATGTATACTACGGATTATTACTACGTACGGTTTGCTTAC	61	1	rIGKV3S10	3	rIGKJ2-3	1	QQSWNDPYT	CAGCAGAGTTGGAATGATCCGTACACG	916	0.996736	Y	rIGHV1-65#45#rIGKV3S10#1	1
HITS1032808	LIB750006	rIGHV5-34	9	rIGHJ2	5	ATVTTVVPFDY	GCAACCGTTACTACAGTGGTTCCCTTTGATTAC	47	1	rIGKV22U53	0	rIGKJ2-3	1	YQYNNGYT	TATCAGTATAACAACGGGTACACG	1247	1	Y	rIGHV5-34#33#rIGKV22U53#1	1
HITS1032810	LIB750006	rIGHV1-24	0	rIGHJ3	4	ARTGSVYYGLWGWFAY	GCAAGAACGGGGAGTGTATACTACGGATTATGGGGTTGGTTTGCTTAC	27	1	rIGKV1S21	4	rIGKJ4	0	GQGTQYPFT	GGCCAAGGTACACAGTATCCATTCACG	705	0.60308	N	NA	NA
HITS1032812	LIB750006	rIGHV5-34	11	rIGHJ1	0	ARHGYDGTYYYPSYYWYFDF	GCAAGACATGGGTATGATGGTACTTATTACTACCCAAGCTACTACTGGTACTTTGACTTC	59	1	rIGKV3S19	0	rIGKJ1	3	QQSRESPPT	CAGCAGAGTAGGGAGTCTCCTCCGACG	816	1	Y	rIGHV5-34#60#rIGKV3S19#1	1
HITS1032813	LIB750006	rIGHV3U1d	2	rIGHJ1	4	ARPIIGTYWYFDF	GCAAGACCCATAATTGGGACCTACTGGTATTTTGACTTC	201	1	rIGKV1S22	8	rIGKJ5	0	LQSTHFPLT	TTACAAAGTACACATTTTCCGCTCACG	1503	0.956715	Y	rIGHV3U1d#39#rIGKV1S22#2	1
HITS1032815	LIB750006	rIGHV1-24	0	rIGHJ2	2	ARLGGSYYFDY	GCAAGATTGGGTGGTAGCTACTACTTTGATTAC	13	0.481481	rIGKV4S12	2	rIGKJ4	0	LQRSSYPFT	CTGCAGAGGAGTAGTTACCCATTCACG	877	0.414657	N	NA	NA
HITS1032818	LIB750006	rIGHV7-6	5	rIGHJ2	7	AKHSNYGGYSEDPRFGY	GCAAAACACTCTAACTACGGAGGGTATAGTGAGGACCCCCGCTTCGGTTAC	26	1	rIGKV3S19	3	rIGKJ2-3	1	QQSRESPYT	CAGCAGAGTAGGGAGTCTCCGTACACG	774	0.656489	N	NA	NA
HITS1032823	LIB750006	rIGHV1-11	3	rIGHJ3	2	AMRRMYTTDYGWFAY	GCTATGCGGAGAATGTATACTACGGATTACGGTTGGTTTGCTTAC	21	0.84	rIGKV6S8	3	rIGKJ2-3	1	LQYGSIPYT	CTGCAGTATGGCTCCATTCCGTACACG	1831	1	Y	rIGHV1-11#45#rIGKV6S8#1	1
HITS1032825	LIB750006	rIGHV1-11	9	rIGHJ1	15	AMHSSYYWYFDF	GCTATGCATAGCAGCTACTACTGGTACTTTGACTTC	44	0.40367	rIGKV4S4	4	rIGKJ2-3	1	QQWSSSPYT	CAGCAGTGGAGTAGTAGCCCGTACACG	1152	1	N	NA	NA
HITS1032826	LIB750006	rIGHV5-34	7	rIGHJ2	4	ARHQLRRVFDY	GCAAGACACCAACTACGGAGGGTATTTGATTAC	76	1	rIGKV6S10	2	rIGKJ5	0	MQSNSYPLT	ATGCAGTCTAACTCCTATCCGCTCACG	1062	0.961086	Y	rIGHV5-34#33#rIGKV6S10#1	1
HITS1032827	LIB750006	rIGHV2U5	13	rIGHJ2	7	ARDRGSSGFDY	GCCAGAGATAGGGGGAGCTCGGGTTTTGATTAC	37	0.787234	rIGKV12S30	0	rIGKJ2-1	4	LQDSEYPPT	CTACAGGATTCTGAGTATCCTCCCACG	1312	0.778635	N	NA	NA
HITS1032830	LIB750006	rIGHV5-34	7	rIGHJ1	8	ARRGYFDF	GCAAGACGGGGGTACTTTGACTTC	55	1	rIGKV12S16	0	rIGKJ1	3	LQAYSAPPT	CTACAGGCTTATAGTGCTCCTCCGACG	1691	0.999409	Y	rIGHV5-34#24#rIGKV12S16#2	2
HITS1032831	LIB750006	rIGHV1-25	0	rIGHJ2	2	ARIITTVAYYFDY	GCAAGGATTATTACTACAGTGGCGTACTACTTTGATTAC	19	0.655172	rIGKV12S36	3	rIGKJ4	0	QQYYDYPFT	CAACAGTATTACGATTATCCATTCACG	363	0.402439	N	NA	NA
HITS1032833	LIB750006	rIGHV5U27d	0	rIGHJ3	3	TRDRYSSYKGFAY	ACAAGAGATCGCTATAGCAGCTATAAGGGGTTTGCTTAC	49	1	rIGKV2U17	0	rIGKJ4	3	QQFLEYPRT	CAGCAATTTCTAGAGTATCCTCGCACG	873	0.803867	Y	rIGHV5U27d#39#rIGKV2U17#1	1
HITS1032834	LIB750006	rIGHV5U27d	1	rIGHJ2	26	TRPLRYRGTTPDY	ACAAGGCCACTACGGTACCGGGGAACAACCCCTGATTAC	36	1	rIGKVxU54	1	rIGKJ2-1	2	LQHYSAPNT	CTGCAGCATTACAGTGCTCCCAACACG	1467	0.955078	Y	rIGHV5U27d#39#rIGKVxU54#1	1
HITS1032835	LIB750006	rIGHV1-28	5	rIGHJ2	4	ARLGYYYSGDGVDY	GCAAGATTGGGTTATTACTACAGTGGTGACGGGGTTGATTAC	188	1	rIGKV2S20	6	rIGKJ2-3	1	MQLTHYPYT	ATGCAATTAACCCATTATCCGTACACG	1323	1	Y	rIGHV1-28#42#rIGKV2S20#1	8
HITS1032836	LIB750006	rIGHV5-34	7	rIGHJ1	3	ARHGYGGPYWYFDF	GCAAGACACGGCTACGGAGGGCCCTACTGGTACTTTGACTTC	99	1	rIGKV1S14	0	rIGKJ4	3	AQTTHFPPT	GCGCAAACTACACATTTTCCTCCCACG	729	0.509434	N	NA	NA
HITS1032839	LIB750006	rIGHV5-35	6	rIGHJ2	14	ARMGGL	GCAAGAATGGGGGGCCTA	105	0.84	rIGKV3S19	4	rIGKJ1	1	QQSRESWT	CAGCAGAGTAGGGAGTCTTGGACG	855	0.528757	N	NA	NA
HITS1032840	LIB750006	rIGHV3-5	4	rIGHJ2	9	ARLRYYSALDY	GCGAGACTAAGATACTACAGTGCCCTAGATTAC	410	1	rIGKV1S21	1	rIGKJ2-1	4	GQGTQYPPT	GGCCAAGGTACACAGTATCCTCCCACG	541	0.952465	Y	rIGHV3-5#33#rIGKV1S21#1	1
HITS1032849	LIB750006	rIGHV8S18	1	rIGHJ4	3	ARRHGLRRVSYVMDA	GCTCGGAGACATGGACTACGGAGGGTATCCTATGTTATGGATGCC	31	1	rIGKV6S10	3	rIGKJ2-3	1	MQSNSYPYT	ATGCAGTCTAACTCCTATCCGTACACG	1436	0.984911	Y	rIGHV8S18#45#rIGKV6S10#1	1
HITS1032850	LIB750006	rIGHV5-34	11	rIGHJ2	3	ARGGSLGDFDY	GCAAGAGGTGGGAGCTTGGGCGACTTTGATTAC	20	1	rIGKV12S20	3	rIGKJ1	0	LQRYSNPWT	CTACAGCGTTATAGTAATCCGTGGACG	1117	0.938655	Y	rIGHV5-34#33#rIGKV12S20#1	1
HITS1032851	LIB750006	rIGHV5U31d	0	rIGHJ4	3	ARRANYGSYAYVMDA	GCAAGACGGGCGAACTACGGTAGCTACGCCTATGTTATGGATGCC	57	1	rIGKV14S8	5	rIGKJ4	3	HQYYEYPPT	CATCAATATTATGAGTATCCTCCCACG	1323	0.817171	Y	rIGHV5U31d#45#rIGKV14S8#1	1
HITS1032852	LIB750006	rIGHV2U17d	0	rIGHJ2	8	TRGLAGSPDY	ACCAGAGGACTTGCCGGTAGCCCCGATTAC	49	1	rIGKV22U26	1	rIGKJ5	0	FQHNSWLT	TTTCAGCATAATAGTTGGCTCACG	1174	0.775942	N	NA	NA
HITS1032853	LIB750006	rIGHV5U30d	0	rIGHJ4	3	ARRRYDGTYYYDVMDA	GCAAGACGACGGTATGATGGTACTTATTACTACGATGTTATGGATGCC	58	1	rIGKV12S39	3	rIGKJ2-3	1	QQHHDYPYT	CAACAGCATCATGATTATCCGTACACG	1379	1	Y	rIGHV5U30d#48#rIGKV12S39#1	1
HITS1032854	LIB750006	rIGHV11-4	5	rIGHJ3	8	TRLGWAY	ACTAGACTGGGATGGGCTTAC	91	1	rIGKV2S23	4	rIGKJ1	2	VQGTHAPRT	GTGCAAGGTACCCATGCTCCTCGGACG	1712	0.947427	Y	rIGHV11-4#21#rIGKV2S23#1	1
HITS1032855	LIB750006	rIGHV10-5	1	rIGHJ3	6	TADGSRFAY	ACAGCGGATGGTTCACGGTTTGCTTAC	86	0.788991	rIGKV22U26	0	rIGKJ4	2	FQHNSWPVT	TTTCAGCATAATAGTTGGCCCGTCACG	766	0.416304	N	NA	NA
HITS1032856	LIB750006	rIGHV5-31	10	rIGHJ2	1	TRGKSTVVTYFDY	ACAAGAGGCAAATCTACAGTGGTGACCTACTTTGATTAC	165	1	rIGKV6S9	3	rIGKJ2-3	1	LQYDSIPYT	CTGCAGTATGACTCCATTCCGTACACG	1835	0.958725	Y	rIGHV5-31#39#rIGKV6S9#1	1
HITS1032857	LIB750006	rIGHV2U18d	3	rIGHJ4	5	ARLYGGYVMDA	GCCAGACTCTACGGAGGGTATGTTATGGATGCC	46	1	rIGKV6S10	5	rIGKJ2-3	2	MQSNSYT	ATGCAGTCTAACTCCTACACG	983	0.632968	N	NA	NA
HITS1032859	LIB750006	rIGHV2U9	2	rIGHJ3	2	ASHTVAADWFAY	GCCAGCCATACGGTAGCTGCCGATTGGTTTGCTTAC	73	1	rIGKV3S9	1	rIGKJ1	2	QQSWNDPRT	CAGCAGAGTTGGAATGATCCTCGGACG	1151	0.671921	N	NA	NA
HITS1032860	LIB750006	rIGHV5-34	7	rIGHJ3	0	ARRGYYYDGTYYNWFAY	GCAAGACGCGGTTATTACTATGATGGTACTTATTACAATTGGTTTGCTTAC	15	1	rIGKV12S38	2	rIGKJ5	0	LQGSKFPLT	CTACAGGGTTCCAAGTTTCCGCTCACG	726	1	Y	rIGHV5-34#51#rIGKV12S38#2	1
HITS1032862	LIB750006	rIGHV2-52	1	rIGHJ4	0	TRGGLLQWDYYVMDA	ACCAGAGGAGGATTACTACAGTGGGATTACTATGTTATGGATGCC	69	0.669903	rIGKV1S22	8	rIGKJ2-3	1	LQSTHFPYT	TTACAAAGTACACATTTTCCGTACACG	976	0.71137	N	NA	NA
HITS1032863	LIB750006	rIGHV8-20	3	rIGHJ2	1	ARTYTTDPDYFDY	GCTCGGACGTATACTACGGACCCCGACTACTTTGATTAC	80	1	rIGKV16S1	2	rIGKJ5	0	QQHNEYPLT	CAACAGCATAATGAATACCCGCTCACG	711	0.824826	Y	rIGHV8-20#39#rIGKV16S1#1	1
HITS1032868	LIB750006	rIGHV5-31	9	rIGHJ3	8	TRDGYYSAPFAY	ACAAGAGATGGTTACTACAGTGCCCCCTTTGCTTAC	111	0.853846	rIGKV22S6	3	rIGKJ2-3	1	LQHNSFPYT	TTGCAGCATAATAGTTTTCCGTACACG	1652	1	Y	rIGHV5-31#36#rIGKV22S6#1	1
HITS1032869	LIB750006	rIGHV3U2d	4	rIGHJ3	2	ARRGGLNWFPY	GCAAGAAGAGGAGGCCTCAATTGGTTTCCTTAC	165	0.778302	rIGKV14S8	13	rIGKJ5	2	HQYYEYPLT	CATCAATATTATGAGTATCCGCTGACG	976	0.898711	N	NA	NA
HITS1032872	LIB750006	rIGHV2-63	6	rIGHJ2	5	TSRFDY	ACCTCCCGCTTTGATTAC	40	1	rIGKVxU54	2	rIGKJ4	0	LQHYSAPFT	CTGCAGCATTACAGTGCTCCATTCACG	1369	0.992029	Y	rIGHV2-63#18#rIGKVxU54#1	1
HITS1032874	LIB750006	rIGHV1-6	4	rIGHJ2	6	TIIFNYGSYFDY	ACGATAATTTTTAACTACGGTAGCTACTTTGATTAC	25	1	rIGKV17S1	1	rIGKJ5	0	QQSDNVPLT	CAGCAAAGTGATAACGTGCCGCTCACG	2514	1	Y	rIGHV1-6#36#rIGKV17S1#2	1
HITS1032875	LIB750006	rIGHV1-43	0	rIGHJ3	19	ARFDWDWFAY	GCAAGATTTGACTGGGATTGGTTTGCTTAC	10	1	rIGKV1S21	4	rIGKJ1	0	GQGTQYPWT	GGCCAAGGTACACAGTATCCGTGGACG	949	0.958586	Y	rIGHV1-43#30#rIGKV1S21#2	1
HITS1032876	LIB750006	rIGHV5-34	7	rIGHJ2	1	ARSGWGRAHRDYFDY	GCAAGATCCGGCTGGGGCCGGGCCCACCGGGACTACTTTGATTAC	32	1	rIGKV1S22	8	rIGKJ2-1	1	LQSTHFPNT	TTACAAAGTACACATTTTCCGAACACG	1158	0.948403	Y	rIGHV5-34#45#rIGKV1S22#3	1
HITS1032877	LIB750006	rIGHV4-2	3	rIGHJ2	4	ARGRSSGTLFDY	GCAAGAGGGCGCTCATCTGGGACCCTCTTTGATTAC	50	1	rIGKV3S19	0	rIGKJ1	3	QQSRESPPT	CAGCAGAGTAGGGAGTCTCCTCCGACG	1147	0.947934	Y	rIGHV4-2#36#rIGKV3S19#9	2
HITS1032879	LIB750006	rIGHV9-6	1	rIGHJ3	0	ARATYYGYNWFAY	GCAAGAGCTACATACTATGGGTACAATTGGTTTGCTTAC	58	1	rIGKV3S10	1	rIGKJ5	2	QQSWNDPPT	CAGCAGAGTTGGAATGATCCTCCCACG	1115	0.998209	Y	rIGHV9-6#39#rIGKV3S10#1	1
HITS1032880	LIB750006	rIGHV5U31d	0	rIGHJ2	1	ARPLRYNYFDY	GCAAGACCCCTAAGGTATAACTACTTTGATTAC	55	1	rIGKV12S29	2	rIGKJ1	0	QNGLSAPWT	CAAAATGGTTTAAGTGCCCCGTGGACG	940	1	Y	rIGHV5U31d#33#rIGKV12S29#1	1
HITS1032881	LIB750006	rIGHV5U31d	0	rIGHJ2	1	ARHLVDYFDY	GCAAGACATCTGGTGGACTACTTTGATTAC	36	0.654545	rIGKV12S34	1	rIGKJ2-1	4	QQYYNYPPT	CAACAGTATTACAATTATCCTCCCACG	1294	0.996151	N	NA	NA
HITS1032883	LIB750006	rIGHV5-31	9	rIGHJ2	10	TRDVAAY	ACAAGAGATGTGGCGGCCTAC	120	0.662983	rIGKV4S4	2	rIGKJ5	0	QQWSSNPLT	CAGCAGTGGAGTAGTAACCCGCTCACG	1029	0.579392	N	NA	NA
HITS1032884	LIB750006	rIGHV5-34	7	rIGHJ2	6	ARRLYNSGFDY	GCAAGACGTCTGTATAATTCGGGGTTTGATTAC	44	1	rIGKV2S17	0	rIGKJ2-1	5	GQLLENPPT	GGACAGCTTCTAGAAAATCCTCCAACG	1290	1	Y	rIGHV5-34#33#rIGKV2S17#1	1
HITS1032885	LIB750006	rIGHV2-8	6	rIGHJ3	13	TRDLEWGGWFAY	ACCAGAGATCTTGAGTGGGGCGGTTGGTTTGCTTAC	32	0.914286	rIGKV3S19	0	rIGKJ1	0	QQSRESPPWT	CAGCAGAGTAGGGAGTCTCCTCCGTGGACG	697	0.939353	Y	rIGHV2-8#36#rIGKV3S19#2	1
HITS1032887	LIB750006	rIGHV8-20	0	rIGHJ1	4	ARIGDSSYGPYWYFDF	GCTCGGATAGGAGATAGCAGCTATGGGCCGTACTGGTACTTTGACTTC	87	1	rIGKV8S5	3	rIGKJ2-2	1	QQYYDTPDT	CAGCAGTATTATGATACTCCGGACACG	647	0.959941	Y	rIGHV8-20#48#rIGKV8S5#1	1
HITS1032889	LIB750006	rIGHV8S18	1	rIGHJ1	17	ARRRGNYGWYFDF	GCTCGGAGACGGGGCAACTACGGGTGGTACTTTGACTTC	54	1	rIGKV8S4	2	rIGKJ5	0	EQYYDTPLT	GAGCAGTATTATGATACTCCGCTCACG	903	0.912121	Y	rIGHV8S18#39#rIGKV8S4#1	1
HITS1032890	LIB750006	rIGHV1-24	3	rIGHJ3	3	ARVGRDSGYEDWFAY	GCAAGAGTCGGTCGAGATTCGGGGTACGAGGATTGGTTTGCTTAC	137	0.840491	rIGKV3S19	6	rIGKJ1	0	QQSRESPWT	CAGCAAAGTAGGGAGTCTCCGTGGACG	937	0.981152	Y	rIGHV1-24#45#rIGKV3S19#1	2
HITS1032891	LIB750006	rIGHV1-13	1	rIGHJ2	19	ARGQLGGYFDY	GCTAGAGGACAACTCGGCGGCTACTTTGATTAC	16	1	rIGKV12S39	3	rIGKJ2-2	1	QQHHDYPDT	CAACAGCATCATGATTATCCGGACACG	882	1	Y	rIGHV1-13#33#rIGKV12S39#2	1
HITS1032893	LIB750006	rIGHV5-34	11	rIGHJ2	28	ARGGFMYTTDYYY	GCAAGAGGGGGATTTATGTATACTACGGATTATTACTAC	25	0.714286	rIGKV1S14	2	rIGKJ5	0	AQTTHFPLT	GCGCAAACTACACATTTTCCGCTCACG	1602	0.910745	N	NA	NA
HITS1032894	LIB750006	rIGHV2S18	5	rIGHJ2	2	ARGGSSDYYFDY	GCCAGAGGGGGGAGCTCGGACTACTACTTTGATTAC	34	1	rIGKV3S19	3	rIGKJ1	0	QQSRESPWT	CAGCAGAGTAGGGAGTCTCCGTGGACG	740	0.465702	N	NA	NA
HITS1032898	LIB750006	rIGHV3U1d	2	rIGHJ3	5	ARYYGGYAY	GCAAGATACTACGGAGGGTATGCTTAC	178	1	rIGKV5S2	0	rIGKJ2-1	3	QQSYSLPHT	CAACAGAGTTACAGCTTGCCCCACACG	746	0.994667	Y	rIGHV3U1d#27#rIGKV5S2#2	1
HITS1032901	LIB750006	rIGHV5-34	7	rIGHJ2	7	ARHDYYSGDGASY	GCAAGACATGATTACTACAGTGGTGACGGGGCTTCTTAC	142	0.959459	rIGKV5S12	1	rIGKJ4	1	QQGNSLPFT	CAACAAGGTAACAGCTTGCCCTTCACG	797	0.596557	N	NA	NA
HITS1032903	LIB750006	rIGHV9-4	0	rIGHJ4	3	ARRAIAAISTLPYTYYGYKDVMDA	GCAAGACGGGCTATAGCAGCTATATCTACGTTACCTTATACATACTATGGGTATAAGGATGTTATGGATGCC	540	1	rIGKV22U26	12	rIGKJ5	0	QQYNSWLT	CAGCAGTATAACAGTTGGCTCACG	1395	0.998568	Y	rIGHV9-4#72#rIGKV22U26#1	1
HITS1032906	LIB750006	rIGHV10-10	1	rIGHJ3	5	TVMTEASFAY	ACAGTGATGACGGAGGCCTCGTTTGCTTAC	45	1	rIGKV8S5	3	rIGKJ2-3	1	QQYYDTPYT	CAGCAGTATTATGATACTCCGTACACG	1059	1	Y	rIGHV10-10#30#rIGKV8S5#1	1
HITS1032907	LIB750006	rIGHV5-34	7	rIGHJ2	2	ARLITTRVSHYFDY	GCAAGACTAATAACTACCCGGGTATCCCACTACTTTGATTAC	40	0.416667	rIGKV12S24	3	rIGKJ2-3	1	LQHYSAPYT	CTACAGCATTATAGTGCTCCGTACACG	1597	1	N	NA	NA
HITS1032908	LIB750006	rIGHV5-62	6	rIGHJ2	2	ARNYYFDY	GCAAGAAACTACTACTTTGATTAC	12	1	rIGKV2U3	0	rIGKJ1	3	MQATHAPLT	ATGCAAGCTACCCATGCTCCTCTGACG	1233	0.866479	Y	rIGHV5-62#24#rIGKV2U3#1	1
HITS1032909	LIB750006	rIGHV2U12	0	rIGHJ3	0	TRDVGIYGSYDNWFAY	ACCAGAGATGTGGGGATATACGGTAGCTACGACAATTGGTTTGCTTAC	197	0.895455	rIGKV3S19	0	rIGKJ1	3	QQSRESPPT	CAGCAGAGTAGGGAGTCTCCTCCGACG	1091	1	Y	rIGHV2U12#48#rIGKV3S19#2	1
HITS1032912	LIB750006	rIGHV5S13	5	rIGHJ2	3	ARRGKSPYFDY	GCAAGACGGGGGAAATCCCCCTACTTTGATTAC	41	1	rIGKV12U30	2	rIGKJ5	1	QQYNNYLT	CAACAGTATAACAATTATCTCACG	1727	0.995389	Y	rIGHV5S13#33#rIGKV12U30#2	1
HITS1032913	LIB750006	rIGHV1-25	2	rIGHJ1	3	ATTEGPYWYFDF	GCAACTACGGAGGGCCCATACTGGTACTTTGACTTC	20	1	rIGKV12S36	3	rIGKJ1	0	QQYYDYPWT	CAACAGTATTACGATTATCCGTGGACG	1058	0.870066	Y	rIGHV1-25#36#rIGKV12S36#1	1
HITS1032914	LIB750006	rIGHV5U30d	0	rIGHJ3	21	ARVGQLLMSPNWFAY	GCAAGAGTGGGGCAGCTCCTCATGAGCCCCAATTGGTTTGCTTAC	10	0.714286	rIGKV12S39	3	rIGKJ2-3	1	QQHHDYPYT	CAACAGCATCATGATTATCCGTACACG	1036	0.841592	N	NA	NA
HITS1032917	LIB750006	rIGHV5U30d	1	rIGHJ2	7	ARDITGSEDY	GCAAGGGACATAACTGGGAGCGAAGATTAC	200	1	rIGKV5S12	2	rIGKJ2-3	1	QQGNSLPYT	CAACAAGGTAACAGCTTGCCGTACACG	1790	1	Y	rIGHV5U30d#30#rIGKV5S12#4	1
HITS1032920	LIB750006	rIGHV2U18d	4	rIGHJ1	15	ARSRPYYWYFDF	GCCAGATCGAGGCCCTACTACTGGTACTTTGACTTC	316	0.951807	rIGKV16S1	3	rIGKJ1	0	QQHNEYPWT	CAACAGCATAATGAATACCCGTGGACG	337	0.982507	Y	rIGHV2U18d#36#rIGKV16S1#1	2
HITS1032921	LIB750006	rIGHV1-65	0	rIGHJ2	19	ARRYGGYLDY	GCAAGACGGTACGGAGGGTACCTTGATTAC	98	1	rIGKV12U78	0	rIGKJ1	3	LQSYSTPPT	CTACAGAGTTACAGTACTCCTCCGACG	1331	0.972953	Y	rIGHV1-65#30#rIGKV12U78#1	1
HITS1032922	LIB750006	rIGHV3U1d	0	rIGHJ2	6	ARLRYYSSYMNY	GCAAGATTGCGTTACTATAGCAGCTATATGAATTAC	48	1	rIGKV15S2	5	rIGKJ2-3	1	YQYNSGPYT	TATCAGTATAACAGTGGGCCGTACACG	622	0.758537	N	NA	NA
HITS1032923	LIB750006	rIGHV8-22	4	rIGHJ2	4	ARGFLTTVATLDY	GCTCGCGGTTTTTTAACTACGGTAGCTACCCTTGATTAC	82	1	rIGKV12S14	3	rIGKJ2-3	1	QQASSAPYT	CAACAGGCTTCTAGTGCTCCGTACACG	1151	0.824499	Y	rIGHV8-22#39#rIGKV12S14#1	1
HITS1032924	LIB750006	rIGHV3U1d	1	rIGHJ2	2	ARRDNPYYFDY	GCAAGGAGGGACAACCCCTACTACTTTGATTAC	21	1	rIGKV9S2	1	rIGKJ1	1	LQTLKKPWT	CTTCAAACGCTAAAAAAACCTTGGACG	2190	1	Y	rIGHV3U1d#33#rIGKV9S2#3	1
HITS1032927	LIB750006	rIGHV5U29d	0	rIGHJ2	5	ARGRSILRIITPFDY	GCAAGAGGGAGAAGTATACTACGGATTATTACGCCCTTTGATTAC	63	1	rIGKV12S38	1	rIGKJ1	2	LQGSKFPRT	CTACAGGGTTCCAAGTTTCCTCGGACG	1440	0.995162	Y	rIGHV5U29d#45#rIGKV12S38#1	1
HITS1032928	LIB750006	rIGHV2-65	1	rIGHJ2	5	AREMSGGFDY	GCCAGAGAGATGAGCGGGGGCTTTGATTAC	19	0.358491	rIGKV12S36	2	rIGKJ5	0	QQYYDYPLT	CAACAGTATTACGATTATCCGCTCACG	593	0.558907	N	NA	NA
HITS1032929	LIB750006	rIGHV3U1d	1	rIGHJ2	4	ARYWDY	GCAAGATACTGGGATTAC	154	1	rIGKV1U5	4	rIGKJ1	0	LQGTHLPWT	CTGCAAGGTACACATCTTCCGTGGACG	1488	1	Y	rIGHV3U1d#18#rIGKV1U5#1	1
HITS1032932	LIB750006	rIGHV1-43	5	rIGHJ2	2	ARGPFMYTTDHFDY	GCAAGGGGACCCTTTATGTATACTACGGACCACTTTGATTAC	48	1	rIGKV14S15	9	rIGKJ4	0	LQTIQHSFT	CTACAGACTATACAGCATTCATTCACG	1268	0.967201	Y	rIGHV1-43#42#rIGKV14S15#1	1
HITS1032936	LIB750006	rIGHV5U30d	0	rIGHJ2	3	ARHEYGYNPFDY	GCAAGACACGAATATGGGTATAACCCCTTTGATTAC	76	1	rIGKV12S34	4	rIGKJ2-1	1	QQYYNYPNT	CAACAGTATTACAATTATCCGAACACG	1224	0.860155	Y	rIGHV5U30d#36#rIGKV12S34#3	2
HITS1032939	LIB750006	rIGHV1-25	0	rIGHJ4	27	AREGKTTGGVMDA	GCAAGGGAGGGGAAAACTACAGGGGGGGTTATGGATGCC	18	1	rIGKV3S9	3	rIGKJ2-3	1	QQSWNDPYT	CAGCAGAGTTGGAATGATCCGTACACG	1187	0.989992	Y	rIGHV1-25#39#rIGKV3S9#1	1
HITS1032941	LIB750006	rIGHV3U2d	5	rIGHJ2	3	APLTGGSLFDY	GCTCCTCTAACTGGGGGGTCCCTCTTTGATTAC	52	0.928571	rIGKV12S36	2	rIGKJ4	3	QQYYDYPT	CAACAGTATTACGATTATCCCACG	1165	0.787162	N	NA	NA
HITS1032942	LIB750006	rIGHV5-62	6	rIGHJ3	10	ARKAY	GCAAGAAAGGCTTAC	34	0.85	rIGKV1S30	2	rIGKJ1	2	YQGTHYPRT	TACCAAGGTACACATTATCCTCGGACG	1710	0.965556	Y	rIGHV5-62#15#rIGKV1S30#1	1
HITS1032943	LIB750006	rIGHV5U27d	0	rIGHJ2	19	TRVRRGPDY	ACAAGAGTCCGTAGGGGTCCTGATTAC	50	0.877193	rIGKV10S9	0	rIGKJ1	3	QQDASFPPT	CAACAGGATGCTAGTTTTCCTCCGACG	1336	0.937544	Y	rIGHV5U27d#27#rIGKV10S9#1	1
HITS1032944	LIB750006	rIGHV8-20	0	rIGHJ3	7	ARIDWGIPFAY	GCTCGGATAGATTGGGGGATCCCCTTTGCTTAC	38	1	rIGKV22S4	1	rIGKJ2-3	1	LQHNSWPYT	TTGCAGCATAATAGTTGGCCGTACACG	1428	0.947578	Y	rIGHV8-20#33#rIGKV22S4#3	1
HITS1032945	LIB750006	rIGHV3U1d	0	rIGHJ2	13	AREEGNYGGYYFDY	GCAAGAGAGGAGGGGAACTACGGAGGGTACTACTTTGATTAC	38	0.633333	rIGKV22U53	0	rIGKJ2-3	1	YQYNNGYT	TATCAGTATAACAACGGGTACACG	674	1	N	NA	NA
HITS1032949	LIB750006	rIGHV11-4	4	rIGHJ3	7	TRGGVYFAY	ACTAGAGGAGGGGTATACTTTGCTTAC	29	0.725	rIGKV3S11	2	rIGKJ1	3	QQSWNDPT	CAGCAGAGTTGGAATGATCCGACG	1476	0.983344	N	NA	NA
HITS1032951	LIB750006	rIGHV8-20	2	rIGHJ2	3	ARMHYDGTYYPFDY	GCTCGGATGCACTATGATGGTACTTATTACCCCTTTGATTAC	75	1	rIGKV2S22	4	rIGKJ2-3	1	VQGTHDPYT	GTGCAAGGTACCCATGATCCGTACACG	1514	1	Y	rIGHV8-20#42#rIGKV2S22#1	1
HITS1032953	LIB750006	rIGHV11-4	7	rIGHJ2	22	TPYGGYSAAL	ACTCCCTACGGAGGGTATAGTGCAGCCCTT	45	0.957447	rIGKV12U30	2	rIGKJ5	0	QQYNNYPLT	CAACAGTATAACAATTATCCGCTCACG	1507	0.998675	Y	rIGHV11-4#30#rIGKV12U30#2	1
HITS1032955	LIB750006	rIGHV1-28	0	rIGHJ2	4	ARGWTYYGYKGHFDY	GCAAGAGGATGGACATACTATGGGTATAAAGGGCACTTTGATTAC	55	1	rIGKV6S11	3	rIGKJ1	0	LQYNYNPWT	CTACAGTATAACTACAATCCGTGGACG	1811	0.962274	Y	rIGHV1-28#45#rIGKV6S11#1	1
HITS1032956	LIB750006	rIGHV1-31	0	rIGHJ3	2	ARMSGSYRAHWFAY	GCAAGGATGAGTGGCAGCTACCGGGCCCATTGGTTTGCTTAC	11	0.0572917	rIGKV10S5	2	rIGKJ5	0	QQYDSSPLT	CAACAGTATGATAGTTCTCCGCTCACG	692	0.756284	N	NA	NA
HITS1032957	LIB750006	rIGHV2-52	0	rIGHJ2	8	TRDLSDY	ACCAGAGATCTTAGCGATTAC	59	0.893939	rIGKV2S25	3	rIGKJ1	0	VQSTHAPWT	GTGCAAAGTACCCATGCTCCGTGGACG	1395	0.854256	Y	rIGHV2-52#21#rIGKV2S25#2	1
HITS1032958	LIB750006	rIGHV5-54	6	rIGHJ2	7	AKADY	GCAAAGGCGGATTAC	85	1	rIGKV1S1	1	rIGKJ5	1	WQGTHFPLT	TGGCAAGGTACACATTTTCCTCTCACG	1167	0.776447	N	NA	NA
HITS1032960	LIB750006	rIGHV5U30d	0	rIGHJ3	13	ARDGGYRDWFAY	GCAAGAGACGGAGGGTATAGGGATTGGTTTGCTTAC	55	1	rIGKV22S8	5	rIGKJ2-3	1	LQHNSGYT	CTTCAGCATAACAGTGGGTACACG	1116	1	Y	rIGHV5U30d#36#rIGKV22S8#4	1
HITS1032966	LIB750006	rIGHV3U2d	3	rIGHJ2	6	ARSYYDGYSPFDY	GCAAGAAGCTACTATGATGGTTATTCGCCGTTTGATTAC	21	1	rIGKV12U30	3	rIGKJ1	0	QQYNNYPWT	CAACAGTATAACAATTATCCGTGGACG	1559	0.986709	Y	rIGHV3U2d#39#rIGKV12U30#1	1
HITS1032969	LIB750006	rIGHV5U21	9	rIGHJ2	2	TRDTYYGYNSFDY	ACAAGAGATACATACTATGGGTATAACTCCTTTGATTAC	42	0.724138	rIGKV12S16	3	rIGKJ2-3	1	LQAYSAPYT	CTACAGGCTTATAGTGCTCCGTACACG	1460	1	N	NA	NA
HITS1032971	LIB750006	rIGHV2-65	2	rIGHJ2	3	ARVVGAWELYFDY	GCCAGAGTGGTGGGAGCCTGGGAGCTCTACTTTGATTAC	26	0.702703	rIGKV12S16	3	rIGKJ4	0	LQAYSAPFT	CTACAGGCTTATAGTGCTCCATTCACG	900	0.54315	N	NA	NA
HITS1032972	LIB750006	rIGHV3U2d	1	rIGHJ2	14	ARFLIRAPFDY	GCAAGATTCCTAATTCGGGCTCCCTTTGATTAC	26	1	rIGKV3S19	3	rIGKJ1	0	QQSRESPWT	CAGCAGAGTAGGGAGTCTCCGTGGACG	655	0.648515	N	NA	NA
HITS1032976	LIB750006	rIGHV1-43	0	rIGHJ3	2	ARRIRGTSWFAY	GCAAGAAGGATTCGGGGTACGAGTTGGTTTGCTTAC	15	1	rIGKV6S10	2	rIGKJ5	0	MQSNSYPLT	ATGCAGTCTAACTCCTATCCGCTCACG	999	0.791601	N	NA	NA
HITS1032977	LIB750006	rIGHV9-4	5	rIGHJ2	8	ARSSYYSSPGMDY	GCAAGATCCTCTTACTATAGCAGCCCCGGAATGGATTAC	20	0.5	rIGKV12U30	3	rIGKJ4	0	QQYNNYPFT	CAACAGTATAACAATTATCCATTCACG	1202	0.999169	N	NA	NA
HITS1032979	LIB750006	rIGHV3U2d	5	rIGHJ1	6	ASSGWWYFDF	GCAAGTTCTGGTTGGTGGTACTTTGACTTC	114	1	rIGKV12S17	6	rIGKJ2-3	1	LQGYSVPYT	CTACAGGGTTATAGTGTTCCGTACACG	903	1	Y	rIGHV3U2d#30#rIGKV12S17#1	2
HITS1032980	LIB750006	rIGHV5-58	1	rIGHJ2	0	AKARDYYDGYYDYFDY	GCAAAAGCAAGGGATTACTATGATGGTTATTATGACTACTTTGATTAC	63	1	rIGKV15S2	0	rIGKJ2-1	3	YQYNSGPT	TATCAGTATAACAGTGGGCCCACG	1494	1	Y	rIGHV5-58#48#rIGKV15S2#1	1
HITS1032983	LIB750006	rIGHV5-54	5	rIGHJ2	25	AKSPMGITTDY	GCAAAAAGCCCTATGGGTATAACTACCGATTAC	201	1	rIGKV8S4	3	rIGKJ4	0	EQYYDTPFT	GAGCAGTATTATGATACTCCATTCACG	727	1	Y	rIGHV5-54#33#rIGKV8S4#1	1
HITS1032984	LIB750006	rIGHV2-63	1	rIGHJ4	4	TRDRGYNVMDA	ACCAGAGATCGGGGGTATAATGTTATGGATGCC	21	1	rIGKV22S7	0	rIGKJ2-3	1	LQHSSRPYT	TTGCAGCATAGTAGTAGGCCGTACACG	1625	0.854364	Y	rIGHV2-63#33#rIGKV22S7#1	1
HITS1032985	LIB750006	rIGHV5-58	4	rIGHJ2	7	ARLWY	GCAAGGCTTTGGTAC	69	0.627273	rIGKV3S18	3	rIGKJ2-3	0	QQSRESPMYT	CAGCAGAGTAGGGAGTCTCCCATGTACACG	721	0.439366	N	NA	NA
HITS1032986	LIB750006	rIGHV5U31d	0	rIGHJ2	3	ARRAYGGYPLYYFDY	GCAAGACGCGCCTACGGAGGGTACCCTCTCTACTACTTTGATTAC	113	1	rIGKV12U30	4	rIGKJ2-3	1	QQYNNYPYT	CAACAGTATAACAATTATCCGTACACG	1176	1	Y	rIGHV5U31d#45#rIGKV12U30#3	1
HITS1032991	LIB750006	rIGHV4-2	8	rIGHJ1	20	ARKTGRDWYFDF	GCAAGAAAAACTGGGAGAGACTGGTACTTTGACTTC	317	1	rIGKV12S29	3	rIGKJ2-1	1	QNGLSAPNT	CAAAATGGTTTAAGTGCCCCGAACACG	852	1	Y	rIGHV4-2#36#rIGKV12S29#1	1
HITS1032992	LIB750006	rIGHV5-35	5	rIGHJ3	18	ARTHNSGLRWFAY	GCAAGAACGCATAATTCGGGCCTCCGGTGGTTTGCTTAC	31	1	rIGKV22S4	1	rIGKJ2-1	3	LQHNSWPPT	TTGCAGCATAATAGTTGGCCGCCCACG	810	1	Y	rIGHV5-35#39#rIGKV22S4#1	1
HITS1032993	LIB750006	rIGHV2-47	1	rIGHJ1	20	ARYDDGTYYYDWYFDF	GCCAGATATGATGATGGTACTTATTACTACGACTGGTACTTTGACTTC	20	1	rIGKV6S11	3	rIGKJ1	2	LQYNYNRT	CTACAGTATAACTACAATCGGACG	1391	0.802191	Y	rIGHV2-47#48#rIGKV6S11#2	1
HITS1032994	LIB750006	rIGHV5-34	7	rIGHJ2	2	ARHVDYYDGYYHELTNFDY	GCAAGACATGTTGATTACTATGATGGTTATTATCACGAACTTACTAACTTTGATTAC	34	1	rIGKV12U30	1	rIGKJ1	2	QQYNNYPRT	CAACAGTATAACAATTATCCTCGGACG	1322	0.962154	Y	rIGHV5-34#57#rIGKV12U30#1	1
HITS1032995	LIB750006	rIGHV5U31d	0	rIGHJ2	2	ARRDRDSYAHYFDY	GCAAGACGGGACCGAGATAGTTATGCCCACTACTTTGATTAC	61	0.462121	rIGKV3S11	2	rIGKJ5	0	QQSWNDPLT	CAGCAGAGTTGGAATGATCCGCTCACG	1227	0.938073	N	NA	NA
HITS1032996	LIB750006	rIGHV2-77	1	rIGHJ2	6	AEETEGLDY	GCAGAAGAAACGGAGGGTCTTGATTAC	94	0.912621	rIGKV1S14	11	rIGKJ5	0	VQATHFPLT	GTGCAAGCTACGCATTTTCCGCTCACG	1943	0.990316	Y	rIGHV2-77#27#rIGKV1S14#2	1
HITS1033000	LIB750006	rIGHV1-31	4	rIGHJ3	7	ARPDYYTGGWFAY	GCAAGGCCGGATTACTACACCGGTGGGTGGTTTGCTTAC	44	0.977778	rIGKV22S8	12	rIGKJ5	0	LQHNSGLT	CTTCAACATAACAGTGGGCTCACG	815	1	Y	rIGHV1-31#39#rIGKV22S8#1	2
HITS1033002	LIB750006	rIGHV10-5	0	rIGHJ3	11	TAASKGTTNWFAY	ACAGCAGCGTCAAAGGGAACAACTAATTGGTTTGCTTAC	26	0.928571	rIGKV8S6	2	rIGKJ5	0	QQHYSYPLT	CAGCAGCATTACAGCTATCCGCTCACG	1078	0.96336	Y	rIGHV10-5#39#rIGKV8S6#1	1
HITS1033004	LIB750006	rIGHV1-13	1	rIGHJ1	12	ARGGLPGYNPYWYFDF	GCTAGAGGGGGACTACCCGGGTATAACCCGTACTGGTACTTTGACTTC	16	1	rIGKV3S19	1	rIGKJ1	2	QQSRESPRT	CAGCAGAGTAGGGAGTCTCCTCGGACG	799	1	Y	rIGHV1-13#48#rIGKV3S19#1	1
HITS1033005	LIB750006	rIGHV5U30d	1	rIGHJ3	2	ASPGNWFAY	GCAAGCCCAGGGAATTGGTTTGCTTAC	36	1	rIGKV2S23	5	rIGKJ2-3	0	VQGTHALMYT	GTGCAAGGTACCCATGCTCTCATGTACACG	2125	1	Y	rIGHV5U30d#27#rIGKV2S23#1	1
HITS1033006	LIB750006	rIGHV1-16	0	rIGHJ2	4	TRRGSRNPGWYFDY	ACTAGAAGGGGCTCGCGGAACCCCGGGTGGTACTTTGATTAC	44	1	rIGKV6S10	2	rIGKJ5	0	MQSNSYPLT	ATGCAGTCTAACTCCTATCCGCTCACG	1337	0.756222	N	NA	NA
HITS1033007	LIB750006	rIGHV1-25	3	rIGHJ2	8	ADYPGRY	GCAGACTACCCGGGTCGCTAC	322	1	rIGKV2S17	3	rIGKJ4	0	GQLLENPFT	GGACAGCTTCTAGAAAATCCATTCACG	889	1	Y	rIGHV1-25#21#rIGKV2S17#1	1
HITS1033011	LIB750006	rIGHV4-2	3	rIGHJ1	2	ARELEESPTGWYFDF	GCAAGAGAGTTGGAGGAGTCCCCTACTGGCTGGTACTTTGACTTC	31	1	rIGKV12S29	0	rIGKJ1	2	QNGLSAPRT	CAAAATGGTTTAAGTGCCCCTCGGACG	1061	1	Y	rIGHV4-2#45#rIGKV12S29#1	1
HITS1033012	LIB750006	rIGHV2U9	1	rIGHJ2	7	ARHPDPEIDGELGFDY	GCCAGACACCCCGATCCAGAAATAGATGGGGAGCTGGGATTTGATTAC	360	0.991736	rIGKV3S9	0	rIGKJ1	3	QQSWNDPPT	CAGCAGAGTTGGAATGATCCTCCGACG	1658	0.978749	Y	rIGHV2U9#48#rIGKV3S9#1	1
HITS1033013	LIB750006	rIGHV5U30d	0	rIGHJ4	2	ARDDGYSFYVMDA	GCAAGAGATGATGGTTATTCCTTCTATGTTATGGATGCC	62	1	rIGKV22S7	0	rIGKJ1	1	LQHSSRPRT	TTGCAGCATAGTAGTAGGCCGCGGACG	840	0.995261	Y	rIGHV5U30d#39#rIGKV22S7#3	1
HITS1033016	LIB750006	rIGHV2U17d	2	rIGHJ3	4	TRQNYGSYVGWFAY	ACCAGACAGAACTACGGTAGCTACGTGGGTTGGTTTGCTTAC	190	1	rIGKV14S15	4	rIGKJ2-3	2	LQSIQSPYT	CTACAGTCTATACAGTCTCCGTACACG	909	1	Y	rIGHV2U17d#42#rIGKV14S15#1	1
HITS1033018	LIB750006	rIGHV1-28	0	rIGHJ3	4	ARDSHRGWFAY	GCAAGAGATTCCCACCGCGGGTGGTTTGCTTAC	14	0.823529	rIGKV1S21	2	rIGKJ1	2	GQGTQYPRT	GGCCAAGGTACACAGTATCCTCGGACG	767	0.696639	N	NA	NA
HITS1033023	LIB750006	rIGHV5U30d	0	rIGHJ1	7	ARLRGITPYWYFDF	GCAAGACTTAGGGGTATAACCCCCTACTGGTACTTTGACTTC	24	1	rIGKV9S2	2	rIGKJ2-3	1	LQTLKKPYT	CTTCAAACGCTAAAAAAACCGTACACG	2076	0.827421	Y	rIGHV5U30d#42#rIGKV9S2#1	1
HITS1033024	LIB750006	rIGHV8S18	3	rIGHJ4	1	ARSCGYYGYNYVMDA	GCTCGGAGTTGTGGATACTATGGGTATAACTATGTTATGGATGCC	38	1	rIGKV3S10	4	rIGKJ2-1	2	QQSWNDNT	CAGCAGAGTTGGAATGATAACACG	1214	0.940356	Y	rIGHV8S18#45#rIGKV3S10#1	1
HITS1033026	LIB750006	rIGHV5U31d	0	rIGHJ4	4	ARHNYGSYVMDA	GCAAGACACAACTACGGTAGCTACGTTATGGATGCC	20	1	rIGKV12S39	3	rIGKJ1	0	QQHHDYPWT	CAACAGCATCATGATTATCCGTGGACG	461	1	Y	rIGHV5U31d#36#rIGKV12S39#1	1
HITS1033027	LIB750006	rIGHV2-63	1	rIGHJ1	12	TREGGGPYYSSYIYVDDYWYFDF	ACCAGAGAGGGTGGGGGCCCCTACTATAGCAGCTATATCTACGTAGATGACTACTGGTACTTTGACTTC	25	0.833333	rIGKV12S34	3	rIGKJ5	0	QQYYNYPLT	CAACAGTATTACAATTATCCGCTCACG	1630	1	Y	rIGHV2-63#69#rIGKV12S34#1	1
HITS1033030	LIB750006	rIGHV5-62	6	rIGHJ2	5	ARRHYGSPFDY	GCAAGACGGCACTATGGGTCCCCCTTTGATTAC	30	1	rIGKV15S2	2	rIGKJ2-2	1	YQYNSGDT	TATCAGTATAACAGTGGGGACACG	844	0.588974	N	NA	NA
HITS1033031	LIB750006	rIGHV5U31d	0	rIGHJ1	4	ARLDTRVWDWYFDF	GCAAGACTGGATACCCGGGTATGGGACTGGTACTTTGACTTC	64	1	rIGKV3S10	0	rIGKJ2-1	4	QQSWNDPPT	CAGCAGAGTTGGAATGATCCTCCCACG	1190	1	Y	rIGHV5U31d#42#rIGKV3S10#5	1
HITS1033032	LIB750006	rIGHV8-20	1	rIGHJ2	1	ARIRRAHYFDY	GCTCGGATACGGAGGGCTCACTACTTTGATTAC	43	0.447917	rIGKV22U53	0	rIGKJ1	1	YQYNNGYVT	TATCAGTATAACAACGGGTACGTGACG	621	0.599421	N	NA	NA
HITS1033036	LIB750006	rIGHV5-34	11	rIGHJ2	6	ARGPFDY	GCAAGAGGGCCATTTGATTAC	28	1	rIGKV12S39	2	rIGKJ5	0	QQHHDYPLT	CAACAGCATCATGATTATCCGCTCACG	1394	0.989354	Y	rIGHV5-34#21#rIGKV12S39#1	1
HITS1033038	LIB750006	rIGHV5U21	10	rIGHJ1	23	TRGYWYFDF	ACAAGAGGCTACTGGTACTTTGACTTC	47	1	rIGKV22S9	9	rIGKJ2-3	2	QKYYSGST	CAGAAGTATTACAGCGGGTCCACG	321	0.659138	N	NA	NA
HITS1033041	LIB750006	rIGHV2-65	3	rIGHJ2	6	ARSLTTRVSPFDY	GCCAGATCCTTAACTACCCGGGTATCTCCCTTTGATTAC	31	0.492063	rIGKV22S7	6	rIGKJ2-3	1	LQHSSRYT	TTGCAGCATAGTAGTAGGTACACG	909	0.825613	N	NA	NA
HITS1033042	LIB750006	rIGHV3U1d	0	rIGHJ1	4	ARSPTRAYWYFDF	GCAAGATCTCCTACCCGGGCTTACTGGTACTTTGACTTC	31	0.885714	rIGKV12U30	3	rIGKJ2-1	1	QQYNNYPNT	CAACAGTATAACAATTATCCGAACACG	1596	1	Y	rIGHV3U1d#39#rIGKV12U30#3	1
HITS1033043	LIB750006	rIGHV11-4	7	rIGHJ4	1	TPAVYYYDGTYYPPYYVMDA	ACTCCCGCCGTTTATTACTATGATGGTACTTATTACCCCCCTTACTATGTTATGGATGCC	110	1	rIGKV12S36	4	rIGKJ2-1	1	QQYYDYPNT	CAACAGTATTACGATTATCCGAACACG	1066	1	Y	rIGHV11-4#60#rIGKV12S36#1	1
HITS1033044	LIB750006	rIGHV5U30d	0	rIGHJ4	3	ARQGWEKGYVMDA	GCAAGACAGGGTTGGGAGAAGGGCTATGTTATGGATGCC	26	1	rIGKV6S10	3	rIGKJ1	0	MQSNSYPWT	ATGCAGTCTAACTCCTATCCGTGGACG	981	0.882988	Y	rIGHV5U30d#39#rIGKV6S10#3	1
HITS1033045	LIB750006	rIGHV5-31	9	rIGHJ2	12	TREAYYGGYPH	ACAAGAGAGGCCTACTACGGAGGGTACCCCCAC	21	1	rIGKV3S13	3	rIGKJ4	0	QQSRELPFT	CAGCAGAGTAGGGAGCTTCCATTCACG	951	0.738354	N	NA	NA
HITS1033048	LIB750006	rIGHV1-31	0	rIGHJ2	5	ARDGTYSPFDY	GCAAGGGACGGTACTTATTCCCCGTTTGATTAC	42	1	rIGKV6S8	3	rIGKJ1	0	LQYGSIPWT	CTGCAGTATGGCTCCATTCCGTGGACG	1829	1	Y	rIGHV1-31#33#rIGKV6S8#1	1
HITS1033050	LIB750006	rIGHV5-29	11	rIGHJ2	3	TRTFGYFDY	ACAAGAACTTTCGGGTACTTTGATTAC	83	1	rIGKV1U75	1	rIGKJ1	3	FQATHDPPT	TTCCAAGCTACACATGATCCTCCGACG	338	0.224287	N	NA	NA
HITS1033051	LIB750006	rIGHV5U30d	0	rIGHJ2	1	ARIDGDYGYNGDYFDY	GCAAGAATTGACGGTGACTATGGGTATAACGGGGACTACTTTGATTAC	24	0.727273	rIGKV3S11	2	rIGKJ5	0	QQSWNDPLT	CAGCAGAGTTGGAATGATCCGCTCACG	1272	1	N	NA	NA
HITS1033052	LIB750006	rIGHV5U30d	0	rIGHJ2	29	ARLYYYSSFIPDY	GCAAGATTGTATTACTATAGCAGCTTCATCCCTGATTAC	28	1	rIGKV2S23	6	rIGKJ2-3	1	VQGTHAPYT	GTGCAAGGTACCCATGCTCCGTACACG	1427	1	Y	rIGHV5U30d#39#rIGKV2S23#1	1
HITS1033053	LIB750006	rIGHV5U27d	0	rIGHJ4	6	TRAPYGGSGVMDA	ACAAGAGCCCCCTACGGAGGGTCCGGGGTTATGGATGCC	45	0.75	rIGKV14S9	5	rIGKJ2-3	1	LQYDEYPYT	CTACAGTATGATGAGTATCCGTACACG	2008	0.993568	N	NA	NA
HITS1033054	LIB750006	rIGHV1-43	0	rIGHJ3	2	ARWSTRVEDWFAY	GCAAGATGGTCTACCCGGGTCGAGGATTGGTTTGCTTAC	17	0.708333	rIGKV8S4	2	rIGKJ1	3	EQYYDTPT	GAGCAGTATTATGATACTCCGACG	698	0.698	N	NA	NA
HITS1033055	LIB750006	rIGHV3U1d	0	rIGHJ4	0	ARYSSYPYYYVMDA	GCAAGATATAGCAGCTATCCCTATTACTATGTTATGGATGCC	93	1	rIGKV1U75	4	rIGKJ4	0	FQATHDPFT	TTCCAAGCTACACATGATCCATTCACG	529	0.89661	Y	rIGHV3U1d#42#rIGKV1U75#1	1
HITS1033056	LIB750006	rIGHV8-17	15	rIGHJ4	0	ARNTYYGYYYVMDA	GCTCGGAATACATACTATGGGTATTACTATGTTATGGATGCC	38	1	rIGKV15S2	2	rIGKJ2-1	1	YQYNSGNT	TATCAGTATAACAGTGGGAACACG	863	1	Y	rIGHV8-17#42#rIGKV15S2#1	1
HITS1033058	LIB750006	rIGHV5U21	9	rIGHJ2	11	TRDGSITTTGY	ACAAGAGATGGATCCATAACAACGACGGGTTAC	33	1	rIGKV22U26	1	rIGKJ5	0	FQHNSWPLT	TTTCAGCATAATAGTTGGCCGCTCACG	1750	1	Y	rIGHV5U21#33#rIGKV22U26#2	1
HITS1033059	LIB750006	rIGHV2U17d	0	rIGHJ2	9	TRVPPYYYDGTYYYYFDY	ACCAGAGTCCCCCCTTATTACTATGATGGTACTTATTACTACTACTTTGATTAC	35	0.777778	rIGKV14S9	4	rIGKJ5	0	LQYDEYPLT	CTACAGTATGATGAGTATCCGCTCACG	1079	0.605499	N	NA	NA
HITS1033060	LIB750006	rIGHV1-57	20	rIGHJ2	10	ASWGLKY	GCAAGTTGGGGGCTAAAATAC	33	0.6875	rIGKV1S14	3	rIGKJ1	0	AQTTHFPWT	GCGCAAACTACACATTTTCCGTGGACG	1572	1	N	NA	NA
HITS1033062	LIB750006	rIGHV1-32	1	rIGHJ2	6	ARATVFDY	GCAAGAGCTACAGTCTTTGATTAC	35	1	rIGKV16S1	3	rIGKJ2-3	1	QQHNEYPYT	CAACAGCATAATGAATACCCGTACACG	725	0.690476	N	NA	NA
HITS1033066	LIB750006	rIGHV1-24	0	rIGHJ2	19	ARGYNGFDY	GCAAGAGGGTATAACGGCTTTGATTAC	18	0.131387	rIGKV2U17	0	rIGKJ1	2	QQFLEYPRT	CAGCAATTTCTAGAGTATCCTCGGACG	1189	1	N	NA	NA
HITS1033068	LIB750006	rIGHV5-34	7	rIGHJ4	10	ARQGGLYSSKRGVMDA	GCAAGACAGGGGGGCCTCTATAGCAGCAAAAGGGGTGTTATGGATGCC	166	1	rIGKV14S8	8	rIGKJ4	0	HQYYEYPFT	CATCAATATTATGAGTATCCATTCACG	1347	0.992631	Y	rIGHV5-34#48#rIGKV14S8#1	1
HITS1033070	LIB750006	rIGHV1-36	9	rIGHJ3	5	TMATTVVTFAY	ACAATGGCTACTACAGTGGTGACGTTTGCTTAC	65	0.698925	rIGKV3S19	8	rIGKJ1	0	QQSRESPWT	CAGCAGAGTAGGGAGTCTCCGTGGACG	551	1	N	NA	NA
HITS1033071	LIB750006	rIGHV5U31d	3	rIGHJ2	18	AGNYHDYFDY	GCCGGCAACTACCACGACTACTTTGATTAC	41	1	rIGKV3S13	3	rIGKJ2-3	1	QQSRELPYT	CAGCAGAGTAGGGAGCTTCCGTACACG	1073	0.99814	Y	rIGHV5U31d#30#rIGKV3S13#1	1
HITS1033073	LIB750006	rIGHV4-2	9	rIGHJ3	1	ARENYYSRYNWLAY	GCAAGAGAAAATTACTATAGCAGATACAATTGGCTTGCTTAC	250	1	rIGKV1S22	19	rIGKJ5	0	FQNTHFPLT	TTCCAAAATACACATTTCCCGCTCACG	948	0.989562	Y	rIGHV4-2#42#rIGKV1S22#1	2
HITS1033074	LIB750006	rIGHV1-38	1	rIGHJ2	11	TRSITN	ACAAGATCCATAACGAAC	41	0.650794	rIGKV2S25	1	rIGKJ1	2	VQSTHAPRT	GTGCAAAGTACCCATGCTCCTCGGACG	1509	1	N	NA	NA
HITS1033079	LIB750006	rIGHV2-8	7	rIGHJ2	12	TRGGEN	ACCAGAGGGGGGGAGAAC	59	1	rIGKV8S4	3	rIGKJ2-1	1	EQYYDTPNT	GAGCAGTATTATGATACTCCGAACACG	600	1	Y	rIGHV2-8#18#rIGKV8S4#2	2
HITS1033085	LIB750006	rIGHV1-28	3	rIGHJ3	3	ARRGYYDGYWFAY	GCCCGCCGAGGGTACTATGATGGTTATTGGTTTGCTTAC	23	1	rIGKV4S4	1	rIGKJ5	1	QQWSSNPLT	CAGCAGTGGAGTAGTAACCCACTCACG	711	0.928198	Y	rIGHV1-28#39#rIGKV4S4#2	1
HITS1033086	LIB750006	rIGHV5U30d	0	rIGHJ4	5	ARQNTMGITGDVMDA	GCAAGACAGAATACTATGGGTATAACTGGGGATGTTATGGATGCC	78	1	rIGKV2S16	3	rIGKJ5	0	QQVREYPLT	CAGCAAGTTCGAGAGTATCCGCTCACG	1184	1	Y	rIGHV5U30d#45#rIGKV2S16#1	1
HITS1033087	LIB750006	rIGHV5U30d	0	rIGHJ3	5	ARPTEGTRFAY	GCAAGACCCACCGAGGGTACGCGGTTTGCTTAC	24	1	rIGKV7S1	2	rIGKJ5	0	ARHYSSLLT	GCGCGGCATTATAGCTCTCTGCTCACG	1475	0.652078	N	NA	NA
HITS1033088	LIB750006	rIGHV5U31d	0	rIGHJ2	4	ARLGTYYGYNPSFDY	GCAAGACTGGGGACATACTATGGGTATAACCCCTCCTTTGATTAC	89	1	rIGKV15S2	3	rIGKJ1	0	YQYNSGWT	TATCAGTATAACAGTGGGTGGACG	590	1	Y	rIGHV5U31d#45#rIGKV15S2#1	1
HITS1033089	LIB750006	rIGHV5U30d	0	rIGHJ1	1	ARHGLWVRHYWYFDF	GCAAGACACGGACTATGGGTACGCCACTACTGGTACTTTGACTTC	19	1	rIGKV12S38	3	rIGKJ2-1	1	LQGSKFPNT	CTACAGGGTTCCAAGTTTCCGAACACG	1156	0.650169	N	NA	NA
HITS1033092	LIB750006	rIGHV5-34	9	rIGHJ3	2	TRQERRGVYSTDYYYPNWFAY	ACAAGACAGGAGAGGCGTGGGGTGTATAGTACGGATTATTACTACCCTAATTGGTTTGCTTAC	173	0.887179	rIGKV22U53	2	rIGKJ1	0	YQYNNGWT	TATCAGTATAACAACGGGTGGACG	1126	1	Y	rIGHV5-34#63#rIGKV22U53#1	1
HITS1033093	LIB750006	rIGHV10-5	0	rIGHJ2	28	TAAGSSRY	ACAGCAGCTGGGAGCTCACGGTAC	19	1	rIGKV8S4	3	rIGKJ2-3	1	EQYYDTPYT	GAGCAGTATTATGATACTCCGTACACG	359	0.317699	N	NA	NA
HITS1033094	LIB750006	rIGHV2-61	0	rIGHJ2	2	AKHSGWGMAYFDY	GCCAAACATTCAGGCTGGGGAATGGCCTACTTTGATTAC	21	1	rIGKV4S18	0	rIGKJ2-1	4	LQLSSYPPT	CTGCAGTTGAGTAGTTACCCACCCACG	917	0.839744	Y	rIGHV2-61#39#rIGKV4S18#1	1
HITS1033095	LIB750006	rIGHV2-72	6	rIGHJ1	3	ARIIRPYWYFDF	GCCCGTATAATTCGGCCCTACTGGTACTTTGACTTC	43	0.581081	rIGKV3S18	3	rIGKJ1	0	QQSRESPWT	CAGCAGAGTAGGGAGTCTCCGTGGACG	712	0.557121	N	NA	NA
HITS1033096	LIB750006	rIGHV5-58	0	rIGHJ2	3	AKDRLRRVGYFDY	GCAAAAGATCGGCTACGGAGGGTAGGGTACTTTGATTAC	40	1	rIGKV1U75	4	rIGKJ2-3	1	FQATHDPYT	TTCCAAGCTACACATGATCCGTACACG	1129	0.801278	Y	rIGHV5-58#39#rIGKV1U75#1	1
HITS1033098	LIB750006	rIGHV9-6	2	rIGHJ3	6	AVGFAY	GCAGTAGGGTTTGCTTAC	33	1	rIGKV2S26	2	rIGKJ5	0	MQATHAPLT	ATGCAAGCTACCCATGCTCCGCTCACG	1621	1	Y	rIGHV9-6#18#rIGKV2S26#1	1
HITS1033099	LIB750006	rIGHV2-65	2	rIGHJ3	5	ARGDFPGWFAY	GCCAGAGGAGATTTCCCGGGGTGGTTTGCTTAC	106	1	rIGKV3S6	3	rIGKJ4	0	QQSNELPFT	CAGCAGAGTAATGAACTTCCATTCACG	651	0.576106	N	NA	NA
HITS1033100	LIB750006	rIGHV5U30d	0	rIGHJ2	12	ARHGLRRRPDY	GCAAGACATGGCCTTCGACGGAGGCCTGATTAC	43	1	rIGKV14S8	7	rIGKJ5	0	HQYYEYPLT	CATCAATATTATGAGTATCCGCTCACG	1359	0.855793	Y	rIGHV5U30d#33#rIGKV14S8#1	1
HITS1033102	LIB750006	rIGHV2U12	0	rIGHJ3	5	TRDRVNYYSGDFAY	ACCAGAGATCGGGTTAATTACTACAGTGGTGATTTTGCTTAC	28	1	rIGKV16U47	9	rIGKJ5	0	QQYYEKPLT	CAACAGTATTATGAAAAACCGCTCACG	641	0.812421	Y	rIGHV2U12#42#rIGKV16U47#1	1
HITS1033104	LIB750006	rIGHV8-17	1	rIGHJ4	0	ARRQDYDGTYYYYYYVMDA	GCTCGGAGACAGGACTATGATGGTACTTATTACTACTATTACTATGTTATGGATGCC	69	1	rIGKV12S36	3	rIGKJ2-2	1	QQYYDYPDT	CAACAGTATTACGATTATCCGGACACG	1377	0.964286	Y	rIGHV8-17#57#rIGKV12S36#1	1
HITS1033106	LIB750006	rIGHV5-34	7	rIGHJ3	6	ARRSAGSEFAY	GCAAGACGGTCCGCTGGGAGCGAGTTTGCTTAC	31	1	rIGKV3S11	4	rIGKJ2-1	2	QQSWNDYT	CAGCAGAGTTGGAATGATTACACG	1027	0.80549	Y	rIGHV5-34#33#rIGKV3S11#2	1
HITS1033108	LIB750006	rIGHV2-65	4	rIGHJ2	2	ASMGAHFDY	GCCAGTATGGGTGCCCACTTTGATTAC	65	1	rIGKV22U25	0	rIGKJ2-1	3	LQRNSWPRT	TTGCAGCGTAATAGTTGGCCGCGCACG	1463	1	Y	rIGHV2-65#27#rIGKV22U25#1	1
HITS1033110	LIB750006	rIGHV5-31	15	rIGHJ3	7	TLFAY	ACCCTTTTTGCTTAC	81	0.794118	rIGKV19S2	8	rIGKJ1	0	LQYDNLWT	CTACAGTACGATAACCTGTGGACG	679	0.95904	N	NA	NA
HITS1033111	LIB750006	rIGHV8-28	0	rIGHJ2	1	ARRVGGRMGITRDYFDY	GCTCGGAGAGTAGGAGGGCGTATGGGTATAACTAGGGACTACTTTGATTAC	82	1	rIGKV12S11	2	rIGKJ5	0	QQGYKYPLT	CAACAGGGTTACAAGTATCCGCTCACG	941	0.850814	Y	rIGHV8-28#51#rIGKV12S11#1	1
HITS1033116	LIB750006	rIGHV8-17	14	rIGHJ2	4	ARSPINYGGAPFDY	GCTCGGAGCCCCATTAACTACGGAGGGGCCCCCTTTGATTAC	43	1	rIGKV14S1	2	rIGKJ5	0	LQYKQYPLT	CTACAGTATAAACAGTATCCGCTCACG	782	0.647887	N	NA	NA
HITS1033118	LIB750006	rIGHV5U21	12	rIGHJ3	13	TSSAY	ACAAGCTCTGCTTAC	76	1	rIGKV8S10	3	rIGKJ5	3	EQTYSYP	GAGCAGACCTACAGCTATCCG	559	1	Y	rIGHV5U21#15#rIGKV8S10#1	1
HITS1033119	LIB750006	rIGHV1-52	59	rIGHJ3	8	GRLLXCPRAAY	GGACGATTACTATGATGCCCACGGGCGGCTTAC	604	1	rIGKV12S8	3	rIGKJ2-3	1	QQSYKYPYT	CAACAGAGTTACAAGTATCCGTACACG	1077	0.814059	N	NA	NA
HITS1033120	LIB750006	rIGHV1-36	14	rIGHJ1	22	TTGSWYFDF	ACAACTGGGAGTTGGTACTTTGACTTC	45	1	rIGKV2S26	7	rIGKJ1	3	MQATHAPPT	ATGCAAGCTACCCATGCTCCTCCGACG	1585	0.859544	Y	rIGHV1-36#27#rIGKV2S26#1	2
HITS1033126	LIB750006	rIGHV5-31	10	rIGHJ1	17	TRYNNYWYFDF	ACAAGATATAACAACTACTGGTACTTTGACTTC	30	0.857143	rIGKV2S16	2	rIGKJ5	1	QQVREYPLT	CAGCAAGTTCGAGAGTATCCTCTCACG	1425	0.935039	Y	rIGHV5-31#33#rIGKV2S16#1	1
HITS1033128	LIB750006	rIGHV5U30d	0	rIGHJ2	4	ARHGSLGYIAWYFDY	GCAAGACACGGATCATTAGGGTATATCGCCTGGTACTTTGATTAC	126	1	rIGKV22S9	12	rIGKJ5	0	QKYYSGPLT	CAGAAGTATTATAGCGGGCCGCTCACG	877	0.757995	N	NA	NA
HITS1033131	LIB750006	rIGHV1-38	18	rIGHJ2	3	ARSGIYYYDGYYLFDY	GCAAGATCGGGAATTTATTACTATGATGGTTATTATCTCTTTGATTAC	34	0.68	rIGKV14S15	3	rIGKJ2-3	1	LQSIQYPYT	CTACAGTCTATACAGTATCCGTACACG	947	0.941352	N	NA	NA
HITS1033132	LIB750006	rIGHV4-2	3	rIGHJ2	9	ARVADY	GCAAGAGTTGCTGATTAC	26	1	rIGKV8S4	3	rIGKJ2-3	1	EQYYDTPYT	GAGCAGTATTATGATACTCCGTACACG	474	1	Y	rIGHV4-2#18#rIGKV8S4#2	1
HITS1033135	LIB750006	rIGHV2U9	10	rIGHJ2	2	HTMGITTSNYFDY	CATACTATGGGTATAACTACGTCCAACTACTTTGATTAC	201	0.87013	rIGKV12S11	2	rIGKJ5	0	QQGYKYPLT	CAACAGGGTTACAAGTATCCGCTCACG	217	0.202425	N	NA	NA
HITS1033136	LIB750006	rIGHV5U29d	0	rIGHJ3	15	ARHFGPIYYSGDWFAY	GCAAGACATTTTGGCCCTATTTACTACAGTGGTGACTGGTTTGCTTAC	39	1	rIGKV12S34	5	rIGKJ4	1	QQYYNYFT	CAACAGTATTACAATTATTTCACG	1294	0.972201	Y	rIGHV5U29d#48#rIGKV12S34#1	1
HITS1033139	LIB750006	rIGHV1-28	0	rIGHJ3	23	ARIGYYGYNYDWFAY	GCAAGAATCGGATACTATGGGTATAACTACGATTGGTTTGCTTAC	13	1	rIGKV3S19	3	rIGKJ2-3	1	QQSRESPYT	CAGCAGAGTAGGGAGTCTCCGTACACG	740	0.956072	Y	rIGHV1-28#45#rIGKV3S19#1	1
HITS1033140	LIB750006	rIGHV5U27d	0	rIGHJ3	22	TRDVYYGLLSYNWFAY	ACAAGAGATGTATACTACGGATTATTATCGTACAATTGGTTTGCTTAC	57	1	rIGKV12S11	3	rIGKJ1	0	QQGYKYPWT	CAACAGGGTTACAAGTATCCGTGGACG	553	0.473459	N	NA	NA
HITS1033141	LIB750006	rIGHV5U30d	0	rIGHJ2	1	ARHPYYYFDY	GCAAGACACCCTTATTACTACTTTGATTAC	81	1	rIGKV2S3	5	rIGKJ1	2	VQFLEVPRT	GTGCAGTTTCTAGAAGTTCCTCGGACG	671	0.52545	N	NA	NA
HITS1033142	LIB750006	rIGHV1-28	0	rIGHJ3	2	ARSGTGSPNWFAY	GCAAGATCGGGAACTGGGAGCCCTAATTGGTTTGCTTAC	33	1	rIGKV12S34	6	rIGKJ2-3	2	QQYYNYT	CAACAGTATTACAATTACACG	1173	1	Y	rIGHV1-28#39#rIGKV12S34#1	1
HITS1033143	LIB750006	rIGHV5U27d	0	rIGHJ2	9	TRGGTVDY	ACAAGAGGGGGGACGGTTGATTAC	45	1	rIGKV14S9	2	rIGKJ1	3	LQYDEYPPT	CTACAGTATGATGAGTATCCTCCGACG	1375	1	Y	rIGHV5U27d#24#rIGKV14S9#2	1
HITS1033146	LIB750006	rIGHV5-34	7	rIGHJ1	3	ARHGGGYWYFDF	GCAAGACACGGGGGGGGCTACTGGTACTTTGACTTC	62	1	rIGKV12S36	2	rIGKJ5	0	QQYYDYPLT	CAACAGTATTACGATTATCCGCTCACG	1145	1	Y	rIGHV5-34#36#rIGKV12S36#1	1
HITS1033147	LIB750006	rIGHV3U1d	0	rIGHJ2	22	ARAHSGSFDY	GCAAGAGCCCATTCGGGGTCGTTTGATTAC	33	1	rIGKV3S18	3	rIGKJ2-2	1	QQSRESPDT	CAGCAGAGTAGGGAGTCTCCGGACACG	2083	0.995222	Y	rIGHV3U1d#30#rIGKV3S18#1	1
HITS1033149	LIB750006	rIGHV5U21	9	rIGHJ3	1	TRDRGSLNWFAY	ACAAGAGACCGCGGTAGCCTCAATTGGTTTGCTTAC	116	0.805556	rIGKV6S10	2	rIGKJ5	0	MQSNSYPLT	ATGCAGTCTAACTCCTATCCGCTCACG	1017	0.999018	Y	rIGHV5U21#36#rIGKV6S10#1	1
HITS1033150	LIB750006	rIGHV5-34	8	rIGHJ2	13	ARGTGRD	GCAAGGGGAACTGGGAGAGAC	382	0.856502	rIGKV6S5	3	rIGKJ2-3	1	QRIYNSPYT	CAGCGTATTTACAATTCTCCGTACACG	1117	0.966263	Y	rIGHV5-34#21#rIGKV6S5#1	1
HITS1033153	LIB750006	rIGHV5U21	9	rIGHJ2	3	TKNWELFDY	ACAAAGAACTGGGAGCTCTTTGATTAC	55	1	rIGKV12U30	4	rIGKJ1	1	QQYNNYWT	CAACAGTATAACAATTATTGGACG	1245	1	Y	rIGHV5U21#27#rIGKV12U30#1	1
HITS1033154	LIB750006	rIGHV2U9	1	rIGHJ2	18	ARHYYSLFDY	GCCAGACATTACTACAGCCTCTTTGATTAC	20	0.416667	rIGKV10S5	3	rIGKJ1	0	QQYDSSPWT	CAACAGTATGATAGTTCTCCGTGGACG	1024	0.604843	N	NA	NA
HITS1033159	LIB750006	rIGHV4-2	3	rIGHJ2	5	ARDRDSYAHGGVFDY	GCAAGAGACCGAGATAGTTATGCCCACGGGGGGGTCTTTGATTAC	46	1	rIGKV2U3	2	rIGKJ4	0	MQATHAPFT	ATGCAAGCTACCCATGCTCCATTCACG	1155	1	Y	rIGHV4-2#45#rIGKV2U3#1	1
HITS1033169	LIB750006	rIGHV8-22	4	rIGHJ2	2	ARSIYNNYFDY	GCTCGGTCGATTTATAACAACTACTTTGATTAC	40	1	rIGKV2S26	3	rIGKJ1	0	MQATHAPWT	ATGCAAGCTACCCATGCTCCGTGGACG	2014	0.999008	Y	rIGHV8-22#33#rIGKV2S26#1	1
HITS1033171	LIB750006	rIGHV5-62	6	rIGHJ2	7	ARRWEH	GCAAGACGCTGGGAGCAC	50	0.862069	rIGKV2S26	2	rIGKJ5	0	MQATHAPLT	ATGCAAGCTACCCATGCTCCGCTCACG	702	0.774834	N	NA	NA
HITS1033174	LIB750006	rIGHV5U31d	0	rIGHJ2	2	ARHGDGIHTTYYFDY	GCAAGACATGGGGACGGAATACATACTACCTACTACTTTGATTAC	28	1	rIGKV21S2	2	rIGKJ4	1	QQCYSYPFT	CAACAATGTTACAGTTACCCTTTCACG	1169	0.998292	Y	rIGHV5U31d#45#rIGKV21S2#1	1
HITS1033175	LIB750006	rIGHV5-62	6	rIGHJ4	0	AREDYSSYIYGDYYVMDA	GCAAGAGAGGACTATAGCAGCTATATCTACGGGGATTACTATGTTATGGATGCC	38	1	rIGKV3S9	2	rIGKJ5	0	QQSWNDPLT	CAGCAGAGTTGGAATGATCCGCTCACG	969	1	Y	rIGHV5-62#54#rIGKV3S9#1	1
HITS1033177	LIB750006	rIGHV1-25	0	rIGHJ3	8	AREGTTGAY	GCAAGGGAGGGTACTACGGGGGCTTAC	20	0.215054	rIGKV2S26	2	rIGKJ5	0	MQATHAPLT	ATGCAAGCTACCCATGCTCCGCTCACG	855	0.893417	N	NA	NA
HITS1033179	LIB750006	rIGHV5S13	4	rIGHJ4	6	ARHAGITTGVMDA	GCAAGACACGCGGGTATAACTACGGGAGTTATGGATGCC	704	1	rIGKV3S13	2	rIGKJ5	0	QQSRELPLT	CAGCAGAGTAGGGAGCTTCCGCTCACG	1188	0.91455	Y	rIGHV5S13#39#rIGKV3S13#1	1
HITS1033180	LIB750006	rIGHV5U30d	0	rIGHJ1	2	ARRADVRRVSYWYFDF	GCAAGACGGGCGGACGTAAGGAGGGTGTCCTACTGGTACTTTGACTTC	40	1	rIGKV3S10	3	rIGKJ2-3	1	QQSWNDPYT	CAGCAGAGTTGGAATGATCCGTACACG	1100	0.996377	Y	rIGHV5U30d#48#rIGKV3S10#2	1
HITS1033183	LIB750006	rIGHV8-20	3	rIGHJ2	2	ARFPTNWGATYFDY	GCTCGGTTTCCCACCAACTGGGGAGCTACCTACTTTGATTAC	27	1	rIGKV12S1	1	rIGKJ5	1	LQVSSSPLT	CTACAGGTTTCTAGTTCTCCTCTCACG	800	0.641026	N	NA	NA
HITS1033184	LIB750006	rIGHV4-2	6	rIGHJ2	3	ARNPSITTFDY	GCACGTAATCCCTCTATAACAACTTTTGATTAC	32	1	rIGKV3S19	1	rIGKJ1	2	QQSRESPRT	CAGCAGAGTAGGGAGTCTCCTCGGACG	1109	0.716871	N	NA	NA
HITS1033186	LIB750006	rIGHV5-34	11	rIGHJ3	5	ARQGYSGDGFAY	GCAAGACAGGGCTACAGTGGTGACGGGTTTGCTTAC	16	0.888889	rIGKV15S4	5	rIGKJ2-3	1	QHYQSFPYT	CAGCATTATCAAAGCTTTCCGTACACG	1069	0.91681	Y	rIGHV5-34#36#rIGKV15S4#1	1
HITS1033187	LIB750006	rIGHV8-20	0	rIGHJ4	20	ARIEGGPYYYDGTYYRYYYVMDA	GCTCGGATAGAGGGTGGGCCTTACTACTATGATGGTACTTATTACCGATATTACTATGTTATGGATGCC	74	1	rIGKV12U30	3	rIGKJ1	0	QQYNNYPWT	CAACAGTATAACAATTATCCGTGGACG	1938	1	Y	rIGHV8-20#69#rIGKV12U30#1	1
HITS1033188	LIB750006	rIGHV6-22	7	rIGHJ3	3	TVGFAY	ACAGTGGGGTTTGCTTAC	56	1	rIGKV2S27	6	rIGKJ4	0	MQGTHAPFT	ATGCAAGGTACCCATGCTCCATTCACG	1159	1	Y	rIGHV6-22#18#rIGKV2S27#1	4
HITS1033190	LIB750006	rIGHV5-54	6	rIGHJ2	7	ANGYY	GCAAACGGGTATTAC	44	0.44	rIGKV2S17	3	rIGKJ4	0	GQLLENPFT	GGACAGCTTCTAGAAAATCCATTCACG	590	0.619098	N	NA	NA
HITS1033196	LIB750006	rIGHV1-31	0	rIGHJ2	15	ARDNYGSYVGYFDY	GCAAGGGATAACTACGGTAGCTACGTCGGCTACTTTGATTAC	17	1	rIGKV3S19	1	rIGKJ1	2	QQSRESPRT	CAGCAGAGTAGGGAGTCTCCTCGGACG	1015	0.983527	Y	rIGHV1-31#42#rIGKV3S19#2	1
HITS1033198	LIB750006	rIGHV2-47	3	rIGHJ2	6	ASFYGFDY	GCCAGCTTCTACGGATTTGATTAC	12	1	rIGKV8S5	3	rIGKJ2-3	1	QQYYDTPYT	CAGCAGTATTATGATACTCCGTACACG	757	0.630833	N	NA	NA
HITS1033200	LIB750006	rIGHV10-5	6	rIGHJ2	2	NWEYFDY	AACTGGGAGTACTTTGATTAC	27	1	rIGKV22S4	1	rIGKJ5	0	LQHNSWPLT	TTGCAGCATAATAGTTGGCCGCTCACG	697	0.559839	N	NA	NA
HITS1033201	LIB750006	rIGHV5U31d	0	rIGHJ3	0	ARLGYGSYGERYNWFAY	GCAAGACTGGGCTACGGTAGCTACGGGGAGCGCTACAATTGGTTTGCTTAC	51	1	rIGKV1S21	3	rIGKJ5	0	GQGTQYPLT	GGCCAAGGTACACAGTATCCGCTCACG	1061	0.760029	N	NA	NA
HITS1033202	LIB750006	rIGHV6-14	3	rIGHJ2	12	FGIHTMGIED	TTCGGGATACATACTATGGGTATAGAGGAC	39	1	rIGKV12U30	3	rIGKJ1	2	QQYNNYRT	CAACAGTATAACAATTATCGGACG	756	0.816415	Y	rIGHV6-14#30#rIGKV12U30#1	1
HITS1033206	LIB750006	rIGHV9-4	11	rIGHJ4	5	ARSYSYYGYNWGVMDA	GCAAGATCCTACTCATACTATGGGTATAACTGGGGTGTTATGGATGCC	55	0.846154	rIGKV2S16	4	rIGKJ4	0	QQVREYPFT	CAGCAAGTTCGAGAGTATCCATTCACG	720	1	Y	rIGHV9-4#48#rIGKV2S16#1	1
HITS1033207	LIB750006	rIGHV2-65	2	rIGHJ2	7	ARALMYTTAYDY	GCCAGAGCTCTTATGTATACTACGGCCTATGATTAC	95	0.848214	rIGKV2S17	3	rIGKJ2-3	1	GQLLENPYT	GGACAGCTTCTAGAAAATCCGTACACG	446	0.450961	N	NA	NA
HITS1033209	LIB750006	rIGHV11-4	4	rIGHJ2	3	TRGYGSYRGYFDY	ACTAGAGGCTACGGTAGCTACAGGGGGTACTTTGATTAC	40	0.909091	rIGKV3S19	3	rIGKJ1	0	QQSRESPWT	CAGCAGAGTAGGGAGTCTCCGTGGACG	726	0.971888	Y	rIGHV11-4#39#rIGKV3S19#4	1
HITS1033211	LIB750006	rIGHV5U30d	0	rIGHJ3	9	ARRDYRD	GCAAGACGGGATTACCGTGAC	67	0.770115	rIGKV14S9	4	rIGKJ5	0	LQYDEYPLT	CTACAGTATGATGAGTATCCGCTCACG	1786	0.998881	N	NA	NA
HITS1033214	LIB750006	rIGHV8-20	3	rIGHJ3	1	ARITIAAISTNWFAY	GCTCGGATTACTATAGCAGCTATATCTACGAATTGGTTTGCTTAC	138	1	rIGKV12S20	6	rIGKJ2-3	1	LQRYSNPYT	CTACAGCGTTATAGTAATCCGTACACG	1485	0.971859	Y	rIGHV8-20#45#rIGKV12S20#1	1
HITS1033218	LIB750006	rIGHV5-62	6	rIGHJ2	6	ARQWSLDY	GCAAGACAGTGGTCCCTTGATTAC	218	0.977578	rIGKV1U75	1	rIGKJ1	3	FQATHDPPT	TTCCAAGCTACACATGATCCTCCGACG	1288	1	Y	rIGHV5-62#24#rIGKV1U75#1	1
HITS1033219	LIB750006	rIGHV1-47	0	rIGHJ4	2	ARSIYYYSGDYVMDA	GCAAGATCTATTTATTACTACAGTGGTGACTATGTTATGGATGCC	42	1	rIGKV12S20	3	rIGKJ2-3	1	LQRYSNPYT	CTACAGCGTTATAGTAATCCGTACACG	829	0.862643	Y	rIGHV1-47#45#rIGKV12S20#1	1
HITS1033222	LIB750006	rIGHV5U30d	0	rIGHJ2	7	ARHDPRTWAVDY	GCAAGACATGATCCCCGAACTTGGGCTGTTGATTAC	48	1	rIGKV6S10	1	rIGKJ5	1	MQSNSYPLT	ATGCAGTCTAACTCCTATCCTCTCACG	952	0.883937	Y	rIGHV5U30d#36#rIGKV6S10#3	1
HITS1033223	LIB750006	rIGHV5U21	9	rIGHJ3	2	TREGPHWFAY	ACAAGAGAAGGTCCCCATTGGTTTGCTTAC	54	1	rIGKV3S19	3	rIGKJ2-3	1	QQSRESPYT	CAGCAGAGTAGGGAGTCTCCGTACACG	1010	0.978682	Y	rIGHV5U21#30#rIGKV3S19#1	1
HITS1033225	LIB750006	rIGHV8-20	4	rIGHJ2	2	ARSIHTMGITTHYFDY	GCTCGGTCGATACATACTATGGGTATAACTACCCACTACTTTGATTAC	36	1	rIGKV16U47	11	rIGKJ4	0	QQYYEKPFT	CAACAGTATTATGAAAAACCATTCACG	680	0.905459	Y	rIGHV8-20#48#rIGKV16U47#2	1
HITS1033228	LIB750006	rIGHV5U30d	0	rIGHJ3	7	ARPGVRRSWAY	GCAAGACCGGGCGTGAGAAGGAGCTGGGCTTAC	134	0.842767	rIGKV3S10	1	rIGKJ5	1	QQSWNDPLT	CAGCAGAGTTGGAATGATCCTCTCACG	512	0.520325	N	NA	NA
HITS1033230	LIB750006	rIGHV2U9	6	rIGHJ2	23	ARDRNNYFDY	GCCAGAGATCGAAACAACTACTTTGATTAC	143	1	rIGKV5S12	5	rIGKJ2-3	1	QQGNSLPYT	CAACAAGGTAACAGCTTGCCGTACACG	802	0.876503	Y	rIGHV2U9#30#rIGKV5S12#1	2
HITS1033231	LIB750006	rIGHV8-22	2	rIGHJ2	0	ARSFVYTTDYMGDYFDY	GCTCGGAGTTTTGTGTATACTACGGATTATATGGGTGACTACTTTGATTAC	80	1	rIGKV2S27	3	rIGKJ2-3	1	MQATHAPYT	ATGCAAGCTACCCATGCTCCGTACACG	889	0.574289	N	NA	NA
HITS1033232	LIB750006	rIGHV8-28	7	rIGHJ2	1	ATLFNYGSYDYFDY	GCTACCCTCTTTAACTACGGTAGCTACGACTACTTTGATTAC	41	0.803922	rIGKV2S27	0	rIGKJ5	3	MQATHAPPT	ATGCAAGCTACCCATGCTCCTCCTACG	1419	0.844643	Y	rIGHV8-28#42#rIGKV2S27#1	1
HITS1033233	LIB750006	rIGHV8-20	0	rIGHJ1	3	ARIGTYWYFDF	GCTCGGATAGGGACTTACTGGTACTTTGACTTC	29	1	rIGKV2S22	5	rIGKJ1	1	VQGTHDWT	GTGCAAGGTACCCATGATTGGACG	1218	0.731971	N	NA	NA
HITS1033236	LIB750006	rIGHV1-11	4	rIGHJ3	14	AIAAIW	GCTATAGCAGCTATATGG	34	1	rIGKV6S10	2	rIGKJ5	0	MQSNSYPLT	ATGCAGTCTAACTCCTATCCGCTCACG	1078	0.914334	Y	rIGHV1-11#18#rIGKV6S10#1	1
HITS1033238	LIB750006	rIGHV10-5	0	rIGHJ3	6	TAAHVGITTPFAY	ACAGCAGCTCACGTGGGTATAACTACCCCGTTTGCTTAC	36	0.529412	rIGKV1S21	1	rIGKJ5	2	GQGTQYPPT	GGCCAAGGTACACAGTATCCTCCCACG	876	0.787062	N	NA	NA
HITS1033244	LIB750006	rIGHV5U31d	0	rIGHJ3	3	ARLNYGRGYWFAY	GCAAGACTTAACTACGGTAGAGGGTATTGGTTTGCTTAC	132	0.916667	rIGKV8S4	3	rIGKJ4	0	EQYYDTPFT	GAGCAGTATTATGATACTCCATTCACG	37	0.587302	N	NA	NA
HITS1033250	LIB750006	rIGHV5U30d	0	rIGHJ2	1	ARHYYSDYYFDY	GCAAGACATTACTACAGTGATTACTACTTTGATTAC	29	0.58	rIGKV6S10	4	rIGKJ1	1	MQSNSYWT	ATGCAGTCTAACTCCTATTGGACG	891	0.830382	N	NA	NA
HITS1033251	LIB750006	rIGHV2U12	0	rIGHJ4	6	TRDLMYTTDYYYGYVMDA	ACCAGAGATCTTATGTATACTACGGATTATTACTACGGGTATGTTATGGATGCC	54	0.84375	rIGKV10S5	3	rIGKJ2-1	1	QQYDSSPNT	CAACAGTATGATAGTTCTCCGAACACG	585	0.747126	N	NA	NA
HITS1033256	LIB750006	rIGHV5U27d	1	rIGHJ2	9	TSMSGD	ACAAGTATGAGTGGGGAC	12	1	rIGKV2U17	1	rIGKJ5	0	QQFLEYPLT	CAGCAATTTCTAGAGTATCCGCTCACG	863	0.981797	Y	rIGHV5U27d#18#rIGKV2U17#1	1
HITS1033258	LIB750006	rIGHV11-4	6	rIGHJ2	8	TSWTTEGDY	ACTAGTTGGACTACGGAGGGAGATTAC	41	1	rIGKV2S26	1	rIGKJ1	2	MQATHAPRT	ATGCAAGCTACCCATGCTCCTCGGACG	1982	0.985089	Y	rIGHV11-4#27#rIGKV2S26#4	1
HITS1033259	LIB750006	rIGHV1-28	0	rIGHJ3	9	ARGGVYTTDYWFAY	GCAAGAGGGGGAGTGTATACTACGGATTATTGGTTTGCTTAC	37	0.902439	rIGKV17S1	1	rIGKJ5	0	QQSDNVPLT	CAGCAAAGTGATAACGTGCCGCTCACG	1130	0.723895	N	NA	NA
HITS1033261	LIB750006	rIGHV8-28	1	rIGHJ3	3	ARRVDYYSGDRDWFAY	GCTCGGAGGGTGGATTACTACAGTGGTGACCGGGATTGGTTTGCTTAC	124	1	rIGKV10S9	0	rIGKJ5	2	QQDASFPPT	CAACAGGATGCTAGTTTTCCTCCCACG	817	0.963443	Y	rIGHV8-28#48#rIGKV10S9#2	1
HITS1033262	LIB750006	rIGHV2-63	1	rIGHJ2	18	TRDRDGGSDY	ACCAGAGATAGGGACGGAGGGTCCGATTAC	12	1	rIGKV2S16	2	rIGKJ5	1	QQVREYPLT	CAGCAAGTTCGAGAGTATCCTCTCACG	878	1	Y	rIGHV2-63#30#rIGKV2S16#1	1
HITS1033265	LIB750006	rIGHV5U31d	0	rIGHJ2	2	ARHPDVYYGLLPYYFDY	GCAAGACATCCCGATGTATACTACGGATTATTACCGTACTACTTTGATTAC	39	0.661017	rIGKV12U30	1	rIGKJ1	2	QQYNNYPRT	CAACAGTATAACAATTATCCTCGGACG	1042	0.719117	N	NA	NA
HITS1033267	LIB750006	rIGHV5U30d	0	rIGHJ3	7	ARHGDYGGSPFAY	GCAAGACATGGGGACTACGGAGGGTCCCCGTTTGCTTAC	24	1	rIGKV4S5	4	rIGKJ5	0	QQGSSYPLT	CAGCAGGGAAGTAGTTACCCGCTCACG	646	0.649246	N	NA	NA
HITS1033269	LIB750006	rIGHV5U27d	0	rIGHJ3	4	TREVGLGARGWFAY	ACAAGAGAGGTCGGACTGGGAGCTCGGGGTTGGTTTGCTTAC	59	1	rIGKV17S1	0	rIGKJ5	1	QQSDNVPLT	CAGCAAAGTGATAACGTGCCTCTCACG	1844	0.989801	Y	rIGHV5U27d#42#rIGKV17S1#1	1
HITS1033270	LIB750006	rIGHV5U21	9	rIGHJ3	7	TRDLDPYVYYGLLFAY	ACAAGAGATTTGGATCCTTATGTATACTACGGATTACTGTTTGCTTAC	29	0.432836	rIGKV12U30	2	rIGKJ5	0	QQYNNYPLT	CAACAGTATAACAATTATCCGCTCACG	1315	0.818804	N	NA	NA
HITS1033272	LIB750006	rIGHV5U30d	0	rIGHJ2	7	ARTDGYYHPEDY	GCAAGAACGGATGGTTATTATCACCCGGAGGATTAC	21	1	rIGKV12S24	3	rIGKJ1	0	LQHYSAPWT	CTACAGCATTATAGTGCTCCGTGGACG	1479	1	Y	rIGHV5U30d#36#rIGKV12S24#1	1
HITS1033276	LIB750006	rIGHV3U1d	0	rIGHJ2	1	ARFRYRDSYAHVYYFDY	GCAAGATTTCGCTACCGAGATAGTTATGCCCACGTTTACTACTTTGATTAC	140	0.880503	rIGKV2U3	2	rIGKJ2-1	2	MQATHAPNT	ATGCAAGCTACCCATGCTCCTAACACG	1775	0.998875	Y	rIGHV3U1d#51#rIGKV2U3#1	1
HITS1033285	LIB750006	rIGHV5U30d	0	rIGHJ2	7	ARHSWVDY	GCAAGACATTCCTGGGTTGATTAC	38	0.863636	rIGKV12S20	3	rIGKJ1	0	LQRYSNPWT	CTACAGCGTTATAGTAATCCGTGGACG	831	0.893548	Y	rIGHV5U30d#24#rIGKV12S20#1	1
HITS1033287	LIB750006	rIGHV6-6	5	rIGHJ2	8	AWLRY	GCTTGGTTGCGTTAC	44	1	rIGKV1U5	1	rIGKJ1	2	LQGTHLPRT	CTGCAAGGTACACATCTTCCTCGGACG	1390	0.949454	Y	rIGHV6-6#15#rIGKV1U5#1	1
HITS1033289	LIB750006	rIGHV5-54	6	rIGHJ3	13	ARSSSPFAY	GCAAGAAGCAGCTCCCCTTTTGCTTAC	52	1	rIGKV2S22	3	rIGKJ5	0	VQGTHDPLT	GTGCAAGGTACCCATGATCCGCTCACG	2078	0.966512	Y	rIGHV5-54#27#rIGKV2S22#1	1
HITS1033292	LIB750006	rIGHV1-6	3	rIGHJ4	11	TTSDA	ACCACCTCGGATGCC	40	1	rIGKV14S18	5	rIGKJ1	2	LQHNEYPRT	CTGCAGCATAATGAGTATCCTCGGACG	1033	0.90061	Y	rIGHV1-6#15#rIGKV14S18#1	1
HITS1033293	LIB750006	rIGHV5-34	7	rIGHJ2	2	ARHRLGGHYFDY	GCAAGACATCGCCTGGGCGGGCACTACTTTGATTAC	59	1	rIGKV16U47	11	rIGKJ2-3	1	QQYYEKPYT	CAACAGTATTATGAAAAACCGTACACG	728	0.932138	Y	rIGHV5-34#36#rIGKV16U47#3	1
HITS1033296	LIB750006	rIGHV5U21	11	rIGHJ3	2	TKIVTIAAISTQYNWFAY	ACAAAAATCGTTACTATAGCAGCTATATCTACGCAGTACAATTGGTTTGCTTAC	48	1	rIGKV3S19	3	rIGKJ2-1	1	QQSRESPNT	CAGCAGAGTAGGGAGTCTCCGAACACG	689	0.679487	N	NA	NA
HITS1033298	LIB750006	rIGHV5-34	7	rIGHJ2	4	ARLGYAHGDY	GCAAGACTCGGATATGCCCACGGTGATTAC	94	1	rIGKV22U33	2	rIGKJ2-3	1	LQHNSGYT	TTGCAGCATAATAGTGGGTACACG	888	0.997753	Y	rIGHV5-34#30#rIGKV22U33#1	1
HITS1033299	LIB750006	rIGHV5U21	10	rIGHJ2	4	TTGSFDY	ACAACTGGGAGCTTTGATTAC	58	1	rIGKV12S20	1	rIGKJ1	2	LQRYSNPRT	CTACAGCGTTATAGTAATCCTCGGACG	1283	0.88605	Y	rIGHV5U21#21#rIGKV12S20#1	2
HITS1033302	LIB750006	rIGHV1-13	1	rIGHJ2	2	ARGRPDWTPYYFDY	GCTAGAGGCCGGCCGGACTGGACCCCGTACTACTTTGATTAC	91	0.919192	rIGKV6S8	0	rIGKJ1	3	LQYGSIPPT	CTGCAGTATGGCTCCATTCCTCCGACG	632	0.512571	N	NA	NA
HITS1033303	LIB750006	rIGHV2-72	3	rIGHJ2	26	ARHTYHGYNFDY	GCCAGACATACATACCATGGGTATAACTTTGATTAC	91	0.80531	rIGKV5S6	3	rIGKJ5	2	QQTQSWPLT	CAACAGACTCAAAGCTGGCCCCTCACG	751	0.614566	N	NA	NA
HITS1033305	LIB750006	rIGHV2-65	1	rIGHJ2	1	ARDLTYYGYNYFDY	GCCAGAGATCTGACATACTATGGGTATAACTACTTTGATTAC	64	0.842105	rIGKV4S12	3	rIGKJ2-3	1	LQRSSYPYT	CTGCAGAGGAGTAGTTACCCGTACACG	957	0.990683	Y	rIGHV2-65#42#rIGKV4S12#1	1
HITS1033306	LIB750006	rIGHV10-10	1	rIGHJ2	8	TVGYGSY	ACAGTCGGGTACGGTAGCTAC	33	0.767442	rIGKV12U30	0	rIGKJ2-1	4	QQYNNYPPT	CAACAGTATAACAATTATCCTCCCACG	1246	0.837929	N	NA	NA
HITS1033307	LIB750006	rIGHV3U1d	0	rIGHJ1	23	ARSRTMGHWYFDF	GCAAGATCCCGAACTATGGGGCACTGGTACTTTGACTTC	55	0.859375	rIGKV5S10	2	rIGKJ2-1	4	QQSYSSLT	CAACAGAGTTACAGCAGCCTCACG	580	0.448569	N	NA	NA
HITS1033309	LIB750006	rIGHV10-5	0	rIGHJ2	18	TAAARDYFDY	ACAGCAGCGGCCCGGGACTACTTTGATTAC	33	0.507692	rIGKV4S4	2	rIGKJ5	0	QQWSSNPLT	CAGCAGTGGAGTAGTAACCCGCTCACG	393	0.445578	N	NA	NA
HITS1033310	LIB750006	rIGHV7-7	2	rIGHJ3	8	ARLIAY	GCAAGACTTATTGCTTAC	154	1	rIGKV14S18	7	rIGKJ2-3	1	LQHNEYPYT	CTGCAGCATAATGAGTATCCGTACACG	1655	0.975825	Y	rIGHV7-7#18#rIGKV14S18#1	1
HITS1033312	LIB750006	rIGHV5-54	7	rIGHJ2	3	ATAPNWELYFDY	GCAACGGCCCCTAACTGGGAGCTCTACTTTGATTAC	43	1	rIGKV5S2	0	rIGKJ5	1	QQSYSLPLT	CAACAGAGTTACAGCTTGCCCCTCACG	1747	0.988122	Y	rIGHV5-54#36#rIGKV5S2#1	1
HITS1033313	LIB750006	rIGHV5-34	11	rIGHJ3	19	ARRTEGRGFAY	GCAAGACGGACGGAGGGTAGAGGTTTTGCTTAC	29	1	rIGKV8S5	3	rIGKJ1	0	QQYYDTPWT	CAGCAGTATTATGATACTCCGTGGACG	1423	1	Y	rIGHV5-34#33#rIGKV8S5#1	1
HITS1033314	LIB750006	rIGHV5U21	9	rIGHJ2	5	TRDGPYTMGTPFDY	ACAAGAGACGGGCCCTATACTATGGGTACCCCGTTTGATTAC	88	1	rIGKV3S19	1	rIGKJ1	2	QQSRESPRT	CAGCAGAGTAGGGAGTCTCCTCGGACG	478	1	Y	rIGHV5U21#42#rIGKV3S19#1	1
HITS1033315	LIB750006	rIGHV8-31	2	rIGHJ2	4	AHSGGNWERALFDY	GCTCACAGTGGGGGGAACTGGGAGAGGGCCCTCTTTGATTAC	50	0.862069	rIGKV3S19	3	rIGKJ1	0	QQSRESPWT	CAGCAGAGTAGGGAGTCTCCGTGGACG	904	0.837037	Y	rIGHV8-31#42#rIGKV3S19#2	1
HITS1033316	LIB750006	rIGHV2U17d	1	rIGHJ2	9	TKNNPGNY	ACCAAAAACAACCCGGGGAATTAC	76	1	rIGKV2S17	3	rIGKJ2-3	1	GQLLENPYT	GGACAGCTTCTAGAAAATCCGTACACG	992	0.673456	N	NA	NA
HITS1033318	LIB750006	rIGHV3U2d	1	rIGHJ3	20	ARRGWDSRNWFAY	GCAAGAAGAGGATGGGACAGCCGAAATTGGTTTGCTTAC	97	1	rIGKV3S18	3	rIGKJ2-3	1	QQSRESPYT	CAGCAGAGTAGGGAGTCTCCGTACACG	1540	0.798755	N	NA	NA
HITS1033319	LIB750006	rIGHV10-5	5	rIGHJ2	7	TNYGSY	ACGAACTACGGTAGCTAC	21	1	rIGKV22S4	1	rIGKJ4	1	LQHNSWPFT	TTGCAGCATAATAGTTGGCCGTTCACG	1147	0.95903	Y	rIGHV10-5#18#rIGKV22S4#3	1
HITS1033321	LIB750006	rIGHV7-6	3	rIGHJ3	2	AKHELGPNGYNYSWFAC	GCAAAACATGAATTAGGGCCTAATGGGTATAACTACAGTTGGTTTGCTTGC	32	1	rIGKV3S9	3	rIGKJ2-3	1	QQSWNDPYT	CAGCAGAGTTGGAATGATCCGTACACG	1047	1	Y	rIGHV7-6#51#rIGKV3S9#1	1
HITS1033324	LIB750006	rIGHV11-4	10	rIGHJ3	10	ARGDISYPLGW	GCTAGAGGAGATATATCCTACCCCTTAGGTTGG	48	1	rIGKV12S20	6	rIGKJ1	0	LQRYSNPWT	CTACAGCGTTATAGTAATCCGTGGACG	956	0.968592	Y	rIGHV11-4#33#rIGKV12S20#1	1
HITS1033325	LIB750006	rIGHV1-38	18	rIGHJ3	2	ARNYYYDGYYHWFAY	GCAAGAAATTATTACTATGATGGTTATTATCATTGGTTTGCTTAC	34	0.871795	rIGKV12S14	2	rIGKJ5	0	QQASSAPLT	CAACAGGCTTCTAGTGCTCCGCTCACG	712	0.625659	N	NA	NA
HITS1033326	LIB750006	rIGHV2U9	3	rIGHJ2	9	ARLTNGGHY	GCCAGACTCACGAACGGTGGGCATTAC	62	1	rIGKV14S13	2	rIGKJ5	1	LQSKESPLT	CTACAGTCTAAAGAGTCCCCTCTCACG	1430	0.993746	Y	rIGHV2U9#27#rIGKV14S13#2	1
HITS1033328	LIB750006	rIGHV5U21	9	rIGHJ3	2	TRDGTYYYPNWFAY	ACAAGAGATGGGACTTATTACTACCCGAATTGGTTTGCTTAC	39	1	rIGKV3S11	3	rIGKJ2-2	1	QQSWNDPDT	CAGCAGAGTTGGAATGATCCGGACACG	844	0.677912	N	NA	NA
HITS1033331	LIB750006	rIGHV11-4	3	rIGHJ2	5	TRDRSRILRLDY	ACTAGAGATCGGTCGCGTATACTACGGCTTGATTAC	40	0.597015	rIGKV15S2	8	rIGKJ2-1	3	YQYNSGPT	TATCAGTATAACAGTGGGCCCACG	1298	0.998462	N	NA	NA
HITS1033333	LIB750006	rIGHV1-25	0	rIGHJ3	6	ARFGEAFAY	GCAAGGTTCGGGGAGGCGTTTGCTTAC	25	0.609756	rIGKV2S26	2	rIGKJ5	0	MQATHAPLT	ATGCAAGCTACCCATGCTCCGCTCACG	1025	0.666884	N	NA	NA
HITS1033334	LIB750006	rIGHV5-31	9	rIGHJ3	5	TRDSRNYGSLRWFAY	ACAAGAGATTCCCGTAACTACGGTAGCCTTCGGTGGTTTGCTTAC	35	0.744681	rIGKV2S25	3	rIGKJ1	0	VQSTHAPWT	GTGCAAAGTACCCATGCTCCGTGGACG	1836	0.966316	N	NA	NA
HITS1033336	LIB750006	rIGHV5-54	5	rIGHJ2	7	AKYGY	GCAAAATACGGTTAC	41	1	rIGKV22S8	5	rIGKJ2-3	1	LQHNSGYT	CTTCAGCATAACAGTGGGTACACG	1300	0.998464	Y	rIGHV5-54#15#rIGKV22S8#1	1
HITS1033338	LIB750006	rIGHV5U30d	0	rIGHJ3	3	ARQAYYRGFAY	GCAAGACAGGCTTACTACAGAGGGTTTGCTTAC	68	1	rIGKV4S5	4	rIGKJ5	0	QQGSSYPLT	CAGCAGGGAAGTAGTTACCCGCTCACG	779	0.516921	N	NA	NA
HITS1033340	LIB750006	rIGHV1-25	1	rIGHJ3	10	ARMAAY	GCACGGATGGCGGCTTAC	31	0.574074	rIGKV2S27	2	rIGKJ5	0	MQATHAPLT	ATGCAAGCTACCCATGCTCCGCTCACG	469	0.442036	N	NA	NA
HITS1033342	LIB750006	rIGHV6-6	3	rIGHJ1	3	AVAGHYYSSYTPFWYFDF	GCTGTCGCGGGGCATTACTATAGCAGCTATACCCCCTTCTGGTACTTTGACTTC	53	1	rIGKV1U75	2	rIGKJ5	1	FQATHDPLT	TTCCAAGCTACACATGATCCTCTCACG	893	0.844844	Y	rIGHV6-6#54#rIGKV1U75#1	1
HITS1033346	LIB750006	rIGHV5-54	5	rIGHJ2	16	AKSDYYSGGGIDY	GCAAAATCAGATTACTACAGTGGTGGAGGGATCGATTAC	40	0.930233	rIGKV17S1	0	rIGKJ5	1	QQSDNVPLT	CAGCAAAGTGATAACGTGCCTCTCACG	1565	0.953687	Y	rIGHV5-54#39#rIGKV17S1#1	1
HITS1033350	LIB750006	rIGHV1-31	0	rIGHJ4	0	ARGGTLSYYDGTYYYANDYYVMDA	GCAAGGGGGGGGACTCTAAGTTACTATGATGGTACTTATTACTACGCGAATGATTACTATGTTATGGATGCC	16	0.695652	rIGKV14S9	6	rIGKJ1	1	LQYDEYWT	CTACAGTATGATGAGTATTGGACG	1423	0.964746	N	NA	NA
HITS1033352	LIB750006	rIGHV3U1d	0	rIGHJ2	2	ARSNHGGYSHYFDY	GCAAGATCGAACCACGGAGGGTATAGCCACTACTTTGATTAC	33	0.478261	rIGKV3S19	3	rIGKJ1	0	QQSRESPWT	CAGCAGAGTAGGGAGTCTCCGTGGACG	1071	1	N	NA	NA
HITS1033353	LIB750006	rIGHV2U18d	3	rIGHJ2	5	ARSGSIFDY	GCCAGATCGGGTAGCATTTTTGATTAC	50	1	rIGKV2U17	0	rIGKJ5	2	QQFLEYPRT	CAGCAATTTCTAGAGTATCCTCGCACG	696	0.925532	Y	rIGHV2U18d#27#rIGKV2U17#1	1
HITS1033356	LIB750006	rIGHV5-34	12	rIGHJ2	14	TRRGRDSYAQYYFDY	ACAAGACGAGGGCGAGATAGTTATGCCCAGTACTACTTTGATTAC	39	0.267123	rIGKV3S10	11	rIGKJ5	0	QQSWHDPLT	CAGCAGAGTTGGCATGATCCGCTCACG	509	0.935662	N	NA	NA
HITS1033357	LIB750006	rIGHV2-65	1	rIGHJ2	4	AREGDSGYVFDY	GCCAGAGAGGGGGATTCGGGGTACGTCTTTGATTAC	95	1	rIGKV12S20	3	rIGKJ2-3	1	LQRYSNPYT	CTACAGCGTTATAGTAATCCGTACACG	1071	0.970109	Y	rIGHV2-65#36#rIGKV12S20#1	1
HITS1033359	LIB750006	rIGHV9-6	0	rIGHJ2	9	ARLLGTTLDY	GCAAGATTGTTAGGTACAACCCTTGATTAC	17	1	rIGKV8S9	2	rIGKJ5	0	LQHYSYPLT	CTGCAGCATTACAGCTATCCGCTCACG	353	0.483562	N	NA	NA
HITS1033362	LIB750006	rIGHV2-63	2	rIGHJ4	7	TRRIRGTGVMDA	ACCAGACGAATTCGGGGTACGGGGGTTATGGATGCC	27	1	rIGKV6S8	3	rIGKJ1	0	LQYGSIPWT	CTGCAGTATGGCTCCATTCCGTGGACG	1552	0.901278	Y	rIGHV2-63#36#rIGKV6S8#1	1
HITS1033363	LIB750006	rIGHV3U2d	1	rIGHJ2	4	ARDGSFDY	GCAAGAGACGGTAGCTTTGATTAC	20	1	rIGKV3S9	3	rIGKJ2-3	1	QQSWNDPYT	CAGCAGAGTTGGAATGATCCGTACACG	1057	0.949686	Y	rIGHV3U2d#24#rIGKV3S9#1	1
HITS1033365	LIB750006	rIGHV1-38	1	rIGHJ2	1	TRWTTEGPGLYYFDY	ACAAGATGGACTACGGAGGGCCCCGGTCTGTACTACTTTGATTAC	50	1	rIGKV10S9	3	rIGKJ1	0	QQDASFPWT	CAACAGGATGCTAGTTTTCCGTGGACG	875	0.76087	N	NA	NA
HITS1033370	LIB750006	rIGHV5-34	7	rIGHJ3	5	ARSIPPRFAY	GCAAGATCAATACCTCCTCGGTTTGCTTAC	58	0.852941	rIGKV12S38	2	rIGKJ5	0	LQGSKFPLT	CTACAGGGTTCCAAGTTTCCGCTCACG	1699	1	Y	rIGHV5-34#30#rIGKV12S38#3	1
HITS1033372	LIB750006	rIGHV5U31d	1	rIGHJ3	2	ASLNWGRDWFAY	GCAAGCCTAAACTGGGGACGCGATTGGTTTGCTTAC	38	1	rIGKV3S10	0	rIGKJ1	3	QQSWNDPPT	CAGCAGAGTTGGAATGATCCTCCGACG	988	0.89009	Y	rIGHV5U31d#36#rIGKV3S10#3	1
HITS1033374	LIB750006	rIGHV8-22	1	rIGHJ2	18	ARRDGYRYFDY	GCTCGGAGAGATGGTTATCGCTACTTTGATTAC	27	1	rIGKV12S39	1	rIGKJ5	1	QQHHDYPLT	CAACAGCATCATGATTATCCTCTCACG	848	0.859169	Y	rIGHV8-22#33#rIGKV12S39#2	1
HITS1033376	LIB750006	rIGHV3U1d	0	rIGHJ2	4	ARYVQLGAFDY	GCAAGATACGTCCAACTGGGAGCTTTTGATTAC	43	1	rIGKV3S19	3	rIGKJ2-1	1	QQSRESPNT	CAGCAGAGTAGGGAGTCTCCGAACACG	661	0.959361	Y	rIGHV3U1d#33#rIGKV3S19#4	1
HITS1033385	LIB750006	rIGHV5U30d	0	rIGHJ3	6	ARHLGTIAALAY	GCAAGACATCTCGGTACTATAGCAGCTTTGGCTTAC	73	1	rIGKV6S5	2	rIGKJ5	0	QRIYNSPLT	CAGCGTATTTACAATTCTCCGCTCACG	345	0.299219	N	NA	NA
HITS1033390	LIB750006	rIGHV5U30d	0	rIGHJ1	13	ARHRDSYAHTYWYFDF	GCAAGACACCGAGATAGTTATGCCCACACTTACTGGTACTTTGACTTC	42	1	rIGKV1U75	3	rIGKJ5	0	FQATHDPLT	TTCCAAGCTACACATGATCCGCTCACG	1166	0.929084	Y	rIGHV5U30d#48#rIGKV1U75#1	1
HITS1033391	LIB750006	rIGHV4-2	4	rIGHJ2	7	ARLYILWAFDY	GCAAGATTATACATACTATGGGCCTTTGATTAC	67	1	rIGKV12U30	2	rIGKJ5	0	QQYNNYPLT	CAACAGTATAACAATTATCCGCTCACG	1504	1	Y	rIGHV4-2#33#rIGKV12U30#5	1
HITS1033392	LIB750006	rIGHV3U1d	0	rIGHJ3	0	ARMNSGYNWFAY	GCAAGAATGAATTCGGGGTACAATTGGTTTGCTTAC	67	1	rIGKV4S21	2	rIGKJ2-1	3	QQGSSNPHT	CAGCAGGGGAGTAGTAACCCACACACG	916	0.637883	N	NA	NA
HITS1033393	LIB750006	rIGHV1-16	0	rIGHJ2	6	TRFQSRGAAIDY	ACTAGATTCCAAAGTCGGGGAGCAGCTATCGATTAC	22	0.594595	rIGKV14S18	6	rIGKJ5	0	LQHNEYPLT	CTGCAGCATAATGAGTATCCGCTCACG	947	0.933005	N	NA	NA
HITS1033394	LIB750006	rIGHV5U30d	0	rIGHJ2	6	ARPLYGSPFGY	GCAAGACCCCTCTACGGTAGCCCCTTTGGGTAC	47	1	rIGKV12S30	2	rIGKJ5	0	LQDSEYPLT	CTACAGGATTCTGAGTATCCGCTCACG	1633	1	Y	rIGHV5U30d#33#rIGKV12S30#1	1
HITS1033395	LIB750006	rIGHV5U21	12	rIGHJ3	9	TSRERR	ACAAGCCGGGAGCGTAGG	47	1	rIGKV2S17	3	rIGKJ2-3	1	GQLLENPYT	GGACAGCTTCTAGAAAATCCGTACACG	480	0.559441	N	NA	NA
HITS1033396	LIB750006	rIGHV2-8	7	rIGHJ2	12	TRGGGYY	ACCAGAGGGGGGGGATACTAC	19	1	rIGKV22S8	5	rIGKJ1	0	LQHNSGSWT	CTTCAGCATAACAGTGGGTCGTGGACG	783	1	Y	rIGHV2-8#21#rIGKV22S8#1	1
HITS1033397	LIB750006	rIGHV8S18	2	rIGHJ2	5	ARSPYYYSSPFDY	GCTCGGAGTCCGTATTACTATAGCAGCCCCTTTGATTAC	38	1	rIGKV12S16	3	rIGKJ1	0	LQAYSAPWT	CTACAGGCTTATAGTGCTCCGTGGACG	1464	1	Y	rIGHV8S18#39#rIGKV12S16#1	1
HITS1033399	LIB750006	rIGHV2U12	0	rIGHJ2	5	TRDWEAPFDY	ACCAGAGATTGGGAGGCTCCCTTTGATTAC	61	0.554545	rIGKV22U53	0	rIGKJ2-3	1	YQYNNGYT	TATCAGTATAACAACGGGTACACG	1123	0.9335	N	NA	NA
HITS1033400	LIB750006	rIGHV5-34	11	rIGHJ2	19	ARSGRGFDY	GCAAGAAGTGGGAGAGGCTTTGATTAC	78	1	rIGKV1S21	1	rIGKJ4	0	GQGTQYPPFT	GGCCAAGGTACACAGTATCCTCCATTCACG	485	0.949119	Y	rIGHV5-34#27#rIGKV1S21#1	1
HITS1033401	LIB750006	rIGHV2-70	5	rIGHJ3	6	ARDSDYSGDGFAY	GCCAGAGATTCGGACTACAGTGGTGACGGGTTTGCTTAC	60	1	rIGKV12S36	4	rIGKJ5	0	QQYYDYPLT	CAACAGTATTACGATTATCCGCTCACG	614	0.931715	Y	rIGHV2-70#39#rIGKV12S36#1	3
HITS1033403	LIB750006	rIGHV5-62	6	rIGHJ2	12	ARNYGGYSELGY	GCAAGAAACTACGGAGGGTATAGTGAGCTGGGTTAC	63	1	rIGKV1S21	3	rIGKJ5	0	GQGTQYPLT	GGCCAAGGTACACAGTATCCGCTCACG	646	0.471189	N	NA	NA
HITS1033405	LIB750006	rIGHV10-5	3	rIGHJ2	9	TGIHTMDY	ACGGGCATACATACTATGGATTAC	32	1	rIGKV14S18	7	rIGKJ4	0	LQHNEYPFT	CTGCAGCATAATGAGTATCCATTCACG	1433	0.985557	Y	rIGHV10-5#24#rIGKV14S18#2	1
HITS1033406	LIB750006	rIGHV5U21	10	rIGHJ2	2	TRGRGYFDY	ACAAGAGGCCGGGGCTACTTTGATTAC	45	0.775862	rIGKV3S11	3	rIGKJ1	2	QQSWNDRT	CAGCAGAGTTGGAATGATCGGACG	645	0.561847	N	NA	NA
HITS1033407	LIB750006	rIGHV9-6	1	rIGHJ3	10	ASRLSY	GCAAGTCGCCTTTCCTAC	22	0.52381	rIGKV8S4	2	rIGKJ5	0	EQYYDTPLT	GAGCAGTATTATGATACTCCGCTCACG	784	0.647399	N	NA	NA
HITS1033408	LIB750006	rIGHV2-70	3	rIGHJ2	9	ARGFAH	GCCAGAGGATTTGCTCAC	129	1	rIGKV2U3	3	rIGKJ2-3	1	MQATHAPYT	ATGCAAGCTACCCATGCTCCGTACACG	1429	0.990298	Y	rIGHV2-70#18#rIGKV2U3#1	1
HITS1033410	LIB750006	rIGHV11-4	3	rIGHJ2	17	TRDGVYTTDYYYVFDY	ACTAGAGATGGGGTGTATACTACGGATTATTACTACGTGTTTGATTAC	50	0.819672	rIGKV6S10	0	rIGKJ1	0	MQSNSYPPWT	ATGCAGTCTAACTCCTATCCTCCGTGGACG	897	0.78	N	NA	NA
HITS1033412	LIB750006	rIGHV5U21	10	rIGHJ2	16	TRGGSNNGNY	ACAAGAGGGGGAAGTAACAACGGCAATTAC	21	0.265823	rIGKV2U17	0	rIGKJ5	2	QQFLEYPRT	CAGCAATTTCTAGAGTATCCTCGCACG	901	0.834259	N	NA	NA
HITS1033415	LIB750006	rIGHV10-5	1	rIGHJ2	8	TASPPRRVDY	ACAGCATCCCCTCCCCGAAGGGTTGATTAC	17	1	rIGKV15S2	11	rIGKJ1	0	YQYNSGWT	TATCAGTATAACAGTGGGTGGACG	1465	1	Y	rIGHV10-5#30#rIGKV15S2#1	1
HITS1033417	LIB750006	rIGHV5-54	5	rIGHJ2	5	AKWGSTGGGLDY	GCAAAATGGGGCTCTACGGGGGGGGGACTTGATTAC	75	1	rIGKV2S3	7	rIGKJ4	0	VQFLEVPFT	GTGCAGTTTCTAGAAGTTCCATTCACG	930	1	Y	rIGHV5-54#36#rIGKV2S3#1	1
HITS1033418	LIB750006	rIGHV5-34	7	rIGHJ3	17	ARGRRDYYSSYIYPNWFAY	GCAAGAGGCCGAAGGGATTACTATAGCAGCTATATCTACCCTAATTGGTTTGCTTAC	22	0.733333	rIGKV6S8	0	rIGKJ1	3	LQYGSIPPT	CTGCAGTATGGCTCCATTCCTCCGACG	922	0.588761	N	NA	NA
HITS1033419	LIB750006	rIGHV1-25	0	rIGHJ2	5	ARGTFDY	GCAAGGGGAACGTTTGATTAC	34	1	rIGKV2S26	2	rIGKJ5	2	MQATHAPT	ATGCAAGCTACCCATGCTCCCACG	1486	1	Y	rIGHV1-25#21#rIGKV2S26#2	1
HITS1033420	LIB750006	rIGHV8-20	1	rIGHJ2	4	ARMEREGTLFDY	GCTCGGATGGAGAGGGAGGGTACGCTCTTTGATTAC	47	1	rIGKV10S5	3	rIGKJ1	0	QQYDSSPWT	CAACAGTATGATAGTTCTCCGTGGACG	1299	0.884275	Y	rIGHV8-20#36#rIGKV10S5#1	1
HITS1033421	LIB750006	rIGHV5U30d	1	rIGHJ2	1	ARHYGYNYFDY	GCAAGGCACTATGGGTATAACTACTTTGATTAC	27	1	rIGKV12S32	1	rIGKJ1	2	QQYNNYPRT	CAACAATATAACAATTATCCTCGGACG	1291	0.998453	Y	rIGHV5U30d#33#rIGKV12S32#5	1
HITS1033422	LIB750006	rIGHV6-22	7	rIGHJ3	3	TVGFAY	ACAGTGGGGTTTGCTTAC	173	1	rIGKV2S27	6	rIGKJ4	0	MQGTHAPFT	ATGCAAGGTACCCATGCTCCATTCACG	786	1	Y	rIGHV6-22#18#rIGKV2S27#1	4
HITS1033423	LIB750006	rIGHV8-20	0	rIGHJ4	22	ARIAPGPGYRGEDVMDA	GCTCGGATAGCCCCAGGGCCCGGGTATAGAGGGGAGGATGTTATGGATGCC	21	1	rIGKV16U47	19	rIGKJ5	1	QQHNEYPLT	CAACAGCATAATGAATACCCACTCACG	867	1	Y	rIGHV8-20#51#rIGKV16U47#1	1
HITS1033424	LIB750006	rIGHV4-2	6	rIGHJ3	3	ARALGYNGFAY	GCAAGAGCGCTCGGGTATAACGGGTTTGCTTAC	315	0.978261	rIGKV12S34	4	rIGKJ5	0	QQYYNYPLT	CAACAGTATTACAATTATCCGCTCACG	727	1	Y	rIGHV4-2#33#rIGKV12S34#2	2
HITS1033425	LIB750006	rIGHV11-2	14	rIGHJ2	3	ARHVTMMVLITTYYFYY	GCTAGACATGTTACTATGATGGTACTTATTACTACGTACTACTTTTATTAC	124	0.738095	rIGKV5S10	0	rIGKJ2-3	1	QQSYSSLYT	CAACAGAGTTACAGCAGCCTATACACG	585	0.550847	N	NA	NA
HITS1033427	LIB750006	rIGHV2-8	8	rIGHJ2	14	TRATRD	ACCAGGGCAACCCGGGAC	100	1	rIGKV2S23	6	rIGKJ2-2	1	VQGTHAPDT	GTGCAAGGTACCCATGCTCCGGACACG	1099	1	Y	rIGHV2-8#18#rIGKV2S23#3	1
HITS1033430	LIB750006	rIGHV5-46	5	rIGHJ3	16	TTLNWELGFAY	ACAACACTCAACTGGGAGCTCGGGTTTGCTTAC	20	1	rIGKV2S27	3	rIGKJ1	0	MQATHAPWT	ATGCAAGCTACCCATGCTCCGTGGACG	1594	1	Y	rIGHV5-46#33#rIGKV2S27#1	1
HITS1033432	LIB750006	rIGHV2-63	3	rIGHJ2	19	TRLVDY	ACCAGACTGGTTGATTAC	14	1	rIGKV6S9	1	rIGKJ2-1	3	LQYDSIPHT	CTGCAGTATGACTCCATTCCTCACACG	1157	0.687872	N	NA	NA
HITS1033434	LIB750006	rIGHV5-31	9	rIGHJ2	1	TRDLPRILRIITTSGCYFDY	ACAAGAGATCTACCGCGTATACTACGGATTATTACTACGTCTGGTTGCTACTTTGATTAC	115	0.877863	rIGKV12S11	1	rIGKJ1	2	QQGYKYPRT	CAACAGGGTTACAAGTATCCTCGGACG	932	0.961816	Y	rIGHV5-31#60#rIGKV12S11#1	1
HITS1033437	LIB750006	rIGHV2-65	2	rIGHJ2	10	ARGRDY	GCCAGAGGGAGGGATTAC	28	0.736842	rIGKV6S11	1	rIGKJ1	2	LQYNYNPRT	CTACAGTATAACTACAATCCTCGGACG	1654	0.985697	N	NA	NA
HITS1033438	LIB750006	rIGHV5-34	7	rIGHJ2	7	ARHVYYGLLLPFDY	GCAAGACATGTATACTACGGATTATTACTACCCTTTGATTAC	203	0.875	rIGKV8S6	4	rIGKJ5	0	QQHYSSLT	CAGCAGCATTACAGCTCGCTCACG	1152	1	Y	rIGHV5-34#42#rIGKV8S6#2	1
HITS1033441	LIB750006	rIGHV8-20	0	rIGHJ2	3	ARIELPGYNSLFDY	GCTCGGATAGAACTACCCGGGTATAACTCCCTCTTTGATTAC	129	1	rIGKV1U5	0	rIGKJ5	2	LQGTHLPHT	CTGCAAGGTACACATCTTCCTCACACG	1727	0.990252	Y	rIGHV8-20#42#rIGKV1U5#1	1
HITS1033442	LIB750006	rIGHV8-20	1	rIGHJ2	4	ARMRGMYTTDSQDFDY	GCTCGGATGAGGGGGATGTATACTACGGATTCCCAAGACTTTGATTAC	61	0.802632	rIGKV22U26	1	rIGKJ1	2	FQHNSWPT	TTTCAGCATAATAGTTGGCCGACG	1206	0.998344	Y	rIGHV8-20#48#rIGKV22U26#3	1
HITS1033443	LIB750006	rIGHV9-4	12	rIGHJ4	3	ASNVGAVYYYSGDYVMDA	GCAAGTAACGTTGGTGCGGTTTATTACTACAGTGGGGACTATGTTATGGATGCC	54	1	rIGKV3S19	3	rIGKJ1	0	QQSRESPWT	CAGCAGAGTAGGGAGTCTCCGTGGACG	642	1	Y	rIGHV9-4#54#rIGKV3S19#1	1
HITS1033447	LIB750006	rIGHV2-52	1	rIGHJ2	8	TRGYDFDY	ACCAGAGGGTACGACTTTGATTAC	25	1	rIGKV22U26	0	rIGKJ5	3	FQHNSWPGT	TTTCAGCATAATAGTTGGCCCGGCACG	852	1	Y	rIGHV2-52#24#rIGKV22U26#2	1
HITS1033448	LIB750006	rIGHV10-5	0	rIGHJ4	1	TAAINYYVMDA	ACAGCAGCGATCAACTACTATGTTATGGATGCC	35	1	rIGKV12S34	5	rIGKJ2-3	2	QQYYNYYT	CAACAGTATTACAATTATTACACG	962	0.94499	Y	rIGHV10-5#33#rIGKV12S34#1	1
HITS1033451	LIB750006	rIGHV2U9	3	rIGHJ2	2	ARHSAIRPYYFDY	GCCAGACATTCGGCTATAAGGCCCTACTACTTTGATTAC	145	1	rIGKV12S29	3	rIGKJ4	0	QNGLSAPFT	CAAAATGGTTTAAGTGCCCCATTCACG	660	1	Y	rIGHV2U9#39#rIGKV12S29#2	2
HITS1033452	LIB750006	rIGHV4-2	3	rIGHJ2	5	AREGPTYSNFDY	GCAAGAGAAGGTCCCACATACTCCAACTTTGATTAC	106	0.913793	rIGKV16U47	16	rIGKJ5	1	QQYNEYPLT	CAACAGTATAATGAATACCCACTCACG	1037	0.970974	Y	rIGHV4-2#36#rIGKV16U47#1	1
HITS1033455	LIB750006	rIGHV2-63	3	rIGHJ4	4	TRDMTMMVLITTGVMDA	ACCAGAGATATGACTATGATGGTACTTATTACTACGGGTGTTATGGATGCC	155	1	rIGKV22U53	7	rIGKJ5	1	YQYNNGFT	TATCAGTATAACAACGGGTTCACG	28	0.0314961	N	NA	NA
HITS1033456	LIB750006	rIGHV1-43	0	rIGHJ3	3	ARDGLGIRGTDWFAY	GCAAGAGACGGGCTTGGAATTCGGGGTACGGATTGGTTTGCTTAC	19	1	rIGKV1S21	4	rIGKJ1	0	GQGTQYPWT	GGCCAAGGTACACAGTATCCGTGGACG	461	0.976695	Y	rIGHV1-43#45#rIGKV1S21#1	1
HITS1033458	LIB750006	rIGHV2-65	1	rIGHJ2	19	ARDHRGYFDY	GCCAGAGATCATAGGGGCTACTTTGATTAC	69	1	rIGKV14S19	5	rIGKJ5	0	LQHKQYPLT	CTACAGCATAAACAGTATCCGCTCACG	1097	0.932823	Y	rIGHV2-65#30#rIGKV14S19#1	2
HITS1033463	LIB750006	rIGHV8S18	5	rIGHJ2	9	ARLTTVVRGDY	GCTCGGCTTACTACAGTGGTGAGAGGGGATTAC	35	1	rIGKV12S30	2	rIGKJ5	0	LQDSEYPLT	CTACAGGATTCTGAGTATCCGCTCACG	1297	0.99923	Y	rIGHV8S18#33#rIGKV12S30#4	1
HITS1033465	LIB750006	rIGHV5U31d	0	rIGHJ2	6	ARQGDYGYNREFDY	GCAAGACAGGGGGACTATGGGTACAACCGGGAGTTTGATTAC	78	0.742857	rIGKV12S32	3	rIGKJ2-3	1	QQYNNYPYT	CAACAATATAACAATTATCCGTACACG	1141	0.820273	N	NA	NA
HITS1033471	LIB750006	rIGHV1-38	18	rIGHJ1	18	AREGYNKQHDWYFDF	GCAAGAGAGGGATATAACAAACAACACGACTGGTACTTTGACTTC	25	0.806452	rIGKV12U78	3	rIGKJ2-3	1	LQSYSTPYT	CTACAGAGTTACAGTACTCCGTACACG	1169	0.993203	Y	rIGHV1-38#45#rIGKV12U78#1	1
HITS1033473	LIB750006	rIGHV3U1d	0	rIGHJ1	5	ARYWGGTWYFDF	GCAAGATATTGGGGCGGGACCTGGTACTTTGACTTC	66	1	rIGKV3S9	3	rIGKJ2-3	1	QQSWNDPYT	CAGCAGAGTTGGAATGATCCGTACACG	1604	0.979243	Y	rIGHV3U1d#36#rIGKV3S9#4	1
HITS1033476	LIB750006	rIGHV3U2d	5	rIGHJ2	6	ASLFNYGGYSDY	GCAAGCCTATTTAACTACGGAGGGTATAGTGATTAC	128	0.955224	rIGKV8S6	1	rIGKJ5	1	QQHYSYPLT	CAGCAGCATTACAGCTATCCTCTCACG	568	0.462541	N	NA	NA
HITS1033477	LIB750006	rIGHV5U30d	0	rIGHJ2	6	ARHNYDGTYYPYYFDY	GCAAGACATAATTATGATGGTACTTATTACCCCTACTACTTTGATTAC	55	1	rIGKV3S10	3	rIGKJ2-2	1	QQSWNDPDT	CAGCAGAGTTGGAATGATCCGGACACG	1135	0.740378	N	NA	NA
HITS1033478	LIB750006	rIGHV8-17	15	rIGHJ3	4	ARAYYGYHGWFAY	GCTCGGGCATACTATGGGTATCATGGGTGGTTTGCTTAC	21	0.636364	rIGKV1S18	6	rIGKJ5	2	LQGTHFPHT	TTGCAAGGTACACATTTTCCTCACACG	690	0.76075	N	NA	NA
HITS1033480	LIB750006	rIGHV9-4	11	rIGHJ1	6	ARSGRYFDF	GCAAGATCGGGACGGTACTTTGACTTC	18	1	rIGKV1S22	8	rIGKJ2-1	1	LQSTHFPNT	TTACAAAGTACACATTTTCCGAACACG	1255	0.98586	Y	rIGHV9-4#27#rIGKV1S22#1	1
HITS1033483	LIB750006	rIGHV5U27d	0	rIGHJ3	7	TRDAPVNYGSPFAY	ACAAGAGATGCCCCTGTTAACTACGGTAGCCCCTTTGCTTAC	66	1	rIGKV12S29	3	rIGKJ4	0	QNGLSAPFT	CAAAATGGTTTAAGTGCCCCATTCACG	821	0.99757	Y	rIGHV5U27d#42#rIGKV12S29#1	1
HITS1033484	LIB750006	rIGHV11-4	4	rIGHJ2	4	TRGAYSALFDY	ACTAGAGGGGCCTACAGTGCTCTATTTGATTAC	202	1	rIGKV3S10	3	rIGKJ1	0	QQSWNDPWT	CAGCAGAGTTGGAATGATCCGTGGACG	679	0.998529	Y	rIGHV11-4#33#rIGKV3S10#1	1
HITS1033486	LIB750006	rIGHV7-14	1	rIGHJ3	2	ARDSVQLLXWLLTFHWFAY	GCAAGAGATTCGGTGCAATTACTATGATGGTTATTAACCTTCCATTGGTTTGCTTAC	93	0.744	rIGKV2S20	3	rIGKJ1	2	MQFTHYRT	ATGCAATTTACCCATTATCGGACG	1027	0.80549	N	NA	NA
HITS1033488	LIB750006	rIGHV5U31d	0	rIGHJ2	7	ARHGALLQWCPYYFDY	GCAAGACATGGAGCCTTACTACAGTGGTGCCCGTACTACTTTGATTAC	109	1	rIGKV3S10	3	rIGKJ4	0	QQSWNDPFT	CAGCAGAGTTGGAATGATCCATTCACG	692	0.825776	Y	rIGHV5U31d#48#rIGKV3S10#1	1
HITS1033490	LIB750006	rIGHV4-2	2	rIGHJ3	0	ARAQGQYNWFAY	GCAAGAGCGCAAGGGCAGTACAATTGGTTTGCTTAC	54	1	rIGKV6S7	1	rIGKJ1	2	LQHKSYPRT	CTGCAGCATAAGTCCTATCCTCGGACG	1171	0.839427	Y	rIGHV4-2#36#rIGKV6S7#1	1
HITS1033493	LIB750006	rIGHV2-65	1	rIGHJ2	5	ARDDYSAFDY	GCCAGAGATGATTACTCCGCCTTTGATTAC	94	1	rIGKV3S19	3	rIGKJ2-3	1	QQSRESPYT	CAGCAGAGTAGGGAGTCTCCGTACACG	781	0.986111	Y	rIGHV2-65#30#rIGKV3S19#1	1
HITS1033495	LIB750006	rIGHV8-20	4	rIGHJ2	9	ARDYGGYSEDY	GCTCGGGACTACGGAGGGTATAGTGAGGATTAC	30	1	rIGKV8S6	2	rIGKJ2-1	4	QQHYSYPT	CAGCAGCATTACAGCTATCCCACG	646	1	Y	rIGHV8-20#33#rIGKV8S6#1	1
HITS1033497	LIB750006	rIGHV5-54	5	rIGHJ2	11	AKSGGGYRN	GCAAAATCGGGCGGAGGGTATAGGAAC	67	1	rIGKV22U25	0	rIGKJ2-3	1	LQRNSWPYT	TTGCAGCGTAATAGTTGGCCGTACACG	1378	0.866667	Y	rIGHV5-54#27#rIGKV22U25#2	1
HITS1033499	LIB750006	rIGHV5-58	1	rIGHJ2	7	AKGSRALDY	GCAAAAGGCAGCAGAGCCCTTGATTAC	59	1	rIGKV3S19	3	rIGKJ1	0	QQSRESPWT	CAGCAGAGTAGGGAGTCTCCGTGGACG	860	0.950276	Y	rIGHV5-58#27#rIGKV3S19#1	2
HITS1033501	LIB750006	rIGHV5-54	5	rIGHJ2	9	AKRGMDY	GCAAAACGGGGTATGGATTAC	63	1	rIGKV2S16	4	rIGKJ2-3	1	QQVREYPYT	CAGCAAGTTCGAGAGTATCCGTACACG	1061	0.981499	Y	rIGHV5-54#21#rIGKV2S16#1	1
HITS1033502	LIB750006	rIGHV1-11	3	rIGHJ4	5	AMEVYYGLGYVMDA	GCTATGGAGGTATACTACGGATTGGGGTATGTTATGGATGCC	23	1	rIGKV5S10	0	rIGKJ5	3	QQSYSSLYT	CAACAGAGTTACAGCAGCCTATACACG	1073	1	Y	rIGHV1-11#42#rIGKV5S10#1	1
HITS1033503	LIB750006	rIGHV5-34	12	rIGHJ2	1	ARRVGPDYFDY	GCAAGACGGGTGGGCCCCGACTACTTTGATTAC	221	1	rIGKV1S12	3	rIGKJ4	0	VQATHVPFT	GTGCAAGCTACACATGTTCCATTCACG	1150	0.952775	Y	rIGHV5-34#33#rIGKV1S12#1	1
HITS1033504	LIB750006	rIGHV5S13	4	rIGHJ2	4	ARHRGPSFDY	GCAAGACATCGAGGCCCCTCCTTTGATTAC	38	1	rIGKV8S6	1	rIGKJ5	1	QQHYSYPLT	CAGCAGCATTACAGCTATCCTCTCACG	1095	1	Y	rIGHV5S13#30#rIGKV8S6#1	1
HITS1033508	LIB750006	rIGHV1-28	1	rIGHJ1	4	ASIITTDWYFDF	GCAAGTATCATAACAACCGACTGGTACTTTGACTTC	33	1	rIGKV12S32	4	rIGKJ2-3	0	QQYNNYLYT	CAACAATATAACAATTATCTGTACACG	1149	0.845475	Y	rIGHV1-28#36#rIGKV12S32#1	1
HITS1033511	LIB750006	rIGHV8-20	3	rIGHJ4	3	ARTFITTVVDYVMDA	GCTCGCACATTTATTACTACAGTGGTGGACTATGTTATGGATGCC	59	1	rIGKV12S24	3	rIGKJ4	0	LQHYSAPFT	CTACAGCATTATAGTGCTCCATTCACG	1144	0.931596	Y	rIGHV8-20#45#rIGKV12S24#1	1
HITS1033514	LIB750006	rIGHV5-34	7	rIGHJ2	1	ARHDVYTTDYYYLPWDYFDY	GCAAGACATGACGTGTATACTACGGATTATTACTACCTTCCATGGGACTACTTTGATTAC	61	0.835616	rIGKV6S11	0	rIGKJ1	3	LQYNYNPPT	CTACAGTATAACTACAATCCTCCGACG	1511	0.963648	Y	rIGHV5-34#60#rIGKV6S11#1	1
HITS1033516	LIB750006	rIGHV1-43	0	rIGHJ2	2	ARSLGRNYFDY	GCAAGATCCTTGGGCCGGAACTACTTTGATTAC	15	1	rIGKV4S21	2	rIGKJ2-1	4	QQGSSNPPT	CAGCAGGGGAGTAGTAACCCACCCACG	927	0.948823	Y	rIGHV1-43#33#rIGKV4S21#1	1
HITS1033518	LIB750006	rIGHV9-4	11	rIGHJ1	3	ARWVSYYYDGTYYYDYWYFDF	GCAAGATGGGTTAGTTATTACTATGATGGTACTTATTACTACGACTACTGGTACTTTGACTTC	40	1	rIGKV3S6	2	rIGKJ5	0	QQSNELPLT	CAGCAGAGTAATGAACTTCCGCTCACG	1771	1	Y	rIGHV9-4#63#rIGKV3S6#1	1
HITS1033523	LIB750006	rIGHV5U30d	0	rIGHJ3	2	ARESYYSGNWFAY	GCAAGAGAGAGTTACTACAGTGGTAATTGGTTTGCTTAC	66	1	rIGKV8S6	3	rIGKJ2-1	1	QQHYSYPNT	CAGCAGCATTACAGCTATCCGAACACG	1374	0.887024	Y	rIGHV5U30d#39#rIGKV8S6#6	1
HITS1033526	LIB750006	rIGHV4-2	5	rIGHJ3	3	ASQQPHWFAY	GCAAGTCAACAACCTCATTGGTTTGCTTAC	57	1	rIGKV3S19	0	rIGKJ1	3	QQSRESPPT	CAGCAGAGTAGGGAGTCTCCTCCGACG	960	1	Y	rIGHV4-2#30#rIGKV3S19#11	1
HITS1033528	LIB750006	rIGHV8-28	1	rIGHJ3	2	ARSGSYYYDGTYYCDWFAY	GCTCGGAGTGGCTCTTATTACTATGATGGTACTTATTACTGCGATTGGTTTGCTTAC	83	0.790476	rIGKV3S18	3	rIGKJ2-3	0	QQSRESPMYT	CAGCAGAGTAGGGAGTCTCCCATGTACACG	539	0.491788	N	NA	NA
HITS1033531	LIB750006	rIGHV1-28	0	rIGHJ3	3	ARPKIYYYSSYIPWFAY	GCAAGACCTAAAATTTATTACTATAGCAGCTATATCCCTTGGTTTGCTTAC	47	0.723077	rIGKV4S4	1	rIGKJ5	1	QQWSSNPLT	CAGCAGTGGAGTAGTAACCCACTCACG	953	0.99582	N	NA	NA
HITS1033533	LIB750006	rIGHV2-47	1	rIGHJ2	3	ARENYYSGHFDY	GCCAGAGAGAATTACTACAGTGGTCACTTTGATTAC	36	0.8	rIGKV22U53	0	rIGKJ2-3	1	YQYNNGYT	TATCAGTATAACAACGGGTACACG	875	1	Y	rIGHV2-47#36#rIGKV22U53#1	1
HITS1033535	LIB750006	rIGHV1-43	0	rIGHJ1	16	ARLGTYSYSWYFDF	GCAAGATTGGGGACTTACAGCTACTCCTGGTACTTTGACTTC	35	1	rIGKV5S10	4	rIGKJ5	1	QQSYSSPLT	CAACAGAGTTACAGCAGCCCGCTCACG	1389	1	Y	rIGHV1-43#42#rIGKV5S10#1	1
HITS1033538	LIB750006	rIGHV5-46	3	rIGHJ3	6	TTDGYSPFAY	ACAACAGATGGGTATAGCCCCTTTGCTTAC	72	0.888889	rIGKV8S6	3	rIGKJ2-3	1	QQHYSYPYT	CAGCAGCATTACAGCTATCCGTACACG	1092	0.943005	Y	rIGHV5-46#30#rIGKV8S6#1	1
HITS1033547	LIB750006	rIGHV3U1d	3	rIGHJ2	8	SRMGIVHY	TCTCGAATGGGTATAGTGCATTAC	23	1	rIGKV12S30	3	rIGKJ1	0	LQDSEYPWT	CTACAGGATTCTGAGTATCCGTGGACG	1244	0.924907	Y	rIGHV3U1d#24#rIGKV12S30#2	1
HITS1033548	LIB750006	rIGHV5-31	10	rIGHJ2	7	TRGDWAY	ACAAGAGGCGATTGGGCTTAC	45	1	rIGKV1S21	2	rIGKJ5	2	GQGTQYPT	GGCCAAGGTACACAGTATCCTACG	486	0.893382	Y	rIGHV5-31#21#rIGKV1S21#2	1
HITS1033549	LIB750006	rIGHV8-17	1	rIGHJ1	5	ARRSDYGSYDWYFDF	GCTCGGAGATCGGACTACGGTAGCTACGACTGGTACTTTGACTTC	13	1	rIGKV3S19	0	rIGKJ1	3	QQSRESPPT	CAGCAGAGTAGGGAGTCTCCTCCGACG	418	0.525786	N	NA	NA
HITS1033553	LIB750006	rIGHV5-34	13	rIGHJ2	14	ARRNNYYYFDY	GCAAGACGGAACAACTACTACTACTTTGATTAC	91	1	rIGKV4S15	3	rIGKJ1	1	QQWNSNQPMGT	CAGCAGTGGAATAGCAACCAGCCCATGGGGACG	203	0.303892	N	NA	NA
HITS1033565	LIB750006	rIGHV5-34	7	rIGHJ2	2	ARHGDYSGYYFDY	GCAAGACATGGAGACTACAGTGGCTACTACTTTGATTAC	67	1	rIGKV3S18	2	rIGKJ1	3	QQSRESPT	CAGCAGAGTAGGGAGTCTCCGACG	1224	0.946636	Y	rIGHV5-34#39#rIGKV3S18#3	1
HITS1033567	LIB750006	rIGHV8-20	0	rIGHJ3	0	ARIDYYDGTYYYDNWFAY	GCTCGGATAGATTACTATGATGGTACTTATTACTACGACAATTGGTTTGCTTAC	35	0.777778	rIGKV3S19	1	rIGKJ1	2	QQSRESPRT	CAGCAGAGTAGGGAGTCTCCTCGGACG	482	0.592138	N	NA	NA
HITS1033568	LIB750006	rIGHV2S18	5	rIGHJ2	18	ARNGPRGGGFDY	GCCAGAAATGGTCCTCGAGGGGGAGGGTTTGATTAC	153	1	rIGKV6S11	6	rIGKJ1	2	LQYTYNPWT	CTACAGTATACCTACAATCCGTGGACG	1573	0.978843	Y	rIGHV2S18#36#rIGKV6S11#1	1
HITS1033573	LIB750006	rIGHV1-65	4	rIGHJ3	7	AYSSYPPFAY	GCCTATAGCAGCTATCCCCCCTTTGCTTAC	214	1	rIGKV1S21	4	rIGKJ2-3	1	GQGTQYPYT	GGCCAAGGTACACAGTATCCGTACACG	813	0.936636	Y	rIGHV1-65#30#rIGKV1S21#2	1
HITS1033574	LIB750006	rIGHV6-21	5	rIGHJ2	4	TRDGGLWYFDY	ACAAGGGACGGAGGGCTCTGGTACTTTGATTAC	20	1	rIGKV10S5	3	rIGKJ2-3	1	QQYDSSPYT	CAACAGTATGATAGTTCTCCGTACACG	861	0.940984	Y	rIGHV6-21#33#rIGKV10S5#1	1
HITS1033576	LIB750006	rIGHV1-13	1	rIGHJ3	6	ARRKRGGARFAY	GCTAGAAGGAAGCGGGGGGGAGCTCGATTTGCTTAC	31	1	rIGKV8S4	2	rIGKJ5	0	EQYYDTPLT	GAGCAGTATTATGATACTCCGCTCACG	897	0.798043	N	NA	NA
HITS1033578	LIB750006	rIGHV5-34	7	rIGHJ2	5	ARRVFDY	GCAAGACGGGTATTTGATTAC	48	1	rIGKV2S26	1	rIGKJ1	2	MQATHAPRT	ATGCAAGCTACCCATGCTCCTCGGACG	1617	0.985976	Y	rIGHV5-34#21#rIGKV2S26#1	1
HITS1033581	LIB750006	rIGHV3U1d	0	rIGHJ1	2	ARYHPSYYGYKRDYWYFDF	GCAAGATATCACCCCTCATACTATGGGTATAAACGGGACTACTGGTACTTTGACTTC	37	0.637931	rIGKV6S10	3	rIGKJ2-3	1	MQSNSYPYT	ATGCAGTCTAACTCCTATCCGTACACG	1211	1	N	NA	NA
HITS1033583	LIB750006	rIGHV10-5	2	rIGHJ2	2	TAYNYFDY	ACAGCGTACAACTACTTTGATTAC	15	1	rIGKV2S23	6	rIGKJ2-3	1	VQGTHAPYT	GTGCAAGGTACCCATGCTCCGTACACG	1289	1	Y	rIGHV10-5#24#rIGKV2S23#3	2
HITS1033588	LIB750006	rIGHV1-11	6	rIGHJ3	3	YGSSDWFAY	TACGGTAGCTCTGATTGGTTTGCTTAC	36	1	rIGKV2S26	3	rIGKJ1	0	MQATHAPWT	ATGCAAGCTACCCATGCTCCGTGGACG	1164	0.97	Y	rIGHV1-11#27#rIGKV2S26#2	1
HITS1033592	LIB750006	rIGHV8-20	1	rIGHJ1	0	ARIRDDFTSYYWYFDF	GCTCGGATACGGGACGATTTCACTAGCTACTACTGGTACTTTGACTTC	41	1	rIGKV22U25	0	rIGKJ2-3	1	LQRNSWPYT	TTGCAGCGTAATAGTTGGCCGTACACG	1441	1	Y	rIGHV8-20#48#rIGKV22U25#1	1
HITS1033595	LIB750006	rIGHV11-4	4	rIGHJ2	13	TRADY	ACTAGAGCCGATTAC	59	1	rIGKV22S6	3	rIGKJ2-3	1	LQHNSFPYT	TTGCAGCATAATAGTTTTCCGTACACG	1402	1	Y	rIGHV11-4#15#rIGKV22S6#1	1
HITS1033596	LIB750006	rIGHV8-31	4	rIGHJ2	14	AHIRLRRVFGY	GCTCACATTCGACTACGGAGGGTATTCGGTTAC	27	1	rIGKV10S5	3	rIGKJ2-3	1	QQYDSSPYT	CAACAGTATGATAGTTCTCCGTACACG	366	0.423611	N	NA	NA
HITS1033601	LIB750006	rIGHV5-34	8	rIGHJ2	23	ARSGSNSGYYFDY	GCAAGATCGGGCTCTAATTCGGGGTACTACTTTGATTAC	100	0.392157	rIGKVxU54	1	rIGKJ2-3	2	LQHYSAPYT	CTGCAGCATTACAGTGCTCCTTACACG	730	0.550113	N	NA	NA
HITS1033608	LIB750006	rIGHV5U30d	0	rIGHJ3	5	ARRLPYYYSPGGFAY	GCAAGACGACTCCCTTATTACTACAGTCCCGGGGGGTTTGCTTAC	80	1	rIGKV12S32	2	rIGKJ5	0	QQYNNYPLT	CAACAATATAACAATTATCCGCTCACG	1248	1	Y	rIGHV5U30d#45#rIGKV12S32#3	1
HITS1033611	LIB750006	rIGHV4-2	2	rIGHJ2	4	ARAGIPFDY	GCAAGAGCCGGTATCCCCTTTGATTAC	60	0.909091	rIGKV12S39	3	rIGKJ4	0	QQHHDYPFT	CAACAGCATCATGATTATCCATTCACG	613	0.977671	Y	rIGHV4-2#27#rIGKV12S39#1	1
HITS1033612	LIB750006	rIGHV5-54	6	rIGHJ2	6	ANFGRRGY	GCAAATTTCGGACGACGCGGTTAC	50	0.471698	rIGKV22S7	3	rIGKJ5	0	LQHSSRPLT	TTGCAGCATAGTAGTAGGCCGCTCACG	752	1	N	NA	NA
HITS1033614	LIB750006	rIGHV5S13	10	rIGHJ2	2	AHTHRGYFDY	GCTCATACCCACCGGGGCTACTTTGATTAC	27	0.692308	rIGKV16S1	1	rIGKJ5	1	QQHNEYPLT	CAACAGCATAATGAATACCCACTCACG	818	1	N	NA	NA
HITS1033616	LIB750006	rIGHV1-6	3	rIGHJ2	7	TTGPIAAIEDY	ACCACCGGGCCGATAGCAGCTATTGAGGATTAC	9	0.5	rIGKV3S9	0	rIGKJ1	3	QQSWNDPPT	CAGCAGAGTTGGAATGATCCTCCGACG	1335	0.93422	N	NA	NA
HITS1033617	LIB750006	rIGHV3U1d	0	rIGHJ2	22	ARSGMGITPTSLGY	GCAAGATCGGGAATGGGTATAACCCCAACGTCCCTGGGGTAC	11	1	rIGKV1S1	2	rIGKJ5	0	WQGTHFPLT	TGGCAAGGTACACATTTTCCGCTCACG	1039	0.521325	N	NA	NA
HITS1033620	LIB750006	rIGHV2-72	2	rIGHJ3	3	ARHWDSSSNWFAY	GCCAGACATTGGGATAGCAGCTCCAATTGGTTTGCTTAC	27	1	rIGKV8S4	0	rIGKJ1	3	EQYYDTPPT	GAGCAGTATTATGATACTCCTCCGACG	588	0.937799	Y	rIGHV2-72#39#rIGKV8S4#1	1
HITS1033622	LIB750006	rIGHV8-17	12	rIGHJ4	17	ARRARYYYDGTYYSYVMDA	GCTCGGAGAGCTCGCTATTACTATGATGGTACTTATTACTCCTATGTTATGGATGCC	18	1	rIGKV12S36	3	rIGKJ4	0	QQYYDYPFT	CAACAGTATTACGATTATCCATTCACG	908	1	Y	rIGHV8-17#57#rIGKV12S36#2	1
HITS1033623	LIB750006	rIGHV1-35	4	rIGHJ3	7	ARRAKLDYSGGGFAY	GCAAGAAGGGCCAAACTTGACTACAGTGGTGGGGGCTTTGCTTAC	68	0.781609	rIGKV12S32	3	rIGKJ2-3	1	QQYNNYPYT	CAACAATATAACAATTATCCGTACACG	1331	0.952074	N	NA	NA
HITS1033624	LIB750006	rIGHV8-23	0	rIGHJ2	8	AHTRDYSSPDY	GCTCACACTCGTGACTATAGCAGCCCTGATTAC	20	1	rIGKV2U3	3	rIGKJ2-3	1	MQATHAPYT	ATGCAAGCTACCCATGCTCCGTACACG	1332	0.834064	Y	rIGHV8-23#33#rIGKV2U3#1	1
HITS1033625	LIB750006	rIGHV5U30d	0	rIGHJ2	6	ARPGITIAAISLFDY	GCAAGACCCGGTATTACTATAGCAGCTATATCCCTGTTTGATTAC	12	1	rIGKV5S12	0	rIGKJ5	1	QQGNSLPLT	CAACAAGGTAACAGCTTGCCCCTCACG	1386	0.986477	Y	rIGHV5U30d#45#rIGKV5S12#3	1
HITS1033627	LIB750006	rIGHV9-4	5	rIGHJ1	13	ARGYNSGHYWYFDF	GCAAGAGGGTATAATTCGGGGCATTACTGGTACTTTGACTTC	39	0.906977	rIGKV12S26	2	rIGKJ5	2	QQGLKYPT	CAACAGGGTTTAAAGTATCCCACG	1529	0.978247	Y	rIGHV9-4#42#rIGKV12S26#1	1
HITS1033628	LIB750006	rIGHV4-2	3	rIGHJ4	2	ARDGAAILGYVMDA	GCAAGAGACGGAGCAGCTATATTAGGCTATGTTATGGATGCC	41	1	rIGKV3S19	3	rIGKJ2-1	1	QQSRESPNT	CAGCAGAGTAGGGAGTCTCCGAACACG	473	0.421193	N	NA	NA
HITS1033631	LIB750006	rIGHV5-34	11	rIGHJ1	15	ASKRGYYGYNYGGWYFDF	GCTTCAAAGAGGGGATACTATGGGTATAACTACGGGGGCTGGTACTTTGACTTC	46	1	rIGKV12U30	3	rIGKJ1	0	QQYNNYPWT	CAACAGTATAACAATTATCCGTGGACG	1075	1	Y	rIGHV5-34#54#rIGKV12U30#3	1
HITS1033632	LIB750006	rIGHV5U30d	0	rIGHJ2	2	ARYLWNYGRMGGYFDY	GCAAGATATCTTTGGAATTACGGACGAATGGGGGGCTACTTTGATTAC	19	1	rIGKV10S9	1	rIGKJ1	2	QQDASFPRT	CAACAGGATGCTAGTTTTCCTCGGACG	624	0.961479	Y	rIGHV5U30d#48#rIGKV10S9#2	1
HITS1033633	LIB750006	rIGHV3U2d	12	rIGHJ2	6	AGGSFDY	GCAGGTGGGAGTTTTGATTAC	182	1	rIGKV10S9	6	rIGKJ1	1	QQDASFPWT	CAACAGGATGCTAGTTTTCCGTGGACG	942	0.97921	Y	rIGHV3U2d#21#rIGKV10S9#1	11
HITS1033634	LIB750006	rIGHV2-77	2	rIGHJ2	3	AANVYYGLLDY	GCAGCCAATGTATACTACGGATTACTTGATTAC	62	1	rIGKV16U47	22	rIGKJ4	0	QQHNEYPFT	CAACAGCATAATGAATACCCATTCACG	901	1	Y	rIGHV2-77#33#rIGKV16U47#1	1
HITS1033635	LIB750006	rIGHV11-4	3	rIGHJ2	6	TRDGRDY	ACTAGAGACGGCCGAGATTAC	25	0.5	rIGKV12S34	3	rIGKJ5	0	QQYYNYPLT	CAACAGTATTACAATTATCCGCTCACG	826	0.648352	N	NA	NA
HITS1033637	LIB750006	rIGHV5-31	9	rIGHJ2	8	TRDYYDGTYYPNYFDY	ACAAGAGATTACTATGATGGTACTTATTATCCCAACTACTTTGATTAC	26	1	rIGKV16U47	16	rIGKJ5	1	QQYNEYPLT	CAACAGTATAATGAATACCCACTCACG	412	0.550067	N	NA	NA
HITS1033638	LIB750006	rIGHV2U17d	0	rIGHJ3	8	TRGTSY	ACCAGAGGGACCTCTTAC	39	1	rIGKV22S6	2	rIGKJ2-1	2	LQHNSFPNT	TTGCAGCATAATAGTTTTCCCAACACG	1416	0.992987	Y	rIGHV2U17d#18#rIGKV22S6#2	1
HITS1033639	LIB750006	rIGHV8-20	2	rIGHJ2	3	ARMRLFDY	GCTCGGATGCGGCTCTTTGATTAC	42	1	rIGKV14S9	5	rIGKJ2-3	1	LQYDEYPYT	CTACAGTATGATGAGTATCCGTACACG	1357	1	Y	rIGHV8-20#24#rIGKV14S9#2	1
HITS1033640	LIB750006	rIGHV1-47	0	rIGHJ1	5	ARGELRRPRGWYFDF	GCAAGAGGGGAACTACGGAGGCCCAGAGGCTGGTACTTTGACTTC	26	1	rIGKV4S4	1	rIGKJ5	1	QQWSSNPLT	CAGCAGTGGAGTAGTAACCCACTCACG	542	0.482636	N	NA	NA
HITS1033641	LIB750006	rIGHV5U30d	0	rIGHJ4	2	ARHDVYYGLLPNGYVMDA	GCAAGACATGATGTATACTACGGATTATTACCCAATGGCTATGTTATGGATGCC	17	1	rIGKV16U47	17	rIGKJ5	0	QQYNEYPLT	CAACAGTATAATGAATACCCGCTCACG	1059	1	Y	rIGHV5U30d#54#rIGKV16U47#1	1
HITS1033644	LIB750006	rIGHV3U1d	1	rIGHJ3	4	ARSHTTEIVMPTGFAY	GCAAGATCCCATACTACCGAGATAGTTATGCCCACAGGGTTTGCTTAC	112	1	rIGKV3S19	3	rIGKJ1	3	QQSRESPPT	CAGCAGAGTAGGGAGTCTCCTCCGACG	461	0.731746	N	NA	NA
HITS1033645	LIB750006	rIGHV4-2	3	rIGHJ1	2	ARESPYTEIVMPPYWYFDF	GCAAGAGAGAGCCCTTATACCGAGATAGTTATGCCCCCCTACTGGTACTTTGACTTC	50	1	rIGKV14S14	3	rIGKJ5	2	LQSIQYPHT	CTACAGTCTATCCAGTATCCTCACACG	885	0.78388	N	NA	NA
HITS1033650	LIB750006	rIGHV5U30d	0	rIGHJ2	4	ARFGNYYFDY	GCAAGATTTGGCAACTACTACTTTGATTAC	43	0.754386	rIGKV9S1	2	rIGKJ2-3	1	LQTLKSPYT	CTTCAAACACTGAAGAGCCCGTACACG	947	1	N	NA	NA
HITS1033651	LIB750006	rIGHV11-3	7	rIGHJ2	9	TTYDGTYYP	ACTACTTATGATGGTACTTATTACCCC	19	1	rIGKV2U17	2	rIGKJ2-3	1	QQFLEYPYT	CAGCAATTTCTAGAGTATCCGTACACG	1005	0.749441	N	NA	NA
HITS1033652	LIB750006	rIGHV6-22	0	rIGHJ4	3	TRGARYVYYALDPGSYVMDA	ACAAGAGGGGCCCGTTATGTATACTACGCGCTAGATCCCGGATCCTATGTTATGGATGCC	26	1	rIGKV12S39	1	rIGKJ5	1	QQHHDYPLT	CAACAGCATCATGATTATCCTCTCACG	837	0.924862	Y	rIGHV6-22#60#rIGKV12S39#1	1
HITS1033656	LIB750006	rIGHV5U31d	0	rIGHJ2	5	ARHLITIAAISPFDY	GCAAGACACCTCATTACTATAGCAGCTATATCCCCCTTTGATTAC	62	1	rIGKV22S4	1	rIGKJ5	0	LQHNSWPLT	TTGCAGCATAATAGTTGGCCGCTCACG	1021	0.979846	Y	rIGHV5U31d#45#rIGKV22S4#1	1
HITS1033658	LIB750006	rIGHV5-34	7	rIGHJ2	23	ARHGFITTLGYFDY	GCAAGACACGGATTTATAACAACCCTGGGCTACTTTGATTAC	75	1	rIGKV17S1	0	rIGKJ5	1	QQSDNVPLT	CAGCAAAGTGATAACGTGCCTCTCACG	1461	0.969476	Y	rIGHV5-34#42#rIGKV17S1#1	1
HITS1033659	LIB750006	rIGHV5-34	7	rIGHJ3	4	ARQTSPYYYDGTYYSRGFAY	GCAAGACAGACGAGTCCTTATTACTATGATGGTACTTATTACTCCAGAGGGTTTGCTTAC	50	1	rIGKV1S21	3	rIGKJ5	0	GQGTQYPLT	GGCCAAGGTACACAGTATCCGCTCACG	1042	0.965709	Y	rIGHV5-34#60#rIGKV1S21#1	1
HITS1033661	LIB750006	rIGHV1-25	0	rIGHJ3	5	ARQDNYPFAY	GCAAGGCAGGACAACTACCCTTTTGCTTAC	25	1	rIGKV4S21	2	rIGKJ5	3	QQGSSNPP	CAGCAGGGGAGTAGTAACCCACCG	697	0.522489	N	NA	NA
HITS1033662	LIB750006	rIGHV8-20	0	rIGHJ2	2	ARIEGYILSAYFDY	GCTCGGATAGAAGGATACATACTATCCGCCTACTTTGATTAC	65	0.792683	rIGKV2S3	7	rIGKJ4	0	VQFLEVPFT	GTGCAGTTTCTAGAAGTTCCATTCACG	603	0.730909	N	NA	NA
HITS1033666	LIB750006	rIGHV3U1d	0	rIGHJ2	2	ARYNYGSYYFDY	GCAAGATATAACTACGGTAGCTACTACTTTGATTAC	94	1	rIGKV3S19	3	rIGKJ1	0	QQSRESPWT	CAGCAGAGTAGGGAGTCTCCGTGGACG	706	0.998586	Y	rIGHV3U1d#36#rIGKV3S19#3	1
HITS1033667	LIB750006	rIGHV2-8	8	rIGHJ2	24	TRSYFDY	ACCAGATCCTACTTTGATTAC	73	0.634783	rIGKV2S25	3	rIGKJ2-1	1	VQSTHAPNT	GTGCAAAGTACCCATGCTCCGAACACG	1262	1	N	NA	NA
HITS1033668	LIB750006	rIGHV5-34	11	rIGHJ2	4	ARHIFNYGCFDY	GCAAGACATATTTTTAACTACGGTTGCTTTGATTAC	26	1	rIGKV6S5	2	rIGKJ5	0	QRIYNSPLT	CAGCGTATTTACAATTCTCCGCTCACG	1207	0.705435	N	NA	NA
HITS1033670	LIB750006	rIGHV5-31	10	rIGHJ2	4	TRGVGVYYYDGYYHVLDY	ACAAGAGGAGTAGGGGTCTATTACTATGATGGTTATTATCACGTCCTTGATTAC	71	1	rIGKV3S9	3	rIGKJ2-3	1	QQSWNDPYT	CAGCAGAGTTGGAATGATCCGTACACG	908	0.534118	N	NA	NA
HITS1033674	LIB750006	rIGHV11-9	4	rIGHJ4	13	ATFITMMVPYVMDA	GCTACCTTTATTACTATGATGGTACCCTATGTTATGGATGCC	11	0.785714	rIGKV12U30	2	rIGKJ5	0	QQYNNYPLT	CAACAGTATAACAATTATCCGCTCACG	956	1	N	NA	NA
HITS1033675	LIB750006	rIGHV5-62	6	rIGHJ2	4	ARTQLPGGDFDY	GCAAGAACCCAACTACCCGGAGGGGACTTTGATTAC	36	0.818182	rIGKV3S6	5	rIGKJ1	0	QQSNELWT	CAGCAGAGTAATGAACTGTGGACG	290	0.761155	N	NA	NA
HITS1033678	LIB750006	rIGHV5-34	7	rIGHJ2	6	ARRYNADY	GCAAGAAGGTACAACGCGGATTAC	37	1	rIGKV6S5	3	rIGKJ5	0	QRIYNSALT	CAGCGTATTTACAATTCTGCGCTCACG	1105	0.680838	N	NA	NA
HITS1033679	LIB750006	rIGHV1-32	1	rIGHJ2	5	ARSPLYSSYLDY	GCAAGATCCCCTCTTTATAGCAGCTATCTTGATTAC	46	0.92	rIGKV3S19	0	rIGKJ2-1	5	QQSRESPPT	CAGCAGAGTAGGGAGTCTCCTCCAACG	903	0.993399	Y	rIGHV1-32#36#rIGKV3S19#2	1
HITS1033680	LIB750006	rIGHV2U9	1	rIGHJ2	1	ARGGYDYFDY	GCCAGAGGGGGGTACGACTACTTTGATTAC	18	0.580645	rIGKV3S11	1	rIGKJ1	2	QQSWNDPRT	CAGCAGAGTTGGAATGATCCTCGGACG	867	0.689189	N	NA	NA
HITS1033684	LIB750006	rIGHV8S18	5	rIGHJ1	16	ARRHNNYWYFDF	GCTCGGAGACATAACAACTACTGGTACTTTGACTTC	31	1	rIGKV2S20	4	rIGKJ1	0	MQFTHYPWT	ATGCAATTTACCCATTATCCGTGGACG	1269	0.865621	Y	rIGHV8S18#36#rIGKV2S20#1	1
HITS1033687	LIB750006	rIGHV4-2	4	rIGHJ3	7	ASPHMGSGYPFAY	GCAAGCCCCCATATGGGTTCGGGGTACCCCTTTGCTTAC	52	1	rIGKV12S30	0	rIGKJ1	3	LQDSEYPPT	CTACAGGATTCTGAGTATCCTCCGACG	1541	0.994194	Y	rIGHV4-2#39#rIGKV12S30#1	1
HITS1033688	LIB750006	rIGHV5U30d	0	rIGHJ2	9	ARQGATEGMGY	GCAAGACAGGGGGCTACGGAGGGTATGGGCTAC	64	1	rIGKV2S17	2	rIGKJ5	0	GQLLENPLT	GGACAGCTTCTAGAAAATCCGCTCACG	868	0.96124	Y	rIGHV5U30d#33#rIGKV2S17#1	1
HITS1033689	LIB750006	rIGHV5U31d	0	rIGHJ3	11	ARPHLTTVARGWFAY	GCAAGACCCCACCTAACTACGGTAGCCAGAGGTTGGTTTGCTTAC	80	0.860215	rIGKV1U75	4	rIGKJ2-3	1	FQATHDPYT	TTCCAAGCTACACATGATCCGTACACG	592	0.923557	Y	rIGHV5U31d#45#rIGKV1U75#1	1
HITS1033691	LIB750006	rIGHV5U21	11	rIGHJ2	12	TSYRFMYTTDWGYFDY	ACAAGCTACCGTTTTATGTATACTACGGACTGGGGGTACTTTGATTAC	31	1	rIGKV14S4	3	rIGKJ2-3	1	LQYDEYPYT	CTACAGTATGATGAGTACCCGTACACG	1008	0.676056	N	NA	NA
HITS1033692	LIB750006	rIGHV5U21	9	rIGHJ3	16	TRDGIIRGTANWFAY	ACAAGAGACGGTATAATTCGGGGTACGGCGAATTGGTTTGCTTAC	28	0.608696	rIGKV3S19	3	rIGKJ1	0	QQSRESPWT	CAGCAGAGTAGGGAGTCTCCGTGGACG	645	0.99537	N	NA	NA
HITS1033694	LIB750006	rIGHV1-25	2	rIGHJ3	2	ALGLPGYLNWFAY	GCATTAGGGCTACCCGGGTATCTAAATTGGTTTGCTTAC	20	1	rIGKV3S11	2	rIGKJ1	3	QQSWNDPT	CAGCAGAGTTGGAATGATCCGACG	653	1	Y	rIGHV1-25#39#rIGKV3S11#3	1
HITS1033696	LIB750006	rIGHV1-28	0	rIGHJ2	6	ARGAYYGYRDY	GCAAGAGGGGCATACTATGGGTATCGGGATTAC	39	1	rIGKV8S7	2	rIGKJ5	0	EQYFVYPLT	GAGCAGTACTTTGTCTATCCGCTCACG	630	0.860656	Y	rIGHV1-28#33#rIGKV8S7#1	1
HITS1033699	LIB750006	rIGHV3U2d	1	rIGHJ3	7	ARYQGGTTRGFAY	GCAAGATATCAAGGGGGGACTACCCGGGGGTTTGCTTAC	58	0.892308	rIGKV3S18	2	rIGKJ5	0	QQSRESPLT	CAGCAGAGTAGGGAGTCTCCGCTCACG	1609	0.977521	Y	rIGHV3U2d#39#rIGKV3S18#1	1
HITS1033701	LIB750006	rIGHV5-54	5	rIGHJ4	7	AKGGGMDA	GCAAAAGGCGGTGGGATGGATGCC	48	0.695652	rIGKV8S6	3	rIGKJ2-3	1	QQHYSYPYT	CAGCAGCATTACAGCTATCCGTACACG	581	0.456761	N	NA	NA
HITS1033702	LIB750006	rIGHV3U1d	2	rIGHJ4	18	ATERGSGVYVMDA	GCAACCGAGAGGGGGTCCGGGGTCTATGTTATGGATGCC	41	1	rIGKV3S6	2	rIGKJ5	0	QQSNELPLT	CAGCAGAGTAATGAACTTCCGCTCACG	551	0.742588	N	NA	NA
HITS1033704	LIB750006	rIGHV5-34	11	rIGHJ2	1	ARRHYFDY	GCAAGACGTCACTACTTTGATTAC	85	1	rIGKV2S16	3	rIGKJ5	0	QQVREYPLT	CAGCAAGTTCGAGAGTATCCGCTCACG	46	0.072327	N	NA	NA
HITS1033707	LIB750006	rIGHV2U9	0	rIGHJ3	2	ARIWVXLNAPNWFAY	GCCAGAATATGGGTATAACTTAACGCCCCAAATTGGTTTGCTTAC	199	0.253181	rIGKV12S32	3	rIGKJ2-1	1	QQYNNYPNT	CAACAATATAACAATTATCCGAACACG	606	0.799472	N	NA	NA
HITS1033711	LIB750006	rIGHV5-50	1	rIGHJ4	14	AKSQLRRVYPHYYVMDA	GCAAAAAGTCAACTACGGAGGGTATACCCCCATTACTATGTTATGGATGCC	36	1	rIGKV22U53	2	rIGKJ5	0	YQYNNGLT	TATCAGTATAACAACGGGCTCACG	1265	0.998421	Y	rIGHV5-50#51#rIGKV22U53#1	1
HITS1033714	LIB750006	rIGHV3U1d	0	rIGHJ3	2	AREMGYYYDGYYHVRGNWFAY	GCAAGAGAGATGGGTTATTACTATGATGGTTATTATCACGTGAGAGGGAATTGGTTTGCTTAC	40	0.43956	rIGKV1S21	4	rIGKJ4	0	GQGTQYPFT	GGCCAAGGTACACAGTATCCATTCACG	943	0.993678	N	NA	NA
HITS1033718	LIB750006	rIGHV5-34	10	rIGHJ2	4	GGQLDY	GGGGGACAACTGGATTAC	142	1	rIGKV1S22	6	rIGKJ1	2	LQSTHFPRT	TTACAAAGTACACATTTTCCTCGGACG	998	0.955024	Y	rIGHV5-34#18#rIGKV1S22#1	1
HITS1033720	LIB750006	rIGHV2U17d	0	rIGHJ2	15	TRSSGVYYGLLLGG	ACCAGATCCTCGGGCGTATACTACGGATTATTACTAGGGGGC	55	1	rIGKV8S5	3	rIGKJ2-3	1	QQYYDTPYT	CAGCAGTATTATGATACTCCGTACACG	831	0.95189	Y	rIGHV2U17d#42#rIGKV8S5#1	1
HITS1033723	LIB750006	rIGHV1-24	0	rIGHJ2	12	ARXGTTGCGV	GCAAGATAGGGTACTACAGGTTGCGGCGTC	137	0.556911	rIGKV3S19	3	rIGKJ1	0	QQSRESPWT	CAGCAGAGTAGGGAGTCTCCGTGGACG	529	1	N	NA	NA
HITS1033724	LIB750006	rIGHV2-65	1	rIGHJ3	2	AREDWFAY	GCCAGAGAGGATTGGTTTGCTTAC	85	0.955056	rIGKV1S14	1	rIGKJ1	2	AQTTHFPRT	GCGCAAACTACACATTTTCCTCGGACG	1187	0.999158	Y	rIGHV2-65#24#rIGKV1S14#1	1
HITS1033728	LIB750006	rIGHV3U2d	1	rIGHJ2	11	ARFITT	GCAAGATTTATAACAACC	52	1	rIGKV22S4	1	rIGKJ1	1	LQHNSWPRT	TTGCAGCATAATAGTTGGCCGCGGACG	1241	0.998391	Y	rIGHV3U2d#18#rIGKV22S4#1	1
HITS1033729	LIB750006	rIGHV3U1d	0	rIGHJ2	3	ARSRNNYRYFDY	GCAAGATCGAGAAACAACTACCGCTACTTTGATTAC	56	0.848485	rIGKV12S36	3	rIGKJ1	0	QQYYDYPWT	CAACAGTATTACGATTATCCGTGGACG	1238	0.97943	Y	rIGHV3U1d#36#rIGKV12S36#3	1
HITS1033732	LIB750006	rIGHV5-34	7	rIGHJ2	15	ARHPNYYSGDY	GCAAGACACCCAAATTACTACAGTGGGGATTAC	63	1	rIGKV14S9	4	rIGKJ5	0	LQYDEYPLT	CTACAGTATGATGAGTATCCGCTCACG	1248	0.992051	Y	rIGHV5-34#33#rIGKV14S9#1	1
HITS1033736	LIB750006	rIGHV2-77	0	rIGHJ3	21	AEMPFAY	GCAGAAATGCCGTTTGCTTAC	40	1	rIGKV22S6	3	rIGKJ5	0	LQHNSFPLT	TTGCAGCATAATAGTTTTCCGCTCACG	1702	0.999413	Y	rIGHV2-77#21#rIGKV22S6#1	1
HITS1033739	LIB750006	rIGHV5U30d	0	rIGHJ3	0	ARPGVYYGLLGDNWFAY	GCAAGACCGGGGGTATACTACGGATTATTAGGGGACAATTGGTTTGCTTAC	53	0.929825	rIGKV6S10	2	rIGKJ5	0	MQSNSYPLT	ATGCAGTCTAACTCCTATCCGCTCACG	1594	1	Y	rIGHV5U30d#51#rIGKV6S10#4	1
HITS1033741	LIB750006	rIGHV2U17d	2	rIGHJ3	6	TGGGRFAY	ACCGGGGGAGGGCGGTTTGCTTAC	20	0.833333	rIGKV4S12	0	rIGKJ5	2	LQRSSYPPT	CTGCAGAGGAGTAGTTACCCACCCACG	781	0.936451	Y	rIGHV2U17d#24#rIGKV4S12#1	1
HITS1033745	LIB750006	rIGHV1-24	6	rIGHJ1	19	TRSYGGYWYFDF	ACAAGATCCTACGGAGGATACTGGTACTTTGACTTC	50	1	rIGKV4S12	9	rIGKJ2-1	4	LQRSTYPNT	CTGCAGAGGAGTACTTACCCGAACACG	618	0.998384	Y	rIGHV1-24#36#rIGKV4S12#1	1
HITS1033746	LIB750006	rIGHV2U12	0	rIGHJ3	2	TRDRGYGSYPNWFAY	ACCAGAGATCGGGGGTACGGTAGCTATCCGAATTGGTTTGCTTAC	32	0.864865	rIGKV6S7	3	rIGKJ1	2	LQHKSYRT	CTGCAGCATAAGTCCTATCGGACG	958	0.749609	N	NA	NA
HITS1033748	LIB750006	rIGHV4-2	5	rIGHJ2	3	ARLTGSSLFDY	GCAAGGTTAACTGGGAGCTCCCTCTTTGATTAC	84	1	rIGKV8S4	2	rIGKJ5	1	EQYYDTLLT	GAGCAGTATTATGATACTCTTCTCACG	436	0.789855	N	NA	NA
HITS1033749	LIB750006	rIGHV8S18	1	rIGHJ2	7	ARRPTTEGSGDY	GCTCGGAGACCAACTACGGAGGGATCGGGTGATTAC	31	1	rIGKV12S34	4	rIGKJ1	0	QQYYNYPWT	CAACAGTATTACAATTATCCGTGGACG	1201	1	Y	rIGHV8S18#36#rIGKV12S34#1	1
HITS1033750	LIB750006	rIGHV3-4	3	rIGHJ2	10	ARYGGPPY	GCAAGATACGGAGGCCCTCCCTAC	17	1	rIGKV2S16	4	rIGKJ4	0	QQVREYPFT	CAGCAAGTTCGAGAGTATCCATTCACG	1050	1	Y	rIGHV3-4#24#rIGKV2S16#1	1
HITS1033751	LIB750006	rIGHV1-42	7	rIGHJ2	5	ARSGLEGLFDY	GCAAGATCGGGGCTAGAGGGCCTTTTTGATTAC	88	1	rIGKV8S5	3	rIGKJ1	0	QQYYDTPWT	CAGCAGTATTATGATACTCCGTGGACG	646	0.951399	Y	rIGHV1-42#33#rIGKV8S5#1	1
HITS1033753	LIB750006	rIGHV5U30d	0	rIGHJ1	11	ARDSGYWYFDF	GCAAGAGATTCGGGGTACTGGTACTTTGACTTC	28	1	rIGKV6S5	0	rIGKJ1	3	QRIYNSPPT	CAGCGTATTTACAATTCTCCTCCGACG	854	0.682109	N	NA	NA
HITS1033756	LIB750006	rIGHV3U1d	0	rIGHJ2	2	ARRTTRVYYFDY	GCAAGAAGGACTACCCGGGTATACTACTTTGATTAC	97	1	rIGKV5S6	0	rIGKJ5	1	QQTQSWPLT	CAACAGACTCAAAGCTGGCCCCTCACG	44	0.360656	N	NA	NA
HITS1033757	LIB750006	rIGHV3U1d	0	rIGHJ3	7	ARYRITGPFAY	GCAAGATATCGAATAACTGGGCCGTTTGCTTAC	46	0.851852	rIGKV2S23	7	rIGKJ2-2	1	VQGTHAPDT	GTGCAAGGTACCCATGCTCCGGACACG	1105	0.770035	N	NA	NA
HITS1033759	LIB750006	rIGHV5U30d	0	rIGHJ3	14	ARPNYGSFNWFAY	GCAAGACCCAACTACGGTAGCTTCAATTGGTTTGCTTAC	34	0.772727	rIGKV12S34	5	rIGKJ2-1	2	QQYYNYNT	CAACAGTATTACAATTATAACACG	864	0.598753	N	NA	NA
HITS1033762	LIB750006	rIGHV2U17d	0	rIGHJ4	1	TRGGNYYVMDA	ACCAGAGGGGGCAACTACTATGTTATGGATGCC	58	1	rIGKV17S1	1	rIGKJ5	0	QQSDNVPLT	CAGCAAAGTGATAACGTGCCGCTCACG	1731	1	Y	rIGHV2U17d#33#rIGKV17S1#2	1
HITS1033767	LIB750006	rIGHV6-22	4	rIGHJ2	13	TSQVGIGYFDY	ACAAGTCAGGTAGGGATTGGCTACTTTGATTAC	64	0.474074	rIGKV12S11	3	rIGKJ2-1	4	QQGYKYPPT	CAACAGGGTTACAAGTATCCTCCCACG	1002	0.957935	N	NA	NA
HITS1033768	LIB750006	rIGHV11-4	3	rIGHJ2	5	TREEFPAKVFDY	ACTAGAGAGGAATTCCCAGCGAAGGTCTTTGATTAC	45	0.703125	rIGKV8S5	3	rIGKJ2-3	1	QQYYDTPYT	CAGCAGTATTATGATACTCCGTACACG	1001	0.666445	N	NA	NA
HITS1033769	LIB750006	rIGHV2-61	0	rIGHJ2	26	AKHRRYYSGFDY	GCCAAACATCGGAGGTACTACAGTGGGTTTGATTAC	20	1	rIGKV6S10	0	rIGKJ1	0	MQSNSYPPWT	ATGCAGTCTAACTCCTATCCTCCGTGGACG	1321	1	Y	rIGHV2-61#36#rIGKV6S10#1	1
HITS1033771	LIB750006	rIGHV2-65	1	rIGHJ4	6	ARDRGYYDGYYHVGVMDA	GCCAGAGATAGAGGGTACTATGATGGTTATTATCACGTCGGGGTTATGGATGCC	43	0.826923	rIGKV3S10	2	rIGKJ5	0	QQSWNDPLT	CAGCAGAGTTGGAATGATCCGCTCACG	623	0.971919	Y	rIGHV2-65#54#rIGKV3S10#2	1
HITS1033773	LIB750006	rIGHV3U1d	0	rIGHJ2	2	ARLGYGYNYYFDY	GCAAGACTGGGCTATGGGTATAACTACTACTTTGATTAC	167	0.799043	rIGKV9S2	3	rIGKJ5	0	LQTLKKPLT	CTTCAAACGCTAAAAAAACCGCTCACG	1730	1	N	NA	NA
HITS1033775	LIB750006	rIGHV2S18	5	rIGHJ2	4	ARLTTPFDY	GCCAGATTAACAACTCCCTTTGATTAC	24	1	rIGKV14S15	3	rIGKJ2-3	1	LQSIQYPYT	CTACAGTCTATACAGTATCCGTACACG	1096	0.991855	Y	rIGHV2S18#27#rIGKV14S15#1	1
HITS1033776	LIB750006	rIGHV5-31	9	rIGHJ2	8	TRDTYPAPIGY	ACAAGAGATACCTACCCGGCCCCAATAGGTTAC	49	0.924528	rIGKV22S6	3	rIGKJ2-3	2	LQHNSFPYT	TTGCAGCATAATAGTTTTCCTTACACG	1393	1	Y	rIGHV5-31#33#rIGKV22S6#1	1
HITS1033778	LIB750006	rIGHV5-62	6	rIGHJ3	10	ARGIHWFAY	GCAAGAGGGATCCATTGGTTTGCTTAC	43	0.895833	rIGKV3S19	3	rIGKJ2-1	1	QQSRESPNT	CAGCAGAGTAGGGAGTCTCCGAACACG	650	1	Y	rIGHV5-62#27#rIGKV3S19#1	1
HITS1033779	LIB750006	rIGHV5U30d	0	rIGHJ4	3	ARHSAYGYLYVMDA	GCAAGACATTCGGCCTATGGGTACCTCTATGTTATGGATGCC	68	1	rIGKV8S9	2	rIGKJ5	0	LQHYSYPLT	CTGCAGCATTACAGCTATCCGCTCACG	1203	0.990123	Y	rIGHV5U30d#42#rIGKV8S9#2	1
HITS1033780	LIB750006	rIGHV8-31	2	rIGHJ2	12	AHSAQYGGYREDYFDY	GCTCACAGTGCACAGTACGGAGGGTATAGGGAGGACTACTTTGATTAC	46	1	rIGKV12S39	2	rIGKJ5	0	QQHHDYPLT	CAACAGCATCATGATTATCCGCTCACG	520	0.527919	N	NA	NA
HITS1033781	LIB750006	rIGHV5-34	7	rIGHJ3	6	ARSLYYYSGGGFAY	GCAAGATCCCTTTATTACTACAGTGGTGGAGGGTTTGCTTAC	163	0.905556	rIGKV6S10	2	rIGKJ4	0	MQSNSYLIFT	ATGCAGTCTAACTCCTATCTCATATTCACG	1167	1	Y	rIGHV5-34#42#rIGKV6S10#6	1
HITS1033784	LIB750006	rIGHV5-29	10	rIGHJ3	14	TRPLGARFAY	ACAAGACCTCTGGGAGCTCGGTTTGCTTAC	46	1	rIGKV8S6	1	rIGKJ5	1	QQHYSYPLT	CAGCAGCATTACAGCTATCCTCTCACG	670	1	Y	rIGHV5-29#30#rIGKV8S6#1	1
HITS1033785	LIB750006	rIGHV8-28	0	rIGHJ1	4	ARRAYDGTYYYGWYFDF	GCTCGGAGAGCTTATGATGGTACTTATTACTACGGGTGGTACTTTGACTTC	50	1	rIGKV6S5	2	rIGKJ5	1	QRIYNSLT	CAGCGTATTTACAATTCTCTCACG	951	0.589585	N	NA	NA
HITS1033787	LIB750006	rIGHV8-28	5	rIGHJ3	3	ACLTTVAGDWFAY	GCTTGCTTAACTACGGTAGCTGGAGATTGGTTTGCTTAC	62	1	rIGKV1S14	2	rIGKJ5	2	AQTTHFPT	GCGCAAACTACACATTTTCCCACG	1063	0.998122	Y	rIGHV8-28#39#rIGKV1S14#1	1
HITS1033788	LIB750006	rIGHV5U30d	0	rIGHJ2	5	ARHSTTVDY	GCAAGACATAGTACTACAGTGGATTAC	11	1	rIGKV12U30	2	rIGKJ5	0	QQYNNYPLT	CAACAGTATAACAATTATCCGCTCACG	1472	0.920575	Y	rIGHV5U30d#27#rIGKV12U30#3	1
HITS1033792	LIB750006	rIGHV5-34	7	rIGHJ4	9	ARGGQLYLRGSMDA	GCAAGAGGGGGGCAGCTATATCTAAGAGGGTCTATGGATGCC	149	0.398396	rIGKV3S11	2	rIGKJ5	0	QQSWNDPLT	CAGCAGAGTTGGAATGATCCGCTCACG	614	0.58756	N	NA	NA
HITS1033800	LIB750006	rIGHV9-4	5	rIGHJ2	1	ARGGLGDYFDY	GCAAGAGGAGGACTGGGAGACTACTTTGATTAC	33	1	rIGKV12S11	1	rIGKJ2-1	3	QQGYKYPHT	CAACAGGGTTACAAGTATCCTCACACG	1091	1	Y	rIGHV9-4#33#rIGKV12S11#1	1
HITS1033803	LIB750006	rIGHV2-8	11	rIGHJ2	10	TSYNNRGGFDY	ACATCCTATAACAACCGGGGAGGGTTTGATTAC	20	0.25974	rIGKV12U30	3	rIGKJ2-2	1	QQYNNYPDT	CAACAGTATAACAATTATCCGGACACG	386	0.363123	N	NA	NA
HITS1033805	LIB750006	rIGHV6-22	1	rIGHJ2	17	TTKLGDY	ACAACAAAACTGGGTGATTAC	19	0.358491	rIGKV8S10	3	rIGKJ4	0	EQTYSYPFT	GAGCAGACCTACAGCTATCCATTCACG	693	1	N	NA	NA
HITS1033808	LIB750006	rIGHV3U2d	6	rIGHJ2	5	ARGRYGGYPFDY	GCCCGGGGGCGATACGGAGGGTATCCCTTTGATTAC	143	1	rIGKV12S16	3	rIGKJ2-3	1	LQAYSAPYT	CTACAGGCTTATAGTGCTCCGTACACG	877	0.979888	Y	rIGHV3U2d#36#rIGKV12S16#1	1
HITS1033809	LIB750006	rIGHV5U30d	0	rIGHJ2	19	ARHDLGFDY	GCAAGACATGACCTGGGCTTTGATTAC	67	1	rIGKV22S4	1	rIGKJ2-1	1	LQHNSWPNT	TTGCAGCATAATAGTTGGCCGAACACG	999	0.933645	Y	rIGHV5U30d#27#rIGKV22S4#1	1
HITS1033811	LIB750006	rIGHV1-25	2	rIGHJ2	4	AIGYNYGDY	GCAATTGGGTATAACTATGGTGATTAC	19	1	rIGKV8S4	2	rIGKJ5	0	EQYYDTPLT	GAGCAGTATTATGATACTCCGCTCACG	616	1	Y	rIGHV1-25#27#rIGKV8S4#2	1
HITS1033812	LIB750006	rIGHV2-52	3	rIGHJ3	4	TRWFAY	ACGAGATGGTTTGCTTAC	35	0.853659	rIGKV2S23	7	rIGKJ1	0	VQGTHAPWT	GTGCAAGGTACCCATGCTCCGTGGACG	1207	0.899404	Y	rIGHV2-52#18#rIGKV2S23#2	2
HITS1033814	LIB750006	rIGHV1-24	0	rIGHJ4	4	ARGGATDYYYGVMDA	GCAAGAGGGGGAGCTACGGATTATTACTACGGGGTTATGGATGCC	27	0.794118	rIGKV12S39	3	rIGKJ2-3	1	QQHHDYPYT	CAACAGCATCATGATTATCCGTACACG	1004	0.944497	N	NA	NA
HITS1033818	LIB750006	rIGHV8-31	2	rIGHJ2	17	AHSVLIYNNYDHYFDY	GCTCACAGTGTCCTAATTTATAACAACTACGATCACTACTTTGATTAC	38	1	rIGKV3S9	3	rIGKJ2-3	1	QQSWNDPYT	CAGCAGAGTTGGAATGATCCGTACACG	1121	0.997331	Y	rIGHV8-31#48#rIGKV3S9#1	1
HITS1033824	LIB750006	rIGHV2U9	1	rIGHJ2	3	ARHHYYDGYSYFDY	GCCAGACATCATTACTATGATGGTTATTCATACTTTGATTAC	61	0.924242	rIGKV12S34	3	rIGKJ5	0	QQYYNYPLT	CAACAGTATTACAATTATCCGCTCACG	933	1	Y	rIGHV2U9#42#rIGKV12S34#1	1
HITS1033827	LIB750006	rIGHV5-31	10	rIGHJ3	2	TRGYYSSYIYVLDFWFAY	ACAAGAGGTTACTATAGCAGCTATATCTACGTACTTGACTTTTGGTTTGCTTAC	51	1	rIGKV12S36	2	rIGKJ5	0	QQYYDYPLT	CAACAGTATTACGATTATCCGCTCACG	1101	0.975199	Y	rIGHV5-31#54#rIGKV12S36#1	1
HITS1033828	LIB750006	rIGHV5U29d	0	rIGHJ2	19	ARHYYSGDGFDY	GCAAGACATTACTACAGTGGTGACGGCTTTGATTAC	30	1	rIGKV15S2	2	rIGKJ1	1	YQYNSGRT	TATCAGTATAACAGTGGGCGGACG	1210	0.796577	N	NA	NA
HITS1033832	LIB750006	rIGHV11-3	7	rIGHJ2	18	RRAAISHY	AGGAGAGCAGCTATATCCCATTAC	52	1	rIGKV8S4	2	rIGKJ5	0	EQYYDTPLT	GAGCAGTATTATGATACTCCGCTCACG	444	0.723127	N	NA	NA
HITS1033833	LIB750006	rIGHV1-29	1	rIGHJ3	5	AMDYGYNPFAY	GCAATGGACTATGGGTATAACCCCTTTGCTTAC	38	0.791667	rIGKV22U26	0	rIGKJ2-2	2	FQHNSWPGT	TTTCAGCATAATAGTTGGCCCGGCACG	860	1	N	NA	NA
HITS1033834	LIB750006	rIGHV8-20	0	rIGHJ3	3	ARIAHYGSYGWFAY	GCTCGGATAGCCCACTACGGTAGCTACGGGTGGTTTGCTTAC	23	1	rIGKV6S11	3	rIGKJ1	0	LQYNYNPWT	CTACAGTATAACTACAATCCGTGGACG	926	0.623989	N	NA	NA
HITS1033845	LIB750006	rIGHV11-3	4	rIGHJ2	8	TRTQRNGQGFDY	ACTAGAACCCAACGTAACGGACAGGGTTTCGATTAC	16	1	rIGKV3S19	0	rIGKJ1	3	QQSRESPPT	CAGCAGAGTAGGGAGTCTCCTCCGACG	555	0.912829	Y	rIGHV11-3#36#rIGKV3S19#1	1
HITS1033846	LIB750006	rIGHV3U1d	0	rIGHJ3	5	ARSEYSGGWFAY	GCAAGATCCGAATACAGTGGGGGGTGGTTTGCTTAC	113	0.94958	rIGKV3S19	2	rIGKJ2-3	2	QQSRESPYT	CAGCAGAGTAGGGAGTCTCCTTACACG	754	0.971649	Y	rIGHV3U1d#36#rIGKV3S19#6	1
HITS1033847	LIB750006	rIGHV5-62	5	rIGHJ2	3	ARSGRRVYFDY	GCAAGAAGCGGACGGAGGGTATACTTTGATTAC	38	0.196891	rIGKV1S22	8	rIGKJ4	0	LQSTHFPFT	TTACAAAGTACACATTTTCCATTCACG	1237	0.921072	N	NA	NA
HITS1033854	LIB750006	rIGHV5U31d	0	rIGHJ2	18	ARLVGGRSLFDY	GCAAGACTTGTCGGTGGGAGGTCCCTCTTTGATTAC	14	0.636364	rIGKV4S12	2	rIGKJ5	0	LQRSSYPLT	CTGCAGAGGAGTAGTTACCCGCTCACG	253	0.333333	N	NA	NA
HITS1033858	LIB750006	rIGHV1-28	2	rIGHJ3	13	ARGDYGGYRNWFAY	GCCCGAGGAGACTACGGAGGGTATAGGAATTGGTTTGCTTAC	34	1	rIGKV3S19	3	rIGKJ2-3	1	QQSRESPYT	CAGCAGAGTAGGGAGTCTCCGTACACG	716	0.642729	N	NA	NA
HITS1033863	LIB750006	rIGHV10-5	1	rIGHJ4	12	TAPGWDA	ACAGCACCCGGGTGGGATGCC	39	0.58209	rIGKV17S1	0	rIGKJ2-1	4	QQSDNVPLT	CAGCAAAGTGATAACGTGCCTCTCACG	1299	1	N	NA	NA
HITS1033864	LIB750006	rIGHV1-36	0	rIGHJ2	1	TRDYYDGTYYYFDY	ACAAGAGATTACTATGATGGTACTTATTACTACTTTGATTAC	170	1	rIGKV6S11	4	rIGKJ1	1	LQYNYNWT	CTACAGTATAACTACAATTGGACG	1500	1	Y	rIGHV1-36#42#rIGKV6S11#1	1
HITS1033866	LIB750006	rIGHV5U29d	0	rIGHJ2	8	ARHGRREGDY	GCAAGACACGGGAGGCGAGAGGGTGATTAC	51	0.944444	rIGKV8S6	4	rIGKJ2-1	2	QQHYSYNT	CAGCAGCATTACAGCTATAACACG	663	0.902041	Y	rIGHV5U29d#30#rIGKV8S6#1	1
HITS1033868	LIB750006	rIGHV1-36	0	rIGHJ2	3	TRWEYYGLLLPHVDFDY	ACAAGATGGGAATACTACGGATTATTACTACCCCACGTCGACTTTGATTAC	23	1	rIGKV1S21	4	rIGKJ4	0	GQGTQYPFT	GGCCAAGGTACACAGTATCCATTCACG	604	0.998347	Y	rIGHV1-36#51#rIGKV1S21#1	1
HITS1033869	LIB750006	rIGHV8-20	0	rIGHJ2	4	ARIGAGPLFDY	GCTCGGATAGGCGCGGGTCCCCTCTTTGATTAC	43	1	rIGKV4S12	0	rIGKJ2-1	4	LQRSSYPPT	CTGCAGAGGAGTAGTTACCCACCCACG	855	0.951057	Y	rIGHV8-20#33#rIGKV4S12#1	1
HITS1033870	LIB750006	rIGHV6-22	2	rIGHJ2	8	TSGGY	ACCAGCGGGGGTTAC	32	0.653061	rIGKV12S30	1	rIGKJ5	1	LQDSEYPLT	CTACAGGATTCTGAGTATCCTCTCACG	1495	0.96018	N	NA	NA
HITS1033872	LIB750006	rIGHV2-63	1	rIGHJ2	4	TRDRVVRGVLFDY	ACCAGAGATCGAGTGGTGAGGGGGGTCCTCTTTGATTAC	31	0.596154	rIGKV14S9	4	rIGKJ5	0	LQYDEYPLT	CTACAGTATGATGAGTATCCGCTCACG	1292	1	N	NA	NA
HITS1033873	LIB750006	rIGHV2-63	1	rIGHJ1	7	TRDRLLREGYFDF	ACCAGAGATCGATTACTACGCGAGGGGTACTTTGACTTC	32	1	rIGKV14S9	4	rIGKJ5	0	LQYDEYPLT	CTACAGTATGATGAGTATCCGCTCACG	1273	0.998431	Y	rIGHV2-63#39#rIGKV14S9#1	1
HITS1033874	LIB750006	rIGHV5-34	7	rIGHJ2	3	ARFPQRYYSSYIGYFDY	GCAAGATTCCCCCAACGATACTATAGCAGCTATATCGGGTACTTTGATTAC	293	1	rIGKV6S5	3	rIGKJ1	0	QRIYNSPWT	CAGCGTATTTACAATTCTCCGTGGACG	707	0.537643	N	NA	NA
HITS1033881	LIB750006	rIGHV5U31d	4	rIGHJ3	8	AAAPAY	GCCGCTGCGCCCGCTTAC	20	0.4	rIGKV12S36	3	rIGKJ2-1	1	QQYYDYPNT	CAACAGTATTACGATTATCCGAACACG	821	0.768007	N	NA	NA
HITS1033882	LIB750006	rIGHV5U30d	0	rIGHJ2	8	ARSPLLGLDY	GCAAGAAGCCCCCTCCTGGGTCTTGATTAC	149	1	rIGKV6S10	3	rIGKJ4	0	MQSNSYPFT	ATGCAGTCTAACTCCTATCCATTCACG	972	1	Y	rIGHV5U30d#30#rIGKV6S10#1	1
HITS1033889	LIB750006	rIGHV1-28	0	rIGHJ1	25	ARRNLLLXQLYLRGWYFDF	GCAAGACGTAATTTATTACTATAGCAGCTATATCTACGGGGGTGGTACTTTGACTTC	17	0.414634	rIGKV3S19	3	rIGKJ1	0	QQSRESPWT	CAGCAGAGTAGGGAGTCTCCGTGGACG	634	0.947683	N	NA	NA
HITS1033890	LIB750006	rIGHV5U27d	7	rIGHJ4	2	TRDRDYYSSYVMDA	ACAAGAGATCGGGATTACTATAGTAGCTATGTTATGGATGCC	167	1	rIGKV3S19	8	rIGKJ2-3	2	QQNRESPYT	CAGCAGAATAGGGAGTCTCCGTACACG	237	0.75	N	NA	NA
HITS1033891	LIB750006	rIGHV1-38	1	rIGHJ2	1	TRSRGTTLYYFDY	ACAAGATCGAGAGGAACTACCCTGTACTACTTTGATTAC	18	1	rIGKV22S6	3	rIGKJ2-3	1	LQHNSFPYT	TTGCAGCATAATAGTTTTCCGTACACG	1325	0.993253	Y	rIGHV1-38#39#rIGKV22S6#2	1
HITS1033892	LIB750006	rIGHV11-4	14	rIGHJ2	16	TGTLFDY	ACGGGTACCCTCTTTGATTAC	130	0.742857	rIGKV2S23	7	rIGKJ2-1	1	VQGTHAPNT	GTGCAAGGTACCCATGCTCCGAACACG	544	0.568443	N	NA	NA
HITS1033896	LIB750006	rIGHV5-54	6	rIGHJ3	6	AKGGFAY	GCAAAGGGGGGTTTTGCTTAC	18	0.5625	rIGKV14S15	3	rIGKJ4	0	LQSIQYPFT	CTACAGTCTATACAGTATCCATTCACG	1090	0.954466	N	NA	NA
HITS1033897	LIB750006	rIGHV9-4	11	rIGHJ2	4	ARGEYTTDYYYVLDY	GCAAGAGGGGAGTATACTACGGATTATTACTACGTCCTTGATTAC	226	0.587013	rIGKV4S18	0	rIGKJ5	2	LQLSSYPPT	CTGCAGTTGAGTAGTTACCCACCCACG	204	1	N	NA	NA
HITS1033899	LIB750006	rIGHV5U27d	0	rIGHJ3	3	TRAHKGHHPYYYDGTYYYADWFAY	ACAAGAGCGCATAAAGGCCACCACCCTTATTACTATGATGGTACTTATTACTACGCGGATTGGTTTGCTTAC	24	1	rIGKV14S8	8	rIGKJ2-1	3	HQYYEYHT	CATCAATATTATGAGTATCACACG	1088	0.736628	N	NA	NA
HITS1033901	LIB750006	rIGHV8S18	7	rIGHJ3	10	ALPAY	GCTCTTCCCGCTTAC	37	0.860465	rIGKV12S30	3	rIGKJ1	0	LQDSEYPWT	CTACAGGATTCTGAGTATCCGTGGACG	957	0.905393	Y	rIGHV8S18#15#rIGKV12S30#1	1
HITS1033905	LIB750006	rIGHV5U29d	0	rIGHJ1	6	ARTEGIVPPYWYFDF	GCAAGAACGGAGGGTATAGTCCCCCCCTACTGGTACTTTGACTTC	52	0.732394	rIGKV3S13	1	rIGKJ2-1	3	QQSRELPHT	CAGCAGAGTAGGGAGCTTCCTCACACG	1259	0.93467	N	NA	NA
HITS1033907	LIB750006	rIGHV3U2d	3	rIGHJ1	4	ATEGYGYNSWYFDF	GCAACCGAGGGCTATGGGTATAACAGCTGGTACTTTGACTTC	52	0.787879	rIGKV10S5	3	rIGKJ2-3	1	QQYDSSPYT	CAACAGTATGATAGTTCTCCGTACACG	578	0.792867	N	NA	NA
HITS1033909	LIB750006	rIGHV3U1d	0	rIGHJ2	6	ARSPTRVSLFDY	GCAAGATCCCCTACCCGGGTATCCCTTTTTGATTAC	49	0.219731	rIGKV5S6	1	rIGKJ5	1	QQTQSWPT	CAACAGACTCAAAGCTGGCCCACG	828	1	N	NA	NA
HITS1033911	LIB750006	rIGHV4-2	2	rIGHJ4	0	ARARASSYIYYYVMDA	GCAAGAGCGCGGGCGAGCAGCTATATCTATTACTATGTTATGGATGCC	122	1	rIGKV6S10	2	rIGKJ1	3	MQSNSYPT	ATGCAGTCTAACTCCTATCCGACG	1071	0.948627	Y	rIGHV4-2#48#rIGKV6S10#2	1
HITS1033913	LIB750006	rIGHV2U18d	8	rIGHJ1	21	ASTSPWNWYFDF	GCCTCCACCTCGCCATGGAATTGGTATTTTGACTTC	179	1	rIGKV5S10	4	rIGKJ2-3	1	QQSYSRLYT	CAACAGAGTTACAGCAGGCTATACACG	1071	1	Y	rIGHV2U18d#36#rIGKV5S10#1	1
HITS1033914	LIB750006	rIGHV5-58	3	rIGHJ2	10	ARLGDY	GCAAGACTGGGGGATTAC	64	0.984615	rIGKV22S6	3	rIGKJ2-3	1	LQHNSFPYT	TTGCAGCATAATAGTTTTCCGTACACG	1290	0.861723	Y	rIGHV5-58#18#rIGKV22S6#1	1
HITS1033915	LIB750006	rIGHV5-31	12	rIGHJ3	2	TRYYSSYDWFAY	ACAAGGTACTATAGTAGCTATGATTGGTTTGCTTAC	260	1	rIGKV22S7	1	rIGKJ1	1	LQHSSRT	TTGCAGCATAGTAGTAGGACG	737	0.962141	Y	rIGHV5-31#36#rIGKV22S7#1	1
HITS1033917	LIB750006	rIGHV5U31d	0	rIGHJ2	1	ARLGAYYGYRDYFDY	GCAAGACTCGGGGCATACTATGGGTATAGGGACTACTTTGATTAC	29	0.591837	rIGKV3S19	0	rIGKJ1	3	QQSRESPPT	CAGCAGAGTAGGGAGTCTCCTCCGACG	843	0.916304	N	NA	NA
HITS1033918	LIB750006	rIGHV1-36	0	rIGHJ1	3	TREGVYWYFDF	ACAAGAGAGGGGGTCTACTGGTACTTTGACTTC	29	1	rIGKV2S22	4	rIGKJ2-3	1	VQGTHDPYT	GTGCAAGGTACCCATGATCCGTACACG	1235	0.971676	Y	rIGHV1-36#33#rIGKV2S22#1	1
HITS1033919	LIB750006	rIGHV1-25	0	rIGHJ2	4	ARRGYNFDY	GCAAGGCGCGGGTATAACTTTGATTAC	22	1	rIGKV1U75	3	rIGKJ5	0	FQATHDPLT	TTCCAAGCTACACATGATCCGCTCACG	406	0.435155	N	NA	NA
HITS1033921	LIB750006	rIGHV11-3	4	rIGHJ4	4	TRTEYRYVMDA	ACTAGAACGGAATATAGATACGTTATGGATGCC	257	0.958955	rIGKV17S1	7	rIGKJ2-1	4	QQSDIIPLT	CAGCAAAGTGATATCATTCCTCTCACG	262	0.702413	N	NA	NA
HITS1033922	LIB750006	rIGHV11-4	8	rIGHJ3	6	TSRYYDATYYPFAY	ACTAGTCGGTACTATGATGCTACTTATTACCCCTTTGCTTAC	107	0.810606	rIGKV3S19	4	rIGKJ1	0	QQSRESPWT	CAGCAGAGTAGGGAGTCTCCGTGGACG	575	0.981229	Y	rIGHV11-4#42#rIGKV3S19#2	2
HITS1033928	LIB750006	rIGHV3U2d	1	rIGHJ2	11	ARYGGSLRRVPHY	GCAAGATACGGGGGGTCACTACGGAGGGTGCCCCATTAC	52	1	rIGKV1S14	3	rIGKJ1	0	AQTTHFPWT	GCGCAAACTACACATTTTCCGTGGACG	1359	0.991247	Y	rIGHV3U2d#39#rIGKV1S14#1	1
HITS1033929	LIB750006	rIGHV8-20	0	rIGHJ3	13	ARIEPYYYSSSMFAY	GCTCGGATAGAGCCTTATTACTATAGCAGCTCCATGTTTGCTTAC	38	1	rIGKV12S8	2	rIGKJ5	0	QQSYKYPLT	CAACAGAGTTACAAGTATCCGCTCACG	1049	0.98221	Y	rIGHV8-20#45#rIGKV12S8#1	1
HITS1033931	LIB750006	rIGHV6-13	3	rIGHJ1	1	TTWYYDGTYYYDWYFDF	ACTACATGGTACTATGATGGTACTTATTACTACGACTGGTACTTTGACTTC	17	1	rIGKV3S5	1	rIGKJ1	2	QQSRNDPRT	CAGCAGAGTAGGAATGATCCTCGGACG	1331	1	Y	rIGHV6-13#51#rIGKV3S5#1	1
HITS1033935	LIB750006	rIGHV2U17d	0	rIGHJ2	9	TRSLYGSYSFDY	ACCAGATCGCTCTACGGTAGCTACTCCTTTGATTAC	21	0.807692	rIGKV12U30	0	rIGKJ1	3	QQYNNYPPT	CAACAGTATAACAATTATCCTCCGACG	815	0.979567	Y	rIGHV2U17d#36#rIGKV12U30#2	1
HITS1033936	LIB750006	rIGHV5U30d	0	rIGHJ2	1	ARLATTGFGYFDY	GCAAGACTGGCAACTACGGGATTTGGCTACTTTGATTAC	43	1	rIGKV5S10	0	rIGKJ4	0	QQSYSSLFT	CAACAGAGTTACAGCAGCCTATTCACG	833	0.838028	Y	rIGHV5U30d#39#rIGKV5S10#4	1
HITS1033937	LIB750006	rIGHV5-34	11	rIGHJ2	3	ARTPYFDY	GCAAGAACACCCTACTTTGATTAC	56	0.823529	rIGKV4S12	3	rIGKJ1	1	LQRSSYPWT	CTGCAGAGGAGTAGTTACCCATGGACG	871	0.98641	Y	rIGHV5-34#24#rIGKV4S12#2	1
HITS1033938	LIB750006	rIGHV1-18	2	rIGHJ3	5	ARSGGSFAY	GCTAGATCCGGCGGTAGCTTTGCTTAC	24	0.521739	rIGKV1S19	19	rIGKJ5	0	GQRTHYPLT	GGCCAACGTACACATTATCCGCTCACG	639	0.431465	N	NA	NA
HITS1033939	LIB750006	rIGHV5-34	7	rIGHJ2	5	ARREEYRYNYPFDY	GCAAGACGAGAGGAATATAGGTACAACTACCCTTTTGATTAC	35	1	rIGKV12S39	3	rIGKJ4	0	QQHHDYPFT	CAACAGCATCATGATTATCCATTCACG	603	0.909502	Y	rIGHV5-34#42#rIGKV12S39#1	1
HITS1033943	LIB750006	rIGHV5-34	11	rIGHJ2	5	ARRYDGPDY	GCAAGACGCTATGATGGCCCTGATTAC	181	1	rIGKV19S2	8	rIGKJ2-3	0	LQYDNLYT	CTACAGTACGATAACCTGTACACG	45	0.0634697	N	NA	NA
HITS1033944	LIB750006	rIGHV6-22	0	rIGHJ2	12	TRSSY	ACAAGATCCTCCTAC	13	0.722222	rIGKV1S1	2	rIGKJ5	0	WQGTHFPLT	TGGCAAGGTACACATTTTCCGCTCACG	1400	0.965517	N	NA	NA
HITS1033951	LIB750006	rIGHV5-34	11	rIGHJ2	8	ARGMMVIPDY	GCAAGAGGGATGATGGTTATCCCCGATTAC	33	1	rIGKV14S15	2	rIGKJ5	0	LQSIQYPLT	CTACAGTCTATACAGTATCCGCTCACG	567	0.974227	Y	rIGHV5-34#30#rIGKV14S15#1	1
HITS1033953	LIB750006	rIGHV8-20	4	rIGHJ2	4	ARGQLLDY	GCTCGAGGACAACTTCTTGATTAC	31	1	rIGKV8S4	3	rIGKJ1	0	EQYYDTPWT	GAGCAGTATTATGATACTCCGTGGACG	713	1	Y	rIGHV8-20#24#rIGKV8S4#1	1
HITS1033955	LIB750006	rIGHV11-4	5	rIGHJ4	9	TRWGGLA	ACTAGATGGGGTGGACTTGCC	22	1	rIGKV2U17	2	rIGKJ2-1	1	QQFLEYPNT	CAGCAATTTCTAGAGTATCCGAACACG	604	0.713105	N	NA	NA
HITS1033956	LIB750006	rIGHV1-31	2	rIGHJ2	2	ARLDYGYNYFDS	GCAAGGCTCGACTATGGGTATAACTACTTTGATTCC	49	1	rIGKV4S4	2	rIGKJ5	0	QQWSSNPLT	CAGCAGTGGAGTAGTAACCCGCTCACG	670	0.99851	Y	rIGHV1-31#36#rIGKV4S4#1	1
HITS1033960	LIB750006	rIGHV8-17	3	rIGHJ2	13	ARRAEGGDYFDY	GCTCGGAGAGCTGAGGGTGGGGACTACTTTGATTAC	234	0.962963	rIGKV19S2	10	rIGKJ1	0	LQYDKLWT	CTACAGTACGATAAGCTGTGGACG	599	0.921538	Y	rIGHV8-17#36#rIGKV19S2#1	2
HITS1033962	LIB750006	rIGHV3U1d	1	rIGHJ3	6	ASPSYYRGGFAY	GCAAGTCCCTCTTACTACAGGGGGGGGTTTGCTTAC	47	1	rIGKV16U47	9	rIGKJ5	0	QQYYEKPLT	CAACAGTATTATGAAAAACCGCTCACG	575	0.993092	Y	rIGHV3U1d#36#rIGKV16U47#5	1
HITS1033963	LIB750006	rIGHV5-34	12	rIGHJ2	2	ASSRYLRGYFDY	GCAAGTAGTAGATACCTACGGGGCTACTTTGATTAC	635	1	rIGKV9S1	1	rIGKJ1	1	LQTLKSPWT	CTTCAAACACTGAAGAGCCCTTGGACG	1134	0.972556	Y	rIGHV5-34#36#rIGKV9S1#2	1
HITS1033966	LIB750006	rIGHV1-36	0	rIGHJ2	10	TRSDYDGTYYYFDY	ACAAGATCCGACTATGATGGTACTTATTACTACTTTGATTAC	21	1	rIGKV10S9	3	rIGKJ2-1	1	QQDASFPNT	CAACAGGATGCTAGTTTTCCGAACACG	833	0.91438	Y	rIGHV1-36#42#rIGKV10S9#3	1
HITS1033970	LIB750006	rIGHV4-2	3	rIGHJ2	3	ARGGYYSGDFDY	GCAAGAGGCGGGTACTACAGTGGTGACTTTGATTAC	61	0.953125	rIGKV12S11	1	rIGKJ1	2	QQGYKYPRT	CAACAGGGTTACAAGTATCCTCGGACG	429	0.936681	Y	rIGHV4-2#36#rIGKV12S11#1	1
HITS1033975	LIB750006	rIGHV2S18	5	rIGHJ4	28	ARAAAISKGMDA	GCCAGAGCAGCAGCTATATCTAAGGGCATGGATGCC	9	1	rIGKV12U30	4	rIGKJ2-2	2	QQYNNYDT	CAACAGTATAACAATTATGACACG	1092	0.998172	N	NA	NA
HITS1033976	LIB750006	rIGHV3U1d	0	rIGHJ3	2	ARYWRIIRGPNWFAY	GCAAGATATTGGCGGATAATTCGGGGACCTAATTGGTTTGCTTAC	48	1	rIGKV12U30	0	rIGKJ2-1	4	QQYNNYPPT	CAACAGTATAACAATTATCCTCCCACG	1252	0.975078	Y	rIGHV3U1d#45#rIGKV12U30#2	1
HITS1033977	LIB750006	rIGHV2-65	3	rIGHJ2	1	ARCPHYYSADYFDY	GCCAGATGCCCTCATTACTACAGTGCCGACTACTTTGATTAC	90	0.927835	rIGKV4S5	4	rIGKJ4	0	QQGSSYPFT	CAGCAGGGAAGTAGTTACCCATTCACG	981	0.952427	Y	rIGHV2-65#42#rIGKV4S5#2	1
HITS1033980	LIB750006	rIGHV3U1d	0	rIGHJ2	9	ARSLTGSPSY	GCAAGATCCCTAACTGGGAGCCCATCTTAC	56	0.811594	rIGKV14S15	3	rIGKJ4	0	LQSIQYPFT	CTACAGTCTATACAGTATCCATTCACG	848	0.914779	Y	rIGHV3U1d#30#rIGKV14S15#1	1
HITS1033983	LIB750006	rIGHV2-65	1	rIGHJ2	5	ARDPLMGFFDY	GCCAGAGATCCCCTGATGGGATTTTTTGATTAC	56	1	rIGKV12U30	3	rIGKJ1	0	QQYNNYPWT	CAACAGTATAACAATTATCCGTGGACG	903	1	Y	rIGHV2-65#33#rIGKV12U30#1	1
HITS1033985	LIB750006	rIGHV2U12	0	rIGHJ2	16	TRDGDTMMVPLY	ACCAGAGATGGTGATACTATGATGGTACCCCTCTAC	47	1	rIGKV8S6	3	rIGKJ4	0	QQHYSYPFT	CAGCAGCATTACAGCTATCCATTCACG	588	0.609326	N	NA	NA
HITS1033986	LIB750006	rIGHV1-24	1	rIGHJ3	14	ASPAFAY	GCAAGTCCCGCGTTTGCTTAC	39	0.506494	rIGKV14S13	3	rIGKJ5	0	LQSKESPLT	CTACAGTCTAAAGAGTCCCCGCTCACG	935	0.996802	N	NA	NA
HITS1033987	LIB750006	rIGHV8-20	0	rIGHJ2	3	ARIDSGSLFDY	GCTCGGATAGATTCGGGGTCCCTCTTTGATTAC	19	1	rIGKV4S18	0	rIGKJ5	2	LQLSSYPPIT	CTGCAGTTGAGTAGTTACCCACCCATCACG	510	0.729614	N	NA	NA
HITS1033988	LIB750006	rIGHV2U12	1	rIGHJ2	2	TRAQPGYNSFDY	ACCAGAGCCCAACCCGGGTATAACTCCTTTGATTAC	34	1	rIGKV3S19	0	rIGKJ1	3	QQSRESPPT	CAGCAGAGTAGGGAGTCTCCTCCGACG	550	0.662651	N	NA	NA
HITS1033991	LIB750006	rIGHV2-1	7	rIGHJ3	22	ARSNSGSHWFAY	GCCAGATCCAATTCGGGGTCCCATTGGTTTGCTTAC	42	0.525	rIGKV15S2	0	rIGKJ4	3	YQYNSGPT	TATCAGTATAACAGTGGGCCCACG	932	0.908382	N	NA	NA
HITS1033992	LIB750006	rIGHV1-28	2	rIGHJ4	3	ATEYYGYPYVMDA	GCAACAGAATACTATGGGTACCCCTATGTTATGGATGCC	51	1	rIGKV22S6	6	rIGKJ2-3	0	LQHNSLYT	TTGCAGCATAATAGTTTGTACACG	1054	0.948695	Y	rIGHV1-28#39#rIGKV22S6#1	1
HITS1033995	LIB750006	rIGHV10-5	0	rIGHJ2	7	TAESITRFDY	ACAGCAGAGTCTATTACTCGGTTTGATTAC	87	0.956044	rIGKV8S4	3	rIGKJ2-3	1	EQYYDTPYT	GAGCAGTATTATGATACTCCGTACACG	814	1	Y	rIGHV10-5#30#rIGKV8S4#1	1
HITS1033996	LIB750006	rIGHV11-4	5	rIGHJ2	17	TRTTNWEPDYFDY	ACTAGAACTACTAACTGGGAGCCCGACTACTTTGATTAC	35	1	rIGKV12S14	3	rIGKJ4	0	QQASSAPFT	CAACAGGCTTCTAGTGCTCCATTCACG	846	0.923581	Y	rIGHV11-4#39#rIGKV12S14#1	1
HITS1033998	LIB750006	rIGHV5S13	11	rIGHJ2	17	AKDYGGYSEFDY	GCAAAAGACTACGGAGGGTATAGTGAGTTTGATTAC	47	1	rIGKV5S12	0	rIGKJ5	1	QQGNSLPLT	CAACAAGGTAACAGCTTGCCCCTCACG	1117	1	Y	rIGHV5S13#36#rIGKV5S12#1	2
HITS1033999	LIB750006	rIGHV5U31d	0	rIGHJ4	0	ARLYYDGTYYLYYYVMDA	GCAAGACTCTACTATGATGGTACTTATTACCTCTATTACTATGTTATGGATGCC	29	0.935484	rIGKV22U53	2	rIGKJ5	0	YQYNNGLT	TATCAGTATAACAACGGGCTCACG	490	1	Y	rIGHV5U31d#54#rIGKV22U53#1	1
HITS1034000	LIB750006	rIGHV5U21	10	rIGHJ2	2	TRAMMYRGYFDY	ACAAGAGCGATGATGTATAGGGGCTACTTTGATTAC	60	1	rIGKV15S2	5	rIGKJ1	0	YQYNSGPWT	TATCAGTATAACAGTGGGCCGTGGACG	582	0.963576	Y	rIGHV5U21#36#rIGKV15S2#1	1
HITS1034001	LIB750006	rIGHV1-24	4	rIGHJ1	15	AATVAREDWYFDF	GCGGCTACGGTAGCTAGAGAGGACTGGTACTTTGACTTC	22	0.709677	rIGKV12S36	3	rIGKJ1	0	QQYYDYPWT	CAACAGTATTACGATTATCCGTGGACG	418	0.745098	N	NA	NA
HITS1034008	LIB750006	rIGHV5-50	1	rIGHJ3	14	AKNYGGFAY	GCAAAAAACTACGGAGGGTTTGCTTAC	47	1	rIGKV1U75	5	rIGKJ1	0	FQATHDLWT	TTCCAAGCTACACATGATCTGTGGACG	590	0.996622	Y	rIGHV5-50#27#rIGKV1U75#1	1
HITS1034009	LIB750006	rIGHV11-4	11	rIGHJ3	6	SGPITTEGIPFAY	TCCGGCCCCATAACTACGGAGGGTATACCGTTTGCTTAC	55	1	rIGKV8S9	4	rIGKJ2-3	2	LQHYSYYT	CTGCAGCATTACAGCTATTACACG	750	0.708885	N	NA	NA
HITS1034010	LIB750006	rIGHV8-20	0	rIGHJ3	5	ARIASGGFAY	GCTCGGATAGCAAGTGGTGGGTTTGCTTAC	45	0.542169	rIGKV8S6	2	rIGKJ5	0	QQHYSYPLT	CAGCAGCATTACAGCTATCCGCTCACG	796	0.964848	N	NA	NA
HITS1034014	LIB750006	rIGHV5-34	7	rIGHJ1	6	ARDRGWYFDF	GCAAGAGATAGGGGCTGGTACTTTGACTTC	93	0.958763	rIGKV3S19	3	rIGKJ1	0	QQSRESPWT	CAGCAGAGTAGGGAGTCTCCGTGGACG	588	0.809917	Y	rIGHV5-34#30#rIGKV3S19#2	1
HITS1034015	LIB750006	rIGHV2-63	2	rIGHJ2	1	TRGYGYNYFDY	ACCAGAGGCTATGGGTATAACTACTTTGATTAC	44	0.721311	rIGKV6S9	2	rIGKJ5	0	LQYDSIPLT	CTGCAGTATGACTCCATTCCGCTCACG	933	0.852055	N	NA	NA
HITS1034016	LIB750006	rIGHV1-28	0	rIGHJ3	23	ARRQPNIYVYYGLDWFAY	GCAAGACGACAGCCCAACATTTATGTATACTACGGATTGGATTGGTTTGCTTAC	20	0.833333	rIGKV12S32	3	rIGKJ4	0	QQYNNYPFT	CAACAATATAACAATTATCCATTCACG	1279	0.977829	Y	rIGHV1-28#54#rIGKV12S32#1	1
HITS1034018	LIB750006	rIGHV5U30d	0	rIGHJ2	2	ARQRYYFDY	GCAAGACAAAGATACTACTTTGATTAC	39	0.795918	rIGKV4S5	2	rIGKJ4	2	QQGSSYPPT	CAGCAGGGAAGTAGTTACCCACCCACG	576	1	N	NA	NA
HITS1034019	LIB750006	rIGHV8S18	1	rIGHJ3	3	ARRRGSTGTDWFAY	GCTCGGAGACGCGGGTCAACTGGGACGGATTGGTTTGCTTAC	93	1	rIGKV12S24	2	rIGKJ5	0	LQHYSAPLT	CTACAGCATTATAGTGCTCCGCTCACG	626	1	Y	rIGHV8S18#42#rIGKV12S24#1	1
HITS1034024	LIB750006	rIGHV3U1d	0	rIGHJ2	4	ARSELYYYSSYPSFDY	GCAAGATCGGAGCTTTATTACTATAGCAGCTACCCCTCCTTTGATTAC	151	1	rIGKV12U30	3	rIGKJ2-3	1	QQYNNYPYT	CAACAGTATAACAATTATCCGTACACG	18	0.0435835	N	NA	NA
HITS1034028	LIB750006	rIGHV2U17d	0	rIGHJ2	22	TRGGNYYSSYMGYFDY	ACCAGAGGTGGGAATTACTATAGCAGCTATATGGGGTACTTTGATTAC	26	1	rIGKV3S11	3	rIGKJ1	0	QQSWNDPWT	CAGCAGAGTTGGAATGATCCGTGGACG	1046	1	Y	rIGHV2U17d#48#rIGKV3S11#1	1
HITS1034032	LIB750006	rIGHV5-34	7	rIGHJ2	4	ARGNNLDY	GCAAGAGGGAACAACCTTGATTAC	111	1	rIGKV12S20	3	rIGKJ1	0	LQRYSNPWT	CTACAGCGTTATAGTAATCCGTGGACG	996	1	Y	rIGHV5-34#24#rIGKV12S20#2	1
HITS1034036	LIB750006	rIGHV8S18	4	rIGHJ2	2	ARPRINYGEGYFDY	GCTCGGCCCCGAATTAACTACGGAGAGGGCTACTTTGATTAC	66	0.891892	rIGKV22U53	2	rIGKJ1	0	YQYNNGWT	TATCAGTATAACAACGGGTGGACG	452	0.995595	Y	rIGHV8S18#42#rIGKV22U53#2	1
HITS1034037	LIB750006	rIGHV1-6	2	rIGHJ3	1	TTMVTIAAISNWFAY	ACCACAATGGTTACTATAGCAGCTATATCCAATTGGTTTGCTTAC	33	1	rIGKV3S11	2	rIGKJ5	2	QQSWNDPT	CAGCAGAGTTGGAATGATCCCACG	535	0.510984	N	NA	NA
HITS1034038	LIB750006	rIGHV6-22	1	rIGHJ4	10	TSGGMDA	ACAAGTGGAGGTATGGATGCC	25	1	rIGKV2S16	4	rIGKJ2-3	1	QQVREYPYT	CAGCAAGTTCGAGAGTATCCGTACACG	670	1	Y	rIGHV6-22#21#rIGKV2S16#1	1
HITS1034041	LIB750006	rIGHV1-31	2	rIGHJ4	5	ARTHYNSFIYVMDA	GCAAGGACTCACTATAACAGCTTTATCTACGTGATGGATGCC	56	1	rIGKV12S30	7	rIGKJ1	0	LQDSEYPWT	CTACAGGATTCTGAGTATCCGTGGACG	1024	0.989372	Y	rIGHV1-31#42#rIGKV12S30#1	1
HITS1034042	LIB750006	rIGHV8-28	1	rIGHJ2	6	ARRRRERVFDY	GCTCGGAGGAGGCGGGAGCGGGTCTTTGATTAC	51	1	rIGKV6S10	2	rIGKJ2-3	0	MQSNSYLMYT	ATGCAGTCTAACTCCTATCTCATGTACACG	1010	0.834711	Y	rIGHV8-28#33#rIGKV6S10#1	1
HITS1034045	LIB750006	rIGHV4-2	5	rIGHJ2	23	ARGHYYAGYYFDY	GCAAGAGGCCATTACTATGCTGGTTATTACTTTGATTAC	32	0.405063	rIGKV12S32	3	rIGKJ2-1	1	QQYNNYPNT	CAACAATATAACAATTATCCGAACACG	552	0.890323	N	NA	NA
HITS1034048	LIB750006	rIGHV5U27d	0	rIGHJ4	0	TRYYGYYYVMDA	ACAAGATACTATGGGTATTACTATGTTATGGATGCC	18	1	rIGKV5S2	1	rIGKJ5	0	QQSYSLPLT	CAACAGAGTTACAGCTTGCCGCTCACG	968	1	Y	rIGHV5U27d#36#rIGKV5S2#1	1
HITS1034050	LIB750006	rIGHV8-20	0	rIGHJ1	3	ARIAGIGTTNPYWYFDF	GCTCGGATAGCTGGGATAGGTACAACCAATCCCTACTGGTACTTTGACTTC	83	0.821782	rIGKV10S9	1	rIGKJ1	2	QQDASFPRT	CAACAGGATGCTAGTTTTCCTCGGACG	330	0.818859	Y	rIGHV8-20#51#rIGKV10S9#1	1
HITS1034052	LIB750006	rIGHV2U17d	0	rIGHJ2	2	TRSKRAPYYYSSYIYYFDY	ACCAGATCAAAGAGGGCCCCTTATTACTATAGCAGCTATATCTACTACTTTGATTAC	69	0.650943	rIGKV12S36	2	rIGKJ5	0	QQYYDYPLT	CAACAGTATTACGATTATCCGCTCACG	617	1	N	NA	NA
HITS1034056	LIB750006	rIGHV6-8	9	rIGHJ2	10	TSLTGDY	ACTTCCTTAACTGGGGATTAC	35	1	rIGKV12S36	3	rIGKJ1	0	QQYYDYPWT	CAACAGTATTACGATTATCCGTGGACG	851	1	Y	rIGHV6-8#21#rIGKV12S36#1	1
HITS1034059	LIB750006	rIGHV1-31	4	rIGHJ1	15	ARSGYYWYFDF	GCAAGGTCTGGCTACTACTGGTACTTTGACTTC	42	1	rIGKV5S12	2	rIGKJ5	1	QQGNSLPLT	CAACAAGGTAACAGCTTGCCCCTCACG	904	1	Y	rIGHV1-31#33#rIGKV5S12#1	2
HITS1034063	LIB750006	rIGHV5U30d	0	rIGHJ3	0	ARGVYYGLLLGDNWFAY	GCAAGAGGGGTATACTACGGATTATTACTAGGGGACAATTGGTTTGCTTAC	73	1	rIGKV17S1	1	rIGKJ5	0	QQSDNVPLT	CAGCAAAGTGATAACGTGCCGCTCACG	1070	1	Y	rIGHV5U30d#51#rIGKV17S1#1	1
HITS1034067	LIB750006	rIGHV5-34	11	rIGHJ2	2	ARPQRYGYNPGYFDY	GCAAGACCGCAACGCTATGGGTATAACCCCGGCTACTTTGATTAC	27	1	rIGKV1S21	4	rIGKJ2-3	1	GQGTQYPYT	GGCCAAGGTACACAGTATCCGTACACG	585	0.993209	Y	rIGHV5-34#45#rIGKV1S21#1	1
HITS1034071	LIB750006	rIGHV5-62	8	rIGHJ4	1	ARSGRYYYDGYYHYVMDA	GCAAGAAGCGGGAGGTATTACTATGATGGTTATTATCACTATGTTATGGATGCC	42	1	rIGKV3S5	7	rIGKJ1	1	QQSRNDWT	CAGCAGAGTAGGAATGATTGGACG	1385	0.961138	Y	rIGHV5-62#54#rIGKV3S5#1	1
HITS1034072	LIB750006	rIGHV5-54	5	rIGHJ3	22	AKGSAY	GCAAAAGGAAGTGCTTAC	51	1	rIGKV4S12	3	rIGKJ1	1	LQRSSYPWT	CTGCAGAGGAGTAGTTACCCATGGACG	891	0.969532	Y	rIGHV5-54#18#rIGKV4S12#1	1
HITS1034074	LIB750006	rIGHV1-38	19	rIGHJ2	7	ARVLDY	GCAAGGGTCCTTGATTAC	70	1	rIGKV2S23	4	rIGKJ1	3	VQGTHAPPT	GTGCAAGGTACCCATGCTCCTCCGACG	1049	1	Y	rIGHV1-38#18#rIGKV2S23#2	1
HITS1034077	LIB750006	rIGHV8S18	1	rIGHJ4	12	ARRRQGTMGIGVMDA	GCTCGGAGACGTCAGGGTACTATGGGTATAGGGGTTATGGATGCC	34	1	rIGKV12S39	3	rIGKJ2-3	1	QQHHDYPYT	CAACAGCATCATGATTATCCGTACACG	910	0.986985	Y	rIGHV8S18#45#rIGKV12S39#1	1
HITS1034078	LIB750006	rIGHV5U30d	1	rIGHJ2	5	AIGGITPFDY	GCAATAGGGGGTATAACCCCCTTTGATTAC	54	1	rIGKV6S4	1	rIGKJ1	2	LQHNSYPRT	CTGCAGCATAACTCCTATCCTCGGACG	1179	0.932016	Y	rIGHV5U30d#30#rIGKV6S4#3	1
HITS1034082	LIB750006	rIGHV6-8	9	rIGHJ2	30	TSHTH	ACTTCCCACACCCAC	25	0.675676	rIGKV8S9	2	rIGKJ5	0	LQHYSYPLT	CTGCAGCATTACAGCTATCCGCTCACG	503	0.682497	N	NA	NA
HITS1034083	LIB750006	rIGHV5-34	7	rIGHJ2	4	ARRGTTFDY	GCAAGACGTGGTACCACCTTTGATTAC	21	1	rIGKV5S12	2	rIGKJ2-3	1	QQGNSLPYT	CAACAAGGTAACAGCTTGCCGTACACG	1011	0.999012	Y	rIGHV5-34#27#rIGKV5S12#1	1
HITS1034087	LIB750006	rIGHV2U17d	0	rIGHJ2	3	TRERPYRGYFDY	ACCAGAGAGCGGCCCTATAGGGGGTACTTTGATTAC	23	0.489362	rIGKV5S12	1	rIGKJ2-3	2	QQGNSLPYT	CAACAAGGTAACAGCTTGCCCTACACG	817	0.684255	N	NA	NA
HITS1034088	LIB750006	rIGHV4-2	2	rIGHJ2	1	ARAIFIHTMGITEDYFDY	GCAAGAGCGATCTTCATACATACTATGGGTATAACCGAGGACTACTTTGATTAC	50	1	rIGKV12S39	1	rIGKJ1	2	QQHHDYPRT	CAACAGCATCATGATTATCCTCGGACG	887	0.955819	Y	rIGHV4-2#54#rIGKV12S39#3	1
HITS1034093	LIB750006	rIGHV5-58	2	rIGHJ2	13	AKGGLDY	GCAAAGGGGGGACTTGATTAC	10	0.588235	rIGKV9S1	3	rIGKJ5	0	LQTLKSPLT	CTTCAAACACTGAAGAGCCCGCTCACG	412	0.860125	N	NA	NA
HITS1034097	LIB750006	rIGHV3U1d	0	rIGHJ4	5	ARSVKWVWVMDA	GCAAGATCGGTGAAATGGGTATGGGTTATGGATGCC	28	1	rIGKV1S22	5	rIGKJ1	0	LQSTHFPPWT	TTACAAAGTACACATTTTCCTCCGTGGACG	1038	0.94107	Y	rIGHV3U1d#36#rIGKV1S22#1	1
HITS1034101	LIB750006	rIGHV5-62	6	rIGHJ4	11	ARNILLQWSGVMDA	GCAAGAAACATATTACTACAGTGGTCGGGGGTTATGGATGCC	43	0.877551	rIGKV17S1	1	rIGKJ5	0	QQSDNVPLT	CAGCAAAGTGATAACGTGCCGCTCACG	1051	0.975859	Y	rIGHV5-62#42#rIGKV17S1#1	1
HITS1034102	LIB750006	rIGHV1-28	0	rIGHJ3	12	AREERYGRGFAY	GCAAGAGAGGAGCGATACGGTAGAGGTTTTGCTTAC	30	0.625	rIGKV22S4	1	rIGKJ1	1	LQHNSWPRT	TTGCAGCATAATAGTTGGCCGCGGACG	613	0.998371	N	NA	NA
HITS1034103	LIB750006	rIGHV2-63	2	rIGHJ2	16	TRGWGDY	ACCAGAGGATGGGGTGATTAC	44	1	rIGKV14S9	4	rIGKJ5	1	LQYDEYLT	CTACAGTATGATGAGTATCTCACG	1068	0.833073	Y	rIGHV2-63#21#rIGKV14S9#1	1
HITS1034104	LIB750006	rIGHV1-52	24	rIGHJ3	3	SSGSTTTDWFAY	TCCTCGGGGTCCACAACTACGGATTGGTTTGCTTAC	80	1	rIGKV14S9	4	rIGKJ5	0	LQYDEYPLT	CTACAGTATGATGAGTATCCGCTCACG	1065	0.967302	Y	rIGHV1-52#36#rIGKV14S9#1	1
HITS1034106	LIB750006	rIGHV2-8	6	rIGHJ2	6	TRDRLGVFDY	ACCAGAGATAGACTCGGGGTTTTTGATTAC	32	1	rIGKV8S6	2	rIGKJ5	0	QQHYSYPLT	CAGCAGCATTACAGCTATCCGCTCACG	1170	0.967742	Y	rIGHV2-8#30#rIGKV8S6#1	1
HITS1034107	LIB750006	rIGHV5-34	7	rIGHJ3	4	ARDVRVYYPFAY	GCAAGAGATGTGAGGGTATACTACCCGTTTGCTTAC	43	0.704918	rIGKV14S1	0	rIGKJ2-1	4	LQYKQYPPT	CTACAGTATAAACAGTATCCTCCCACG	920	0.80631	N	NA	NA
HITS1034109	LIB750006	rIGHV3U1d	0	rIGHJ2	1	ARYRSADYFDY	GCAAGATATAGGAGTGCGGACTACTTTGATTAC	40	1	rIGKV3S18	4	rIGKJ2-1	0	QQSRESLNT	CAGCAGAGTAGGGAGTCTCTGAACACG	1044	0.99334	Y	rIGHV3U1d#33#rIGKV3S18#3	1
HITS1034111	LIB750006	rIGHV5U30d	0	rIGHJ2	15	ARLLRLQIAAPFDY	GCAAGACTTTTGAGGCTTCAAATAGCAGCCCCCTTTGATTAC	19	1	rIGKV5S2	1	rIGKJ2-2	2	QQSYSLPDT	CAACAGAGTTACAGCTTGCCCGACACG	1074	0.995366	Y	rIGHV5U30d#42#rIGKV5S2#1	1
HITS1034113	LIB750006	rIGHV8-23	3	rIGHJ2	23	AHSYPGITTGYFDY	GCTCACTCCTACCCGGGTATAACTACGGGCTACTTTGATTAC	61	1	rIGKV14S9	3	rIGKJ5	1	LQYDEYPLT	CTACAGTATGATGAGTATCCTCTCACG	1322	0.932299	Y	rIGHV8-23#42#rIGKV14S9#1	1
HITS1034115	LIB750006	rIGHV5-34	11	rIGHJ2	4	ARGSVAPFDY	GCAAGAGGATCGGTAGCCCCCTTTGATTAC	30	1	rIGKV1S34	4	rIGKJ2-3	1	LQHTHLPYT	TTACAACATACACATTTACCGTACACG	1493	0.991368	Y	rIGHV5-34#30#rIGKV1S34#1	1
HITS1034116	LIB750006	rIGHV8-31	8	rIGHJ3	6	ARLNYGAFAY	GCCCGACTTAACTACGGTGCGTTTGCTTAC	62	1	rIGKV3S19	3	rIGKJ1	0	QQSRESPWT	CAGCAGAGTAGGGAGTCTCCGTGGACG	610	0.885341	Y	rIGHV8-31#30#rIGKV3S19#1	1
HITS1034118	LIB750006	rIGHV5-34	11	rIGHJ4	4	ARRGTMMVLITPYVMDA	GCAAGACGAGGTACTATGATGGTACTTATTACTCCCTATGTTATGGATGCC	27	1	rIGKV19S2	8	rIGKJ2-3	0	LQYDNLYT	CTACAGTACGATAACCTGTACACG	577	0.480833	N	NA	NA
HITS1034120	LIB750006	rIGHV1-28	0	rIGHJ3	18	ARGNWAFAY	GCAAGAGGCAACTGGGCCTTTGCTTAC	26	0.83871	rIGKV2S16	3	rIGKJ5	0	QQVREYPLT	CAGCAAGTTCGAGAGTATCCGCTCACG	984	1	Y	rIGHV1-28#27#rIGKV2S16#2	1
HITS1034124	LIB750006	rIGHV5-34	7	rIGHJ2	9	ARLER	GCAAGACTTGAGAGG	42	0.545455	rIGKV16U47	20	rIGKJ5	0	QQHNEYPLT	CAACAGCATAATGAATACCCGCTCACG	729	0.943079	N	NA	NA
HITS1034126	LIB750006	rIGHV1-36	3	rIGHJ3	10	TTEIVMPTEAY	ACTACCGAGATAGTTATGCCCACGGAGGCTTAC	47	0.810345	rIGKV12S39	1	rIGKJ5	1	QQHHDYPLT	CAACAGCATCATGATTATCCTCTCACG	727	0.985095	Y	rIGHV1-36#33#rIGKV12S39#2	1
HITS1034129	LIB750006	rIGHV5U30d	0	rIGHJ2	1	ARHDRHVYYGLGVGYFDY	GCAAGACATGATAGGCATGTATACTACGGATTAGGGGTTGGCTACTTTGATTAC	271	1	rIGKV8S6	0	rIGKJ5	0	QQHYSYPPLT	CAGCAGCATTACAGCTATCCTCCGCTCACG	395	0.845824	Y	rIGHV5U30d#54#rIGKV8S6#1	1
HITS1034132	LIB750006	rIGHV7-14	2	rIGHJ3	6	ARDYYDGTYYSQFAY	GCAAGAGATTACTATGATGGTACTTATTACTCCCAATTTGCTTAC	17	0.68	rIGKV8S9	2	rIGKJ5	0	LQHYSYPLT	CTGCAGCATTACAGCTATCCGCTCACG	789	0.997472	N	NA	NA
HITS1034134	LIB750006	rIGHV5U30d	0	rIGHJ2	2	ARHYSYYFDY	GCAAGACATTACTCCTACTACTTTGATTAC	47	1	rIGKV8S9	3	rIGKJ4	0	LQHYSYPFT	CTGCAGCATTACAGCTATCCATTCACG	668	1	Y	rIGHV5U30d#30#rIGKV8S9#1	1
HITS1034136	LIB750006	rIGHV5U30d	1	rIGHJ3	1	ARSPNYANWFAY	GCAAGGTCGCCCAACTACGCCAATTGGTTTGCTTAC	18	1	rIGKV3S9	3	rIGKJ2-3	1	QQSWNDPYT	CAGCAGAGTTGGAATGATCCGTACACG	1226	1	Y	rIGHV5U30d#36#rIGKV3S9#2	1
HITS1034137	LIB750006	rIGHV5U27d	0	rIGHJ2	4	TREGIRGTVFDY	ACAAGAGAGGGAATTCGGGGTACCGTCTTTGATTAC	62	1	rIGKV12S32	0	rIGKJ1	0	QQYNNYPPWT	CAACAATATAACAATTATCCTCCGTGGACG	1037	0.980151	Y	rIGHV5U27d#36#rIGKV12S32#1	1
HITS1034140	LIB750006	rIGHV1-6	6	rIGHJ1	0	TWGSYTYYWYFDF	ACGTGGGGCAGCTATACCTACTACTGGTACTTTGACTTC	19	1	rIGKV14S15	3	rIGKJ1	0	LQSIQYPWT	CTACAGTCTATACAGTATCCGTGGACG	1050	0.988701	Y	rIGHV1-6#39#rIGKV14S15#1	1
HITS1034141	LIB750006	rIGHV3U2d	1	rIGHJ2	5	ARSGLGGPFDY	GCAAGATCGGGACTGGGAGGGCCCTTTGATTAC	26	0.45614	rIGKV16S1	2	rIGKJ5	0	QQHNEYPLT	CAACAGCATAATGAATACCCGCTCACG	554	0.849693	N	NA	NA
HITS1034142	LIB750006	rIGHV8-20	1	rIGHJ2	9	ARIDHGARDY	GCTCGGATCGACCACGGAGCTCGGGATTAC	103	1	rIGKV8S4	0	rIGKJ1	3	EQYYDTPPT	GAGCAGTATTATGATACTCCTCCGACG	471	1	Y	rIGHV8-20#30#rIGKV8S4#3	1
HITS1034146	LIB750006	rIGHV5U30d	0	rIGHJ2	3	ARGGAAISTFDY	GCAAGAGGGGGGGCAGCTATATCTACCTTTGATTAC	62	1	rIGKV8S4	0	rIGKJ1	3	EQYYDTPPT	GAGCAGTATTATGATACTCCTCCGACG	280	0.840841	Y	rIGHV5U30d#36#rIGKV8S4#2	1
HITS1034147	LIB750006	rIGHV2-63	4	rIGHJ2	5	TRLTTPFDY	ACCAGGTTAACAACCCCCTTTGATTAC	79	1	rIGKV3S9	3	rIGKJ2-3	1	QQSWNDPYT	CAGCAGAGTTGGAATGATCCGTACACG	51	0.0495627	N	NA	NA
HITS1034148	LIB750006	rIGHV5-34	11	rIGHJ2	20	ARRSILRIGFDY	GCAAGACGGAGTATACTACGGATCGGGTTTGATTAC	45	1	rIGKV12S11	3	rIGKJ2-3	1	QQGYKYPYT	CAACAGGGTTACAAGTATCCGTACACG	614	0.634298	N	NA	NA
HITS1034150	LIB750006	rIGHV1-43	0	rIGHJ4	2	ARSRAPWYSYVMDA	GCAAGATCCAGGGCTCCATGGTACTCCTATGTTATGGATGCC	19	1	rIGKV22U25	0	rIGKJ5	0	LQRNSWPLT	TTGCAGCGTAATAGTTGGCCGCTCACG	797	1	Y	rIGHV1-43#42#rIGKV22U25#3	1
HITS1034152	LIB750006	rIGHV5U21	10	rIGHJ3	2	TRVESVVYWFAY	ACAAGAGTCGAATCTGTGGTCTATTGGTTTGCTTAC	43	1	rIGKV3S1	4	rIGKJ1	1	QQSKDYWT	CAGCAGAGTAAGGATTATTGGACG	798	0.98155	Y	rIGHV5U21#36#rIGKV3S1#1	1
HITS1034153	LIB750006	rIGHV11-9	5	rIGHJ4	4	ASMDA	GCTTCTATGGATGCC	50	0.806452	rIGKV8S4	3	rIGKJ2-2	1	EQYYDTPDT	GAGCAGTATTATGATACTCCGGACACG	396	0.268475	N	NA	NA
HITS1034156	LIB750006	rIGHV5U30d	0	rIGHJ2	7	ARPYNWDY	GCAAGACCCTACAACTGGGATTAC	25	0.833333	rIGKV6S9	3	rIGKJ2-3	1	LQYDSIPYT	CTGCAGTATGACTCCATTCCGTACACG	480	0.860215	Y	rIGHV5U30d#24#rIGKV6S9#1	1
HITS1034162	LIB750006	rIGHV2U12	1	rIGHJ2	22	TRVMYTTDYYYYFDY	ACCAGAGTTATGTATACTACGGATTATTACTACTACTTTGATTAC	30	1	rIGKV9S1	2	rIGKJ2-3	1	LQTLKSPYT	CTTCAAACACTGAAGAGCCCGTACACG	905	0.589577	N	NA	NA
HITS1034164	LIB750006	rIGHV3U1d	0	rIGHJ2	6	ARYRTTLFDY	GCAAGATACAGAACTACCCTGTTTGATTAC	57	0.77027	rIGKV16U47	9	rIGKJ5	0	QQYYEKPLT	CAACAGTATTATGAAAAACCGCTCACG	571	0.823954	N	NA	NA
HITS1034170	LIB750006	rIGHV1-47	0	rIGHJ3	18	ARSRRTTPFAY	GCAAGATCTCGGCGTACTACCCCCTTTGCTTAC	9	1	rIGKV15S2	6	rIGKJ2-3	1	YQYNSGYT	TATCAGTATAACAGTGGGTACACG	1048	0.956204	N	NA	NA
HITS1034173	LIB750006	rIGHV9-4	5	rIGHJ3	12	AREDYYDGQFAY	GCAAGAGAGGATTACTATGATGGTCAGTTTGCTTAC	47	0.886792	rIGKV12S39	1	rIGKJ1	2	QQHHDYPRT	CAACAGCATCATGATTATCCTCGGACG	939	0.945619	Y	rIGHV9-4#36#rIGKV12S39#2	1
HITS1034177	LIB750006	rIGHV5-34	11	rIGHJ2	6	ARRHGGFDY	GCAAGACGGCACGGGGGTTTTGATTAC	70	1	rIGKV8S9	3	rIGKJ2-3	1	LQHYSYPYT	CTGCAGCATTACAGCTATCCGTACACG	650	0.640394	N	NA	NA
HITS1034178	LIB750006	rIGHV3U2d	1	rIGHJ2	2	ARSSPSSHYFDY	GCAAGATCGTCCCCGAGCTCCCACTACTTTGATTAC	39	1	rIGKV3S19	1	rIGKJ1	2	QQSRESPRT	CAGCAGAGTAGGGAGTCTCCTCGGACG	530	0.832025	Y	rIGHV3U2d#36#rIGKV3S19#1	1
HITS1034180	LIB750006	rIGHV8-20	2	rIGHJ2	2	ARIYGGYLYFDY	GCTCGGATTTACGGAGGGTATCTCTACTTTGATTAC	33	1	rIGKV12S36	3	rIGKJ2-3	1	QQYYDYPYT	CAACAGTATTACGATTATCCGTACACG	694	0.795872	N	NA	NA
HITS1034183	LIB750006	rIGHV3U1d	1	rIGHJ3	9	ASGRGIAY	GCAAGTGGTAGGGGGATTGCTTAC	59	1	rIGKV2S17	3	rIGKJ2-3	1	GQLLENPYT	GGACAGCTTCTAGAAAATCCGTACACG	1077	1	Y	rIGHV3U1d#24#rIGKV2S17#2	1
HITS1034184	LIB750006	rIGHV3-1	12	rIGHJ2	7	ARGDPFMGLDY	GCAAGGGGCGATCCCTTTATGGGACTTGATTAC	170	1	rIGKV15S2	5	rIGKJ2-3	1	YQYNSGPYT	TATCAGTATAACAGTGGGCCGTACACG	420	0.622222	N	NA	NA
HITS1034185	LIB750006	rIGHV11-3	9	rIGHJ2	5	RGDYYSGDY	AGAGGGGATTACTACAGTGGTGATTAC	50	0.819672	rIGKV12S36	3	rIGKJ4	0	QQYYDYPFT	CAACAGTATTACGATTATCCATTCACG	1026	0.987488	Y	rIGHV11-3#27#rIGKV12S36#1	1
HITS1034196	LIB750006	rIGHV2-77	0	rIGHJ2	10	AETGSGYGY	GCAGAAACGGGATCGGGGTACGGATAC	73	0.848837	rIGKV10S12	3	rIGKJ1	0	LQYATYPWT	CTACAGTATGCTACTTATCCGTGGACG	949	0.945219	Y	rIGHV2-77#27#rIGKV10S12#1	1
HITS1034198	LIB750006	rIGHV11-4	3	rIGHJ3	1	TRDHSPLNWFAY	ACTAGAGATCATAGCCCACTCAATTGGTTTGCTTAC	21	1	rIGKV21S2	1	rIGKJ2-1	4	QQCYSYPRT	CAACAATGTTACAGTTACCCTCGCACG	767	0.961153	Y	rIGHV11-4#36#rIGKV21S2#1	1
HITS1034199	LIB750006	rIGHV3U1d	8	rIGHJ2	2	ARSESHYSDGTYYYYFDY	GCAAGATCCGAATCCCATTACTCTGATGGTACTTATTACTACTACTTTGATTAC	83	1	rIGKV6S8	5	rIGKJ1	1	LQYASIPWT	CTGCAGTATGCCTCCATTCCGTGGACG	855	0.98163	Y	rIGHV3U1d#54#rIGKV6S8#1	3
HITS1034201	LIB750006	rIGHV5-54	5	rIGHJ2	7	AKGDY	GCAAAAGGGGATTAC	249	0.992032	rIGKV10S9	3	rIGKJ4	0	QQDASFPFT	CAACAGGATGCTAGTTTTCCATTCACG	441	0.869822	Y	rIGHV5-54#15#rIGKV10S9#2	1
HITS1034203	LIB750006	rIGHV3U2d	5	rIGHJ2	20	AAFITTTFDY	GCAGCATTTATAACAACTACCTTTGATTAC	15	0.882353	rIGKV3S19	1	rIGKJ1	2	QQSRESPRT	CAGCAGAGTAGGGAGTCTCCTCGGACG	376	0.901679	Y	rIGHV3U2d#30#rIGKV3S19#5	1
HITS1034208	LIB750006	rIGHV9-4	5	rIGHJ2	2	ARGGYTTDYYYYFDY	GCAAGAGGAGGGTATACTACGGATTATTACTACTACTTTGATTAC	32	1	rIGKV6S11	3	rIGKJ1	0	LQYNYNPWT	CTACAGTATAACTACAATCCGTGGACG	1129	0.957591	Y	rIGHV9-4#45#rIGKV6S11#2	1
HITS1034211	LIB750006	rIGHV5U29d	0	rIGHJ3	0	ARHAYYYSGDDNWFAY	GCAAGACACGCTTATTACTACAGTGGTGACGACAATTGGTTTGCTTAC	39	1	rIGKV3S19	0	rIGKJ2-1	4	QQSRESPPT	CAGCAGAGTAGGGAGTCTCCTCCCACG	674	1	Y	rIGHV5U29d#48#rIGKV3S19#1	1
HITS1034212	LIB750006	rIGHV8-28	3	rIGHJ3	2	ARNNYGFAY	GCTCGGAACAACTATGGGTTTGCTTAC	72	1	rIGKV8S4	3	rIGKJ2-3	1	EQYYDTPYT	GAGCAGTATTATGATACTCCGTACACG	380	0.997375	Y	rIGHV8-28#27#rIGKV8S4#1	1
HITS1034214	LIB750006	rIGHV3U2d	2	rIGHJ3	1	ASGSNNLPNWFAY	GCAAGTGGATCTAACAACCTACCCAATTGGTTTGCTTAC	52	0.776119	rIGKV3S18	2	rIGKJ5	0	QQSRESPLT	CAGCAGAGTAGGGAGTCTCCGCTCACG	1286	0.964018	N	NA	NA
HITS1034219	LIB750006	rIGHV2-47	1	rIGHJ3	12	ARYGSYGFAY	GCCAGATACGGTAGCTACGGGTTTGCTTAC	53	1	rIGKV6S5	2	rIGKJ5	0	QRIYNSPLT	CAGCGTATTTACAATTCTCCGCTCACG	1437	0.951026	Y	rIGHV2-47#30#rIGKV6S5#1	1
HITS1034220	LIB750006	rIGHV5U30d	0	rIGHJ3	2	ARLGYYSSYIYESWFAY	GCAAGACTGGGATACTATAGCAGCTATATCTACGAGAGTTGGTTTGCTTAC	61	0.61	rIGKV22U72	0	rIGKJ2-2	2	HQYYSWPT	CATCAGTATTACAGTTGGCCCACG	310	0.875706	N	NA	NA
HITS1034221	LIB750006	rIGHV5-62	5	rIGHJ1	25	ARSREGWYFDF	GCAAGAAGCCGGGAGGGCTGGTACTTTGACTTC	28	1	rIGKV5S12	0	rIGKJ5	1	QQGNSLPLT	CAACAAGGTAACAGCTTGCCCCTCACG	1304	1	Y	rIGHV5-62#33#rIGKV5S12#1	1
HITS1034222	LIB750006	rIGHV2U17d	0	rIGHJ2	1	TRGDYGGYSELNYFDY	ACCAGAGGGGACTACGGAGGGTATAGTGAGCTGAACTACTTTGATTAC	51	1	rIGKV14S9	3	rIGKJ5	1	LQYDEYPLT	CTACAGTATGATGAGTATCCTCTCACG	1222	0.94	Y	rIGHV2U17d#48#rIGKV14S9#1	1
HITS1034223	LIB750006	rIGHV1-29	0	rIGHJ2	12	ARGIYPGITQD	GCAAGGGGGATCTACCCGGGTATAACTCAGGAT	44	1	rIGKV5S12	1	rIGKJ2-3	2	QQGNSLPYT	CAACAAGGTAACAGCTTGCCCTACACG	1593	1	Y	rIGHV1-29#33#rIGKV5S12#1	1
HITS1034225	LIB750006	rIGHV1-38	19	rIGHJ2	2	ARAYGGYSPVRRYYFDY	GCAAGGGCCTACGGAGGGTATAGTCCAGTGAGGCGGTACTACTTTGATTAC	71	1	rIGKV16U47	9	rIGKJ5	0	QQYYEKPLT	CAACAGTATTATGAAAAACCGCTCACG	806	0.697835	N	NA	NA
HITS1034227	LIB750006	rIGHV2U17d	0	rIGHJ3	5	TRYPPGGYPFAY	ACCAGATATCCCCCTGGTGGTTATCCGTTTGCTTAC	173	1	rIGKV14S1	3	rIGKJ5	1	LQYKQYPLT	CTACAGTATAAACAGTATCCTCTCACG	374	1	Y	rIGHV2U17d#36#rIGKV14S1#1	3
HITS1034230	LIB750006	rIGHV5-34	7	rIGHJ2	8	ARPNYGGP	GCAAGACCTAACTACGGAGGGCCC	81	1	rIGKV2S25	3	rIGKJ2-1	1	VQSTHAPNT	GTGCAAAGTACCCATGCTCCGAACACG	1252	1	Y	rIGHV5-34#24#rIGKV2S25#2	1
HITS1034231	LIB750006	rIGHV5-34	7	rIGHJ2	3	ARRPVYFDY	GCAAGACGGCCGGTTTACTTTGATTAC	76	1	rIGKV12S34	3	rIGKJ4	1	QQYYNYPFT	CAACAGTATTACAATTATCCTTTCACG	860	1	Y	rIGHV5-34#27#rIGKV12S34#1	1
HITS1034232	LIB750006	rIGHV1-43	2	rIGHJ3	6	AKGVLITSLAY	GCAAAGGGGGTACTTATTACTTCCCTTGCTTAC	35	0.795455	rIGKV1S14	3	rIGKJ4	0	AQTTHFPFT	GCGCAAACTACACATTTTCCATTCACG	674	0.572642	N	NA	NA
HITS1034234	LIB750006	rIGHV8-17	0	rIGHJ1	20	ARREGPYWYFDF	GCTCGGAGAGAGGGACCCTACTGGTACTTTGACTTC	74	1	rIGKV12S36	2	rIGKJ5	0	QQYYDYPLT	CAACAGTATTACGATTATCCGCTCACG	780	0.881356	Y	rIGHV8-17#36#rIGKV12S36#1	1
HITS1034237	LIB750006	rIGHV5-46	5	rIGHJ2	6	TTGDDGYYHGGFGY	ACAACTGGGGATGATGGTTATTATCATGGAGGTTTTGGTTAC	80	1	rIGKV3S19	0	rIGKJ2-1	4	QQSRESPPT	CAGCAGAGTAGGGAGTCTCCTCCCACG	640	0.849934	Y	rIGHV5-46#42#rIGKV3S19#2	1
HITS1034238	LIB750006	rIGHV1-43	0	rIGHJ4	3	ARRSKFGVRDYVMDA	GCAAGAAGATCGAAATTCGGGGTACGGGACTATGTTATGGATGCC	38	1	rIGKV22U26	2	rIGKJ1	0	FQHNSWTWT	TTTCAGCATAATAGTTGGACGTGGACG	1087	1	Y	rIGHV1-43#45#rIGKV22U26#1	1
HITS1034239	LIB750006	rIGHV7-7	5	rIGHJ2	7	ARWVGGFDS	GCAAGATGGGTGGGGGGGTTTGATTCC	122	1	rIGKV4S4	5	rIGKJ2-3	2	QQWSSNPYT	CAGCAGTGGAGTAGTAACCCATACACG	619	0.562727	N	NA	NA
HITS1034243	LIB750006	rIGHV5-62	5	rIGHJ2	6	ARSAPFAYFDY	GCAAGAAGCGCCCCCTTCGCCTACTTTGATTAC	28	0.651163	rIGKV6S5	3	rIGKJ4	0	QRIYNSPFT	CAGCGTATTTACAATTCTCCATTCACG	958	0.857654	N	NA	NA
HITS1034244	LIB750006	rIGHV5U31d	0	rIGHJ4	23	ARVYYDGTYYYVGVMDA	GCAAGAGTTTACTATGATGGTACTTATTACTACGTGGGTGTTATGGATGCC	20	1	rIGKV10S9	3	rIGKJ1	0	QQDASFPWT	CAACAGGATGCTAGTTTTCCGTGGACG	548	0.978571	Y	rIGHV5U31d#51#rIGKV10S9#1	1
HITS1034245	LIB750006	rIGHV6-14	1	rIGHJ2	4	TCGPLFDY	ACTTGCGGTCCCCTCTTTGATTAC	32	1	rIGKV2U3	3	rIGKJ2-1	1	MQATHAPNT	ATGCAAGCTACCCATGCTCCGAACACG	887	0.710168	N	NA	NA
HITS1034246	LIB750006	rIGHV2-47	2	rIGHJ3	2	ASHITMMVIDWFAY	GCCAGTCATATTACTATGATGGTTATCGATTGGTTTGCTTAC	71	1	rIGKV10S5	2	rIGKJ5	0	QQYDSSPLT	CAACAGTATGATAGTTCTCCGCTCACG	794	0.971848	Y	rIGHV2-47#42#rIGKV10S5#1	1
HITS1034247	LIB750006	rIGHV5-34	7	rIGHJ2	1	ARHYGGYHYFDY	GCAAGACATTACGGAGGGTATCACTACTTTGATTAC	224	1	rIGKV3S19	3	rIGKJ1	0	QQSRESPWT	CAGCAGAGTAGGGAGTCTCCGTGGACG	646	1	Y	rIGHV5-34#36#rIGKV3S19#2	2
HITS1034252	LIB750006	rIGHV5U29d	0	rIGHJ2	15	ARPYYSGGYFDY	GCAAGACCTTACTACAGTGGTGGATACTTTGATTAC	52	1	rIGKV16S1	0	rIGKJ1	3	QQHNEYPPT	CAACAGCATAATGAATACCCACCGACG	329	1	Y	rIGHV5U29d#36#rIGKV16S1#2	1
HITS1034253	LIB750006	rIGHV5-62	5	rIGHJ2	15	ARRGTDYNNYGGFDY	GCAAGAAGGGGTACTGACTATAACAACTACGGGGGTTTTGATTAC	78	1	rIGKV22S4	1	rIGKJ5	0	LQHNSWPLT	TTGCAGCATAATAGTTGGCCGCTCACG	17	0.0343434	N	NA	NA
HITS1034254	LIB750006	rIGHV5-58	0	rIGHJ1	11	AKDRGGNWGPYWYFDF	GCAAAAGACCGAGGAGGCAACTGGGGCCCTTACTGGTACTTTGACTTC	47	0.723077	rIGKV4S20	2	rIGKJ5	1	QQKSSDPLT	CAGCAGAAGAGTAGTGACCCACTCACG	964	0.992791	N	NA	NA
HITS1034255	LIB750006	rIGHV5-34	11	rIGHJ2	5	ARHDGWFDY	GCAAGACATGATGGATGGTTCGATTAC	39	0.906977	rIGKV3S19	3	rIGKJ1	0	QQSRESPWT	CAGCAGAGTAGGGAGTCTCCGTGGACG	483	0.936047	Y	rIGHV5-34#27#rIGKV3S19#1	1
HITS1034258	LIB750006	rIGHV5-31	9	rIGHJ2	26	TRDGAGMGF	ACAAGAGATGGAGCGGGTATGGGGTTC	19	1	rIGKV6S5	3	rIGKJ4	0	QRIYNSPFT	CAGCGTATTTACAATTCTCCATTCACG	882	0.584106	N	NA	NA
HITS1034260	LIB750006	rIGHV5U30d	0	rIGHJ2	19	ARQGVGWNYFDY	GCAAGACAGGGTGTAGGATGGAACTACTTTGATTAC	42	1	rIGKV1S21	4	rIGKJ2-1	1	GQGTQYPNT	GGCCAAGGTACACAGTATCCGAACACG	789	0.828782	Y	rIGHV5U30d#36#rIGKV1S21#1	1
HITS1034261	LIB750006	rIGHV5-34	7	rIGHJ3	3	ARQGYNNQFAY	GCAAGACAGGGATATAACAACCAGTTTGCTTAC	59	1	rIGKV12S11	0	rIGKJ1	3	QQGYKYPPT	CAACAGGGTTACAAGTATCCTCCGACG	760	1	Y	rIGHV5-34#33#rIGKV12S11#1	1
HITS1034268	LIB750006	rIGHV5U31d	2	rIGHJ1	16	ARYYNNYWYFDF	GCAAGATATTATAACAACTACTGGTACTTTGACTTC	75	0.862069	rIGKV12U30	7	rIGKJ1	2	QQYNNYPRT	CAACAGTATAACAATTATCCTCGGACG	760	0.997375	Y	rIGHV5U31d#36#rIGKV12U30#1	1
HITS1034269	LIB750006	rIGHV1-28	0	rIGHJ2	2	ARDQSSGYFDY	GCAAGAGACCAGAGCTCCGGCTACTTTGATTAC	13	1	rIGKV3S10	2	rIGKJ1	3	QQSWNDPT	CAGCAGAGTTGGAATGATCCGACG	845	0.997639	Y	rIGHV1-28#33#rIGKV3S10#1	1
HITS1034277	LIB750006	rIGHV5-34	11	rIGHJ2	2	ARHGLLQWSYFDY	GCAAGACATGGATTACTACAGTGGAGCTACTTTGATTAC	39	1	rIGKV8S4	3	rIGKJ2-3	1	EQYYDTPYT	GAGCAGTATTATGATACTCCGTACACG	527	1	Y	rIGHV5-34#39#rIGKV8S4#3	1
HITS1034278	LIB750006	rIGHV5U30d	0	rIGHJ1	21	ARLDTTDYYPYWYFDF	GCAAGACTCGATACTACGGATTATTACCCCTACTGGTACTTTGACTTC	32	1	rIGKV16U47	18	rIGKJ5	2	QQYNEYPPT	CAACAGTATAATGAATACCCACCCACG	783	0.986146	Y	rIGHV5U30d#48#rIGKV16U47#2	1
HITS1034281	LIB750006	rIGHV1-13	1	rIGHJ2	10	ARVGPPFDY	GCTAGAGTAGGCCCACCCTTTGATTAC	11	1	rIGKV8S5	5	rIGKJ1	0	QQYYDTWT	CAGCAGTATTATGATACGTGGACG	1091	0.956179	Y	rIGHV1-13#27#rIGKV8S5#1	1
HITS1034282	LIB750006	rIGHV2U17d	0	rIGHJ2	9	TRLTTPLDY	ACCAGACTAACAACCCCTCTTGATTAC	43	1	rIGKV3S18	3	rIGKJ1	0	QQSRESPWT	CAGCAGAGTAGGGAGTCTCCGTGGACG	1365	0.989848	Y	rIGHV2U17d#27#rIGKV3S18#1	1
HITS1034285	LIB750006	rIGHV5-34	11	rIGHJ3	4	ARHPPPPGGWFAY	GCAAGACATCCCCCGCCGCCGGGCGGCTGGTTTGCTTAC	61	1	rIGKV2U17	0	rIGKJ5	1	QQFLEYPLT	CAGCAATTTCTAGAGTATCCTCTCACG	665	1	Y	rIGHV5-34#39#rIGKV2U17#1	1
HITS1034288	LIB750006	rIGHV5-62	5	rIGHJ3	6	ARSGVYYYSGDEFAY	GCAAGAAGCGGAGTTTATTACTACAGTGGTGACGAGTTTGCTTAC	336	0.923077	rIGKV12S34	5	rIGKJ1	1	QQYYNYWT	CAACAGTATTACAATTATTGGACG	862	0.946213	Y	rIGHV5-62#45#rIGKV12S34#2	1
HITS1034292	LIB750006	rIGHV2-65	2	rIGHJ4	6	ARVRRRVWGVMDA	GCCAGAGTGAGACGGAGGGTATGGGGTGTTATGGATGCC	112	1	rIGKV16U47	17	rIGKJ5	0	QQYNEYPLT	CAACAGTATAATGAATACCCGCTCACG	835	0.95977	Y	rIGHV2-65#39#rIGKV16U47#2	1
HITS1034293	LIB750006	rIGHV5-62	5	rIGHJ3	0	ARSWIPGYNPSYNWFAY	GCAAGAAGCTGGATACCCGGGTATAACCCCTCGTACAATTGGTTTGCTTAC	91	0.938144	rIGKV6S9	5	rIGKJ2-3	0	LQYDSMYT	CTGCAGTATGACTCCATGTACACG	874	0.676471	N	NA	NA
HITS1034300	LIB750006	rIGHV4-2	3	rIGHJ2	2	ARDDGGYSFPYYFDY	GCAAGAGACGACGGAGGGTATAGTTTCCCGTACTACTTTGATTAC	67	1	rIGKV3S19	1	rIGKJ1	2	QQSRESPRT	CAGCAGAGTAGGGAGTCTCCTCGGACG	465	0.455436	N	NA	NA
HITS1034301	LIB750006	rIGHV9-4	12	rIGHJ3	7	ASQTTGRRFAY	GCAAGCCAGACGACCGGTAGGAGGTTTGCTTAC	23	1	rIGKV22S4	1	rIGKJ5	0	LQHNSWPLT	TTGCAGCATAATAGTTGGCCGCTCACG	900	1	Y	rIGHV9-4#33#rIGKV22S4#1	1
HITS1034303	LIB750006	rIGHV5U30d	0	rIGHJ2	20	ARHGVTTKNFDY	GCAAGACATGGGGTGACCACTAAGAACTTTGATTAC	20	0.526316	rIGKV1S21	3	rIGKJ5	0	GQGTQYPLT	GGCCAAGGTACACAGTATCCGCTCACG	692	0.982955	N	NA	NA
HITS1034307	LIB750006	rIGHV2-65	3	rIGHJ4	2	ARLRCYDYVMDA	GCCAGACTCCGCTGCTACGACTATGTTATGGATGCC	122	1	rIGKV9S2	1	rIGKJ2-3	2	LQTLKKPYT	CTTCAAACGCTAAAAAAACCTTACACG	1049	0.843926	Y	rIGHV2-65#36#rIGKV9S2#1	1
HITS1034308	LIB750006	rIGHV6-22	0	rIGHJ4	17	TRRVGMDA	ACAAGACGGGTGGGCATGGATGCC	34	0.790698	rIGKV22U33	0	rIGKJ2-2	2	LQHNSGPGT	TTGCAGCATAATAGTGGGCCCGGCACG	586	0.682189	N	NA	NA
HITS1034310	LIB750006	rIGHV5-31	11	rIGHJ3	4	TMSWFAY	ACAATGAGTTGGTTTGCTTAC	58	1	rIGKV1S14	3	rIGKJ2-2	1	AQTTHFPDT	GCGCAAACTACACATTTTCCGGACACG	1232	1	Y	rIGHV5-31#21#rIGKV1S14#1	1
HITS1034311	LIB750006	rIGHV5U30d	0	rIGHJ4	2	ARQSRYNNYVMDA	GCAAGACAGAGTAGGTACAACAACTATGTTATGGATGCC	313	1	rIGKV3S6	3	rIGKJ2-3	1	QQSNELPYT	CAGCAGAGTAATGAACTTCCGTACACG	805	0.966387	Y	rIGHV5U30d#39#rIGKV3S6#1	1
HITS1034313	LIB750006	rIGHV1-43	8	rIGHJ3	3	ARPEYYGYNYVWFAY	GCTAGACCTGAATACTATGGGTATAACTACGTTTGGTTTGCTTAC	43	1	rIGKV6S11	7	rIGKJ2-1	1	LQYNYNPNT	CTACAGTATAACTACAATCCGAACACG	1084	0.992674	Y	rIGHV1-43#45#rIGKV6S11#1	1
HITS1034314	LIB750006	rIGHV11-4	8	rIGHJ4	15	TYTMGITETWVMDA	ACTTATACTATGGGTATAACTGAGACTTGGGTTATGGATGCC	35	1	rIGKV12U30	2	rIGKJ2-1	4	QQYNNYPT	CAACAGTATAACAATTATCCCACG	963	1	Y	rIGHV11-4#42#rIGKV12U30#1	1
HITS1034316	LIB750006	rIGHV10-5	0	rIGHJ4	20	TAGGSGWVMDA	ACAGCAGGAGGTTCGGGGTGGGTTATGGATGCC	73	1	rIGKV5S12	2	rIGKJ2-3	1	QQGNSLPYT	CAACAAGGTAACAGCTTGCCGTACACG	647	0.553464	N	NA	NA
HITS1034318	LIB750006	rIGHV1-28	0	rIGHJ2	4	ARRSYGYNYGYFDY	GCAAGAAGGTCCTATGGGTATAACTACGGCTACTTTGATTAC	21	0.466667	rIGKV4S4	2	rIGKJ5	0	QQWSSNPLT	CAGCAGTGGAGTAGTAACCCGCTCACG	665	0.989583	N	NA	NA
HITS1034320	LIB750006	rIGHV5U30d	1	rIGHJ3	21	ARMYTTDYYYFNWFAY	GCAAGGATGTATACTACGGATTATTACTACTTCAATTGGTTTGCTTAC	52	1	rIGKV12S8	2	rIGKJ5	0	QQSYKYPLT	CAACAGAGTTACAAGTATCCGCTCACG	640	0.675105	N	NA	NA
HITS1034322	LIB750006	rIGHV6-5	0	rIGHJ2	22	TRAGYGGSLY	ACAAGGGCGGGGTACGGAGGGTCCCTCTAC	13	1	rIGKV3S9	3	rIGKJ1	0	QQSWNDPWT	CAGCAGAGTTGGAATGATCCGTGGACG	1272	1	Y	rIGHV6-5#30#rIGKV3S9#1	1
HITS1034323	LIB750006	rIGHV6-8	7	rIGHJ4	7	TWMGDTYYGYNYLGVMDA	ACTTGGATGGGTGATACATACTATGGGTATAACTACCTGGGTGTTATGGATGCC	54	1	rIGKV3S1	3	rIGKJ2-1	1	QQSKDYPNT	CAGCAGAGTAAGGATTATCCGAACACG	892	0.976999	Y	rIGHV6-8#54#rIGKV3S1#1	1
HITS1034324	LIB750006	rIGHV5U30d	0	rIGHJ2	2	AREGMNFDY	GCAAGAGAGGGTATGAACTTTGATTAC	27	1	rIGKV22U25	0	rIGKJ2-1	3	LQRNSWPRT	TTGCAGCGTAATAGTTGGCCGCGCACG	1086	1	Y	rIGHV5U30d#27#rIGKV22U25#3	1
HITS1034326	LIB750006	rIGHV5S13	10	rIGHJ3	8	AKEGYGGTFAY	GCAAAAGAGGGGTACGGAGGGACCTTTGCTTAC	135	1	rIGKV12S24	7	rIGKJ1	0	LQHYSAWT	CTACAGCATTATAGTGCGTGGACG	1016	1	Y	rIGHV5S13#33#rIGKV12S24#1	2
HITS1034330	LIB750006	rIGHV5-34	7	rIGHJ2	3	ARVSYFDY	GCAAGAGTAAGCTACTTTGATTAC	15	1	rIGKV2S26	2	rIGKJ5	0	MQATHAPLT	ATGCAAGCTACCCATGCTCCGCTCACG	1102	0.959095	Y	rIGHV5-34#24#rIGKV2S26#3	2
HITS1034334	LIB750006	rIGHV2S18	3	rIGHJ2	8	ARNWDYGPLDY	GCCAGAAATTGGGACTACGGACCCCTTGATTAC	43	1	rIGKV8S4	3	rIGKJ2-3	1	EQYYDTPYT	GAGCAGTATTATGATACTCCGTACACG	533	1	Y	rIGHV2S18#33#rIGKV8S4#1	1
HITS1034340	LIB750006	rIGHV1-24	0	rIGHJ4	1	ARSGTRGSYGGYYVMDA	GCAAGATCCGGGACTAGAGGTAGCTACGGGGGTTACTATGTTATGGATGCC	12	1	rIGKV12S36	3	rIGKJ1	0	QQYYDYPWT	CAACAGTATTACGATTATCCGTGGACG	756	1	Y	rIGHV1-24#51#rIGKV12S36#1	1
HITS1034345	LIB750006	rIGHV1-28	0	rIGHJ2	25	ARSDYYDGYYHLDY	GCAAGATCGGATTACTATGATGGTTATTATCACCTTGATTAC	34	1	rIGKV12S30	2	rIGKJ5	0	LQDSEYPLT	CTACAGGATTCTGAGTATCCGCTCACG	1046	1	Y	rIGHV1-28#42#rIGKV12S30#1	1
HITS1034347	LIB750006	rIGHV5U21	10	rIGHJ1	2	TRGRRVYWYFDF	ACAAGAGGGCGGAGGGTATACTGGTACTTTGACTTC	45	1	rIGKV8S4	0	rIGKJ2-1	5	EQYYDTPPT	GAGCAGTATTATGATACTCCTCCAACG	800	1	Y	rIGHV5U21#36#rIGKV8S4#1	1
HITS1034350	LIB750006	rIGHV5-58	4	rIGHJ2	8	GVQLSY	GGAGTACAACTATCCTAC	21	1	rIGKV1S22	8	rIGKJ2-1	1	LQSTHFPNT	TTACAAAGTACACATTTTCCGAACACG	1157	0.780702	N	NA	NA
HITS1034351	LIB750006	rIGHV5U30d	1	rIGHJ2	6	ASYSTSGFDY	GCAAGTTATAGCACCTCCGGTTTTGATTAC	86	1	rIGKV6S4	2	rIGKJ2-1	4	LQHNSYPT	CTGCAGCATAACTCCTATCCCACG	1020	1	Y	rIGHV5U30d#30#rIGKV6S4#2	1
HITS1034356	LIB750006	rIGHV5U31d	0	rIGHJ3	3	ARQGYWELGWFAY	GCAAGACAGGGCTACTGGGAGCTCGGTTGGTTTGCTTAC	43	1	rIGKV5S12	0	rIGKJ5	1	QQGNSLPLT	CAACAAGGTAACAGCTTGCCCCTCACG	1216	0.956727	Y	rIGHV5U31d#39#rIGKV5S12#1	1
HITS1034363	LIB750006	rIGHV1-6	4	rIGHJ2	17	TSYYYSSYIGYFDY	ACCTCTTATTACTATAGCAGCTATATAGGGTACTTTGATTAC	10	1	rIGKV3S5	2	rIGKJ1	3	QQSRNDPT	CAGCAGAGTAGGAATGATCCGACG	697	0.997139	Y	rIGHV1-6#42#rIGKV3S5#1	1
HITS1034364	LIB750006	rIGHV1-6	2	rIGHJ2	1	TTGGGDYFDY	ACCACAGGGGGTGGGGACTACTTTGATTAC	56	1	rIGKV10S12	1	rIGKJ5	1	LQYATYPLT	CTACAGTATGCTACTTATCCTCTCACG	888	1	Y	rIGHV1-6#30#rIGKV10S12#1	1
HITS1034365	LIB750006	rIGHV5-58	0	rIGHJ4	8	AKDPGSDVYYGLLGLYMDA	GCAAAAGATCCAGGATCTGATGTATACTACGGATTATTGGGCCTTTATATGGATGCC	33	1	rIGKV19S2	8	rIGKJ2-3	0	LQYDNLYT	CTACAGTACGATAACCTGTACACG	747	0.868605	Y	rIGHV5-58#57#rIGKV19S2#1	1
HITS1034366	LIB750006	rIGHV5U30d	0	rIGHJ3	4	ARSRHYYSSYMGFAY	GCAAGATCCCGGCATTACTATAGCAGCTATATGGGGTTTGCTTAC	313	1	rIGKV12U30	1	rIGKJ1	2	QQYNNYPRT	CAACAGTATAACAATTATCCTCGGACG	608	0.864865	Y	rIGHV5U30d#45#rIGKV12U30#5	1
HITS1034369	LIB750006	rIGHV5-62	12	rIGHJ2	6	VATGGY	GTGGCTACCGGGGGTTAC	173	1	rIGKV15S4	5	rIGKJ2-3	1	QHYQSFPYT	CAGCATTATCAAAGCTTTCCGTACACG	1047	1	Y	rIGHV5-62#18#rIGKV15S4#1	1
HITS1034370	LIB750006	rIGHV5U21	9	rIGHJ2	7	TRDWMTGHWDY	ACAAGAGATTGGATGACCGGGCATTGGGATTAC	37	1	rIGKV3S19	3	rIGKJ1	0	QQSRESPWT	CAGCAGAGTAGGGAGTCTCCGTGGACG	773	0.97601	Y	rIGHV5U21#33#rIGKV3S19#7	1
HITS1034372	LIB750006	rIGHV2U12	0	rIGHJ2	6	TRDNNNNYRY	ACCAGAGATAACAATAACAACTACCGTTAC	17	0.288136	rIGKV8S9	2	rIGKJ5	0	LQHYSYPLT	CTGCAGCATTACAGCTATCCGCTCACG	165	0.800971	N	NA	NA
HITS1034375	LIB750006	rIGHV2-72	2	rIGHJ3	4	ARQTRWFAY	GCCAGACAGACCCGGTGGTTTGCTTAC	14	1	rIGKV12U30	2	rIGKJ5	0	QQYNNYPLT	CAACAGTATAACAATTATCCGCTCACG	983	0.926484	Y	rIGHV2-72#27#rIGKV12U30#1	1
HITS1034377	LIB750006	rIGHV8-17	2	rIGHJ1	1	ARRIYNNYSWYFDF	GCTCGGAGGATTTATAACAACTACTCCTGGTACTTTGACTTC	59	1	rIGKV22U53	0	rIGKJ2-3	1	YQYNNGYT	TATCAGTATAACAACGGGTACACG	1073	0.960609	Y	rIGHV8-17#42#rIGKV22U53#1	1
HITS1034378	LIB750006	rIGHV11-4	3	rIGHJ2	14	TRDGNPLLVNY	ACTAGAGACGGCAACCCCCTACTGGTTAATTAC	28	1	rIGKV3S19	3	rIGKJ1	0	QQSRESPWT	CAGCAGAGTAGGGAGTCTCCGTGGACG	412	0.492234	N	NA	NA
HITS1034379	LIB750006	rIGHV1-28	0	rIGHJ2	24	ARRGSPRRYTYYGYYFDY	GCAAGACGGGGTAGCCCTAGACGATATACATACTATGGGTACTACTTTGATTAC	20	1	rIGKV16S1	2	rIGKJ5	0	QQHNEYPLT	CAACAGCATAATGAATACCCGCTCACG	756	1	Y	rIGHV1-28#54#rIGKV16S1#1	1
HITS1034381	LIB750006	rIGHV5U30d	0	rIGHJ4	4	ARHSWDPYVMDA	GCAAGACATAGCTGGGACCCGTATGTTATGGATGCC	56	0.848485	rIGKV8S6	3	rIGKJ2-3	1	QQHYSYPYT	CAGCAGCATTACAGCTATCCGTACACG	1040	1	Y	rIGHV5U30d#36#rIGKV8S6#3	2
HITS1034382	LIB750006	rIGHV5U30d	0	rIGHJ3	10	ARQGYYSSYGDWFAY	GCAAGACAGGGGTACTATAGCAGCTATGGGGATTGGTTTGCTTAC	41	1	rIGKV4U34	4	rIGKJ1	0	HQWSSTPTWT	CACCAGTGGAGTAGTACCCCCACGTGGACG	723	0.986357	Y	rIGHV5U30d#45#rIGKV4U34#1	1
HITS1034384	LIB750006	rIGHV1-16	3	rIGHJ4	3	TSFGTYVMDA	ACTTCGTTCGGTACTTATGTTATGGATGCC	22	1	rIGKV2S17	1	rIGKJ1	2	GQLLENPRT	GGACAGCTTCTAGAAAATCCTCGGACG	653	1	Y	rIGHV1-16#30#rIGKV2S17#1	1
HITS1034385	LIB750006	rIGHV5-58	5	rIGHJ3	9	VQIAY	GTCCAAATTGCTTAC	50	0.746269	rIGKV2S17	3	rIGKJ2-3	1	GQLLENPYT	GGACAGCTTCTAGAAAATCCGTACACG	661	1	N	NA	NA
HITS1034388	LIB750006	rIGHV5U31d	0	rIGHJ2	4	ARPAYTLFDY	GCAAGACCCGCCTACACCCTCTTTGATTAC	37	0.672727	rIGKV5S12	1	rIGKJ2-2	2	QQGNSLPDT	CAACAAGGTAACAGCTTGCCCGACACG	1310	0.976155	N	NA	NA
HITS1034393	LIB750006	rIGHV5U31d	0	rIGHJ2	2	ARHSGTMGITAYFDY	GCAAGACATAGCGGCACTATGGGTATAACCGCCTACTTTGATTAC	19	1	rIGKV3S19	3	rIGKJ1	0	QQSRESPWT	CAGCAGAGTAGGGAGTCTCCGTGGACG	742	0.984085	Y	rIGHV5U31d#45#rIGKV3S19#1	1
HITS1034394	LIB750006	rIGHV5U30d	0	rIGHJ2	1	ARRALGLHYFDY	GCAAGACGGGCACTGGGCCTTCACTACTTTGATTAC	20	1	rIGKV12S11	3	rIGKJ1	0	QQGYKYPWT	CAACAGGGTTACAAGTATCCGTGGACG	458	1	Y	rIGHV5U30d#36#rIGKV12S11#2	1
HITS1034395	LIB750006	rIGHV5-31	9	rIGHJ3	1	TREGTVALNWFAY	ACAAGAGAGGGTACGGTAGCCCTCAATTGGTTTGCTTAC	34	1	rIGKV5S12	0	rIGKJ4	2	QQGNSLPLT	CAACAAGGTAACAGCTTGCCCCTCACG	1307	1	Y	rIGHV5-31#39#rIGKV5S12#1	1
HITS1034398	LIB750006	rIGHV8S18	1	rIGHJ3	2	ARRQGSNWFAY	GCTCGGAGACAGGGATCTAATTGGTTTGCTTAC	34	0.772727	rIGKV10S5	3	rIGKJ2-3	1	QQYDSSPYT	CAACAGTATGATAGTTCTCCGTACACG	463	0.929719	N	NA	NA
HITS1034400	LIB750006	rIGHV5-34	7	rIGHJ2	4	ARRSSFDY	GCAAGAAGGTCCTCCTTTGATTAC	99	0.876106	rIGKV3S11	3	rIGKJ2-2	1	QQSWNDPDT	CAGCAGAGTTGGAATGATCCGGACACG	402	0.55911	N	NA	NA
HITS1034401	LIB750006	rIGHV5-58	2	rIGHJ2	5	AKGDYSSSPFDY	GCAAAGGGGGACTATAGCAGCTCCCCCTTTGATTAC	33	0.634615	rIGKV3S19	3	rIGKJ1	2	QQSRESRT	CAGCAGAGTAGGGAGTCTCGGACG	469	0.925049	N	NA	NA
HITS1034404	LIB750006	rIGHV11-3	5	rIGHJ2	7	TRHYTD	ACTAGACACTACACTGAC	39	1	rIGKV22S4	1	rIGKJ2-1	3	LQHNSWPPT	TTGCAGCATAATAGTTGGCCGCCCACG	46	0.105747	N	NA	NA
HITS1034409	LIB750006	rIGHV1-57	21	rIGHJ3	7	AISRPIIWAGPSPPFAY	GCAATTTCAAGGCCGATAATCTGGGCTGGGCCAAGCCCCCCCTTTGCTTAC	72	1	rIGKV9S2	2	rIGKJ2-3	1	LQTLKKPYT	CTTCAAACGCTAAAAAAACCGTACACG	1141	1	Y	rIGHV1-57#51#rIGKV9S2#1	1
HITS1034411	LIB750006	rIGHV5U29d	0	rIGHJ2	6	ARQARGFDY	GCAAGACAGGCACGGGGCTTTGATTAC	58	1	rIGKV1U75	3	rIGKJ5	0	FQATHDPLT	TTCCAAGCTACACATGATCCGCTCACG	494	0.694796	N	NA	NA
HITS1034412	LIB750006	rIGHV8-20	4	rIGHJ3	3	APGGGAEWFAY	GCTCCGGGGGGGGGAGCTGAATGGTTTGCTTAC	43	0.589041	rIGKV2S26	3	rIGKJ2-1	1	MQATHAPNT	ATGCAAGCTACCCATGCTCCGAACACG	736	1	N	NA	NA
HITS1034415	LIB750006	rIGHV2-63	1	rIGHJ2	3	TRETIAAHFDY	ACCAGAGAGACTATAGCAGCCCACTTTGATTAC	34	0.618182	rIGKV14S4	2	rIGKJ2-1	4	LQYDEYPPT	CTACAGTATGATGAGTACCCTCCCACG	481	0.508457	N	NA	NA
HITS1034416	LIB750006	rIGHV2U9	3	rIGHJ2	2	ARLHYAYYFDY	GCCAGACTACACTACGCCTACTACTTTGATTAC	57	1	rIGKV22U53	0	rIGKJ2-3	1	YQYNNGYT	TATCAGTATAACAACGGGTACACG	863	0.701056	N	NA	NA
[truncated: 28,348 more rows]

## Sheet: 3 – Rat 2
Cell	Library	VH	VHshm	JH	JHshm	HCDR3	HCDR3_DNA	Hcount	Hcertainty	VL	VLshm	JL	JLshm	LCDR3	LCDR3_DNA	Lcount	Lcertainty	Analyzed	Lineage	Size
HITS1077408	LIB750014	rIGHV5-7	1	rIGHJ1	18	AREGAIMYTTDYPYWYFDF	GCAAGAGAAGGGGCTATTATGTATACTACGGATTATCCCTACTGGTACTTTGACTTC	2805	0.824031	rIGKV3S13	5	rIGKJ5	0	QQSRELPLT	CAGCAGAGTAGGGAGCTTCCGCTCACG	25809	0.992768	Y	rIGHV5-7#57#rIGKV3S13#1	1
HITS1077409	LIB750014	rIGHV8S18	2	rIGHJ3	2	ARSTIAAISDWFAY	GCTCGGAGTACTATAGCAGCTATATCCGATTGGTTTGCTTAC	92	0.179337	rIGKV6S8	4	rIGKJ5	0	LQYGSIPLT	CTGCAGTATGGCTCCATTCCGCTCACG	3258	0.208619	N	NA	NA
HITS1077410	LIB750014	rIGHV9-8	2	rIGHJ2	4	ARGMTADY	GCAAGAGGGATGACTGCCGATTAC	80	1	rIGKVxU54	2	rIGKJ5	1	LQHYSAPLT	CTGCAGCATTACAGTGCTCCGCTCACG	947	0.614137	N	NA	NA
HITS1077411	LIB750014	rIGHV5-19	11	rIGHJ2	9	ATEHY	GCAACAGAGCATTAC	786	1	rIGKV2U3	3	rIGKJ2-1	6	MQATHAPLT	ATGCAAGCTACCCATGCTCCTCTCACG	24530	0.999796	Y	rIGHV5-19#15#rIGKV2U3#1	1
HITS1077412	LIB750014	rIGHV6-13	12	rIGHJ2	6	LYYYSAH	CTTTATTACTACAGTGCCCAC	197	1	rIGKV2S20	2	rIGKJ2-1	5	MQFTHYPT	ATGCAATTTACCCATTATCCCACG	14057	0.499822	N	NA	NA
HITS1077414	LIB750014	rIGHV5U30d	0	rIGHJ1	7	ARRSSSYIYWYFDF	GCAAGACGTTCTAGCAGCTATATCTACTGGTACTTTGACTTC	75	0.275735	rIGKV3S1	18	rIGKJ1	3	QQSRNLPT	CAGCAGAGTAGGAATCTTCCGACG	2464	0.197594	N	NA	NA
HITS1077415	LIB750014	rIGHV1-43	2	rIGHJ2	19	ARGLPPSLVY	GCAAGAGGACTTCCTCCCAGTTTGGTTTAC	272	0.912752	rIGKV12S8	5	rIGKJ1	0	QQSYKYPWT	CAACAGAGTTATAAGTATCCGTGGACG	12106	0.992458	Y	rIGHV1-43#30#rIGKV12S8#1	1
HITS1077416	LIB750014	rIGHV11-3	36	rIGHJ1	18	DGNYWYFDF	GACGGGAACTACTGGTACTTTGACTTC	723	1	rIGKV1S26	5	rIGKJ1	2	FQASHDPRT	TTCCAAGCTTCACATGATCCTCGGACG	5588	0.580029	N	NA	NA
HITS1077417	LIB750014	rIGHV5U21	10	rIGHJ2	5	TRGLGYGYIDY	ACAAGAGGATTGGGCTATGGGTATATCGATTAC	65	0.229682	rIGKV2S25	3	rIGKJ2-3	1	VQSTHAPYT	GTGCAAAGTACCCATGCTCCGTACACG	3470	0.2626	N	NA	NA
HITS1077419	LIB750014	rIGHV2-1	5	rIGHJ2	4	TRSRFFDY	ACCAGATCACGCTTCTTTGATTAC	536	1	rIGKV12S20	9	rIGKJ1	0	LQRYSNPWT	CTACAGCGTTATAGTAATCCGTGGACG	10553	0.924485	Y	rIGHV2-1#24#rIGKV12S20#3	1
HITS1077420	LIB750014	rIGHV2S18	12	rIGHJ4	5	ASHSSYIYGGVMDA	GCCAGCCATAGCAGCTATATCTATGGTGGTGTTATGGATGCC	1115	0.721683	rIGKV8S4	6	rIGKJ5	0	EQYYDNPLT	GAGCAGTATTATGATAATCCGCTCACG	4777	0.950458	N	NA	NA
HITS1077421	LIB750014	rIGHV8-31	2	rIGHJ2	1	AHSDLLTTEGIDYFDY	GCTCACAGTGACCTTTTAACTACGGAGGGTATAGACTACTTTGATTAC	41	0.151292	rIGKV3S1	18	rIGKJ2-1	2	QQSRNLPNT	CAGCAGAGTAGGAATCTTCCAAACACG	2415	0.283784	N	NA	NA
HITS1077422	LIB750014	rIGHV5-22	2	rIGHJ2	3	ARGWVSNSLFDY	GCAAGAGGCTGGGTTAGCAACTCGCTCTTTGATTAC	56	0.347826	rIGKV12S39	3	rIGKJ5	0	QQHHDYPLT	CAACAGCATCATGATTATCCGCTCACG	3438	0.273182	N	NA	NA
HITS1077423	LIB750014	rIGHV2-63	2	rIGHJ4	1	TRVGGPYYVMDA	ACCAGAGTTGGAGGCCCTTACTATGTTATGGATGCC	651	0.914326	rIGKV14S9	9	rIGKJ1	0	LQYDEYPWT	CTACAGTATGATGAGTATCCGTGGACG	12736	0.884076	Y	rIGHV2-63#36#rIGKV14S9#1	2
HITS1077424	LIB750014	rIGHV5U25	2	rIGHJ2	4	ARHGDGGSHFDY	GCAAGACACGGGGACGGAGGGTCCCACTTTGATTAC	155	0.928144	rIGKV12S8	3	rIGKJ5	0	QQTYKYPLT	CAACAGACTTACAAGTATCCGCTCACG	7087	0.533619	N	NA	NA
HITS1077425	LIB750014	rIGHV1-6	2	rIGHJ4	5	TTSGRIRSYIYVEDVMDA	ACCACATCAGGTCGGATTCGCAGCTATATCTACGTAGAGGATGTTATGGATGCC	51	0.166124	rIGKV6S4	4	rIGKJ2-1	2	LQHNSYNT	CTGCAGCATAACTCCTATAACACG	1578	0.14675	N	NA	NA
HITS1077427	LIB750014	rIGHV5U29d	0	rIGHJ2	4	ARPNYGGSFDY	GCAAGACCCAACTACGGAGGGTCCTTTGATTAC	98	0.324503	rIGKV3S11	3	rIGKJ2-1	1	QQSWNDPNT	CAGCAGAGTTGGAATGATCCGAACACG	4530	0.4579	N	NA	NA
HITS1077429	LIB750014	rIGHV5-34	7	rIGHJ2	4	ARHDYYGVFDY	GCAAGACATGATTACTATGGGGTCTTTGATTAC	100	0.381679	rIGKV12S36	2	rIGKJ5	1	QQYYDYLT	CAACAGTATTACGATTATCTCACG	2578	0.283827	N	NA	NA
HITS1077430	LIB750014	rIGHV2U12	0	rIGHJ2	5	TRDPATVAVFDY	ACCAGAGACCCCGCTACAGTGGCGGTCTTTGATTAC	118	0.259341	rIGKV6S9	0	rIGKJ2-1	4	LQYDSIPPT	CTGCAGTATGACTCCATTCCTCCCACG	2019	0.231324	N	NA	NA
HITS1077431	LIB750014	rIGHV5-31	4	rIGHJ2	28	TRYGDGPDY	ACAAGGTACGGTGATGGTCCCGATTAC	605	0.900298	rIGKV6S7	7	rIGKJ2-3	1	LLHNSYPYT	CTGCTGCATAACTCCTATCCGTACACG	4316	0.462693	N	NA	NA
HITS1077435	LIB750014	rIGHV5U31d	0	rIGHJ2	7	ARQGYQGGLDY	GCAAGACAGGGCTACCAAGGGGGTCTTGATTAC	283	0.681928	rIGKV3S10	0	rIGKJ2-1	4	QQSWNDPPT	CAGCAGAGTTGGAATGATCCTCCCACG	2527	0.313991	N	NA	NA
HITS1077436	LIB750014	rIGHV5S10	2	rIGHJ2	8	ATLYYYDGTPEY	GCAACTCTCTATTACTATGATGGTACCCCGGAGTAC	331	0.778824	rIGKV22U53	6	rIGKJ2-3	1	YQYNNGYT	TATCAGTATAACAACGGGTACACG	5865	0.513213	N	NA	NA
HITS1077437	LIB750014	rIGHV5-31	1	rIGHJ2	3	TRALGVFDY	ACAAGAGCCTTGGGAGTCTTTGATTAC	219	0.5	rIGKV12S39	0	rIGKJ2-1	4	QQHHDYPPT	CAACAGCATCATGATTATCCTCCCACG	1998	0.522353	N	NA	NA
HITS1077438	LIB750014	rIGHV9-4	1	rIGHJ2	5	ATTIAAPTFDY	GCAACAACTATAGCAGCCCCGACCTTTGATTAC	86	0.455026	rIGKV3S18	1	rIGKJ2-1	3	QQSRESPHT	CAGCAGAGTAGGGAGTCTCCTCACACG	3140	0.384474	N	NA	NA
HITS1077439	LIB750014	rIGHV3U1d	0	rIGHJ1	6	ARSGSPYYWYFDF	GCAAGATCAGGGAGCCCTTACTACTGGTACTTTGACTTC	69	0.302632	rIGKV12S8	2	rIGKJ5	0	QQSYKYPLT	CAACAGAGTTACAAGTATCCGCTCACG	2431	0.288375	N	NA	NA
HITS1077441	LIB750014	rIGHV11-4	7	rIGHJ4	6	TRADYPADVMDA	ACTAGAGCGGACTACCCGGCGGATGTTATGGATGCC	351	0.980447	rIGKV12U74	18	rIGKJ5	0	QQTYKFPLT	CAACAGACTTACAAGTTTCCGCTCACG	8205	0.991421	Y	rIGHV11-4#36#rIGKV12U74#1	1
HITS1077442	LIB750014	rIGHV11-4	7	rIGHJ2	2	TSYGDAYYFDY	ACTTCCTACGGGGACGCGTACTACTTTGATTAC	149	0.522807	rIGKV3S1	18	rIGKJ4	0	QQSRNLPFT	CAGCAGAGTAGGAATCTTCCATTCACG	2868	0.343802	N	NA	NA
HITS1077443	LIB750014	rIGHV2-52	1	rIGHJ3	6	TREFAY	ACCAGGGAATTTGCTTAC	272	0.678304	rIGKV2U3	3	rIGKJ2-3	1	MQATHAPYT	ATGCAAGCTACCCATGCTCCGTACACG	4937	0.529721	N	NA	NA
HITS1077445	LIB750014	rIGHV1-28	1	rIGHJ3	2	ASSYIYGWFAY	GCAAGCAGCTATATCTACGGTTGGTTTGCTTAC	327	0.908333	rIGKV3S18	0	rIGKJ1	3	QQSRESPPT	CAGCAGAGTAGGGAGTCTCCTCCGACG	12063	0.981689	Y	rIGHV1-28#33#rIGKV3S18#2	1
HITS1077446	LIB750014	rIGHV1-38	16	rIGHJ3	1	TRGDLPGYNTKYNCFAY	ACAAGAGGGGATCTACCCGGGTATAATACGAAGTACAATTGCTTTGCTTAC	302	1	rIGKV3S8	16	rIGKJ1	4	HQSWNSPT	CATCAGAGTTGGAATTCTCCGACG	7649	0.570098	N	NA	NA
HITS1077447	LIB750014	rIGHV9-4	0	rIGHJ4	2	ARSRGLYNNYVMDA	GCAAGATCGAGAGGGCTTTATAACAACTATGTTATGGATGCC	125	0.78125	rIGKV12S14	5	rIGKJ2-1	4	QQASSAPPT	CAACAGGCTTCTAGTGCTCCTCCCACG	9637	0.988208	N	NA	NA
HITS1077448	LIB750014	rIGHV5-22	3	rIGHJ2	7	AIAGYFDY	GCAATAGCCGGCTACTTTGATTAC	38	0.189055	rIGKV1S22	3	rIGKJ2-3	1	LQSTHFPYT	TTACAAAGTACACATTTTCCGTACACG	2070	0.280983	N	NA	NA
HITS1077449	LIB750014	rIGHV2-65	3	rIGHJ2	17	ARLRFSGLGDY	GCCAGACTTAGGTTTTCTGGACTGGGAGATTAC	66	0.362637	rIGKV22U25	1	rIGKJ1	1	LQRNSWPRT	TTGCAGCGTAATAGTTGGCCGCGGACG	2466	0.342929	N	NA	NA
HITS1077450	LIB750014	rIGHV5-17	3	rIGHJ2	2	ARRTGTYFDY	GCAAGACGAACTGGGACCTACTTTGATTAC	194	0.919431	rIGKV12S38	16	rIGKJ2-3	1	LQGSKYPYT	CTACAAGGTTCCAAGTATCCGTACACG	4935	0.767854	N	NA	NA
HITS1077452	LIB750014	rIGHV5U21	10	rIGHJ2	4	TRVGSSTRWYFDY	ACAAGAGTCGGGAGCTCGACACGATGGTACTTTGATTAC	152	0.539007	rIGKV3S1	18	rIGKJ2-3	1	QQSRNLPYT	CAGCAGAGTAGGAATCTTCCGTACACG	3112	0.450362	N	NA	NA
HITS1077454	LIB750014	rIGHV1-18	1	rIGHJ2	4	ARALTTVAPFDY	GCTAGGGCCTTAACTACGGTAGCCCCCTTTGATTAC	350	0.717213	rIGKV6S5	3	rIGKJ1	0	QRIYNSPWT	CAGCGTATTTACAATTCTCCGTGGACG	756	0.172014	N	NA	NA
HITS1077456	LIB750014	rIGHV5U31d	0	rIGHJ4	18	ARHESSYIPYVMDA	GCAAGACATGAGAGCAGCTATATCCCGTATGTTATGGATGCC	38	0.218391	rIGKV3S1	18	rIGKJ5	0	QQSRNLPLT	CAGCAGAGTAGGAATCTTCCGCTCACG	2807	0.34215	N	NA	NA
HITS1077457	LIB750014	rIGHV5-19	2	rIGHJ2	6	ATLITTTGDY	GCAACACTGATAACAACTACAGGAGATTAC	179	0.761702	rIGKV22S4	3	rIGKJ2-3	1	LQHNSWYT	TTGCAGCATAATAGTTGGTACACG	2381	0.506596	N	NA	NA
HITS1077458	LIB750014	rIGHV5U31d	1	rIGHJ3	2	ARPHYGGSHWFAY	GCAAGGCCGCACTACGGAGGGTCCCATTGGTTTGCTTAC	119	0.413194	rIGKV12U74	14	rIGKJ5	0	QQSYKFPLT	CAACAGAGTTACAAGTTTCCGCTCACG	1632	0.343869	N	NA	NA
HITS1077459	LIB750014	rIGHV9-4	5	rIGHJ2	5	ARSEYLPFDY	GCACGATCGGAATACCTACCCTTTGATTAC	123	0.380805	rIGKV2S27	5	rIGKJ2-1	1	MQATHAPNT	ATGCAAGCTACCCATGCTCCGAACACG	3096	0.383596	N	NA	NA
HITS1077461	LIB750014	rIGHV8-28	0	rIGHJ2	3	ARRGYVYYGLFYFDY	GCTCGGAGAGGTTATGTATACTACGGATTATTCTACTTTGATTAC	67	0.0850254	rIGKV22S6	3	rIGKJ5	0	LQHNSFPLT	TTGCAGCATAATAGTTTTCCGCTCACG	2148	0.318317	N	NA	NA
HITS1077463	LIB750014	rIGHV8-25	3	rIGHJ2	2	ACSYPYYFDY	GCTTGCAGCTACCCGTACTACTTTGATTAC	43	0.186147	rIGKV12S32	0	rIGKJ5	3	QQYNNYPPT	CAACAATATAACAATTATCCTCCTACG	2098	0.346892	N	NA	NA
HITS1077464	LIB750014	rIGHV1-11	5	rIGHJ1	6	AMDSVRPKAGWYFDF	GCTATGGACTCTGTACGGCCTAAGGCTGGCTGGTACTTTGACTTC	130	1	rIGKV12S34	2	rIGKJ5	0	QQYYNYPLT	CAACAGTATTACAATTATCCGCTCACG	5436	0.966744	Y	rIGHV1-11#45#rIGKV12S34#1	1
HITS1077466	LIB750014	rIGHV3U2d	3	rIGHJ2	4	ARGGYYSSPFDY	GCAAGAGGGGGTTACTACAGTTCCCCCTTTGATTAC	94	1	rIGKV14S4	2	rIGKJ1	0	LQYDEYPWT	CTACAGTATGATGAGTACCCGTGGACG	6086	0.997541	Y	rIGHV3U2d#36#rIGKV14S4#1	1
HITS1077467	LIB750014	rIGHV2-8	6	rIGHJ4	4	TRESRMMVLLMDA	ACCAGAGAGTCCCGTATGATGGTACTTCTTATGGATGCC	71	0.537879	rIGKV22S2	0	rIGKJ2-2	2	LQHNSWPDT	TTGCAGCATAATAGTTGGCCCGACACG	4370	0.66474	N	NA	NA
HITS1077468	LIB750014	rIGHV11-3	9	rIGHJ4	2	TRRDYGSYYVMDA	ACTAGAAGGGACTACGGTAGCTACTATGTTATGGATGCC	567	1	rIGKV2S25	10	rIGKJ2-3	4	VQSTHAPYT	GTGCAAAGTACCCATGCTCCGTACACG	8948	0.981033	Y	rIGHV11-3#39#rIGKV2S25#1	1
HITS1077469	LIB750014	rIGHV8-16	8	rIGHJ2	12	TLSLLSRLY	ACCTTATCTTTATTATCACGCCTCTAC	159	0.410853	rIGKV3S10	3	rIGKJ4	0	QQSWNDPFT	CAGCAGAGTTGGAATGATCCATTCACG	3561	0.684808	N	NA	NA
HITS1077470	LIB750014	rIGHV1-24	3	rIGHJ3	5	ARGGMGFAY	GCAAGAGGAGGGATGGGATTTGCTTAC	210	0.897436	rIGKV12S24	8	rIGKJ4	0	LQGYTAPFT	CTACAGGGTTATACTGCTCCATTCACG	4720	0.955466	Y	rIGHV1-24#27#rIGKV12S24#1	1
HITS1077471	LIB750014	rIGHV3U1d	0	rIGHJ3	7	ARMGFITMMVIS	GCAAGAATGGGATTTATTACTATGATGGTTATTAGC	90	0.629371	rIGKV22S7	0	rIGKJ5	0	LQHSSRPLT	TTGCAGCATAGTAGTAGGCCGCTCACG	2174	0.371751	N	NA	NA
HITS1077472	LIB750014	rIGHV5-17	0	rIGHJ2	8	ARHLEQPLFDY	GCAAGACATTTGGAACAACCCCTCTTTGATTAC	103	0.474654	rIGKV12S26	2	rIGKJ5	0	QQGLKYPLT	CAACAGGGTTTAAAGTATCCGCTCACG	3149	0.460111	N	NA	NA
HITS1077473	LIB750014	rIGHV2-47	9	rIGHJ4	4	ARSHYSSYTLYVMDA	GCCAGGTCACACTATAGCAGCTATACCCTCTATGTTATGGATGCC	146	0.643172	rIGKV12S38	10	rIGKJ4	2	LQGSKFPFT	CTACAGGGTTCCAAGTTCCCATTCACG	2516	0.433046	N	NA	NA
[truncated: 31,056 more rows]

## Sheet: 4 – Mouse 1
Cell	Library	VH	VHshm	JH	JHshm	HCDR3	HCDR3_DNA	Hcount	Hcertainty	VL	VLshm	JL	JLshm	LCDR3	LCDR3_DNA	Lcount	Lcertainty	Analyzed	Lineage	Size
[truncated: 9,222 more rows]

## Sheet: 5 – Mouse 2
Cell	Library	VH	VHshm	JH	JHshm	HCDR3	HCDR3_DNA	Hcount	Hcertainty	VL	VLshm	JL	JLshm	LCDR3	LCDR3_DNA	Lcount	Lcertainty	Analyzed	Lineage	Size
[truncated: 7,599 more rows]

[truncated: 10 more sheets: 6 – Donor 1 (1), 7 – Donor 1 (2), 8 – Donor 2 (1), 9 – Donor 2 (2), 10 – Donor 3 (1), 11 – Donor 3 (2), 12 – Ova, 13 – Ova Lineages, 14 – Read coverage, 15 – Technology validation]
